# Supplementary material for: Isoflurane Anesthesia’s Impact on Gene Expression Patterns of Rat Brains in an Ischemic Stroke Model
Source: Genes (Basel). 2023 Jul 14;14(7):1448. doi: 10.3390/genes14071448 (PMC10379230; doi:10.3390/genes14071448)
Supplement: Supplementary file 1 [file genes-14-01448-s001.zip]

Archive with 9 entries (9 files):
- Supplementary Figure S1.pdf
- Supplementary Method S1.pdf
- Supplementary Method S2.pdf
- Supplementary Table S1.xlsx
- Supplementary Table S2.xlsx
- Supplementary Table S3.xlsx
- Supplementary Table S4.xlsx
- Supplementary Table S5.xlsx
- Supplementary Table S6.xlsx
