# Supplementary material for: Isoflurane Anesthesia’s Impact on Gene Expression Patterns of Rat Brains in an Ischemic Stroke Model
Source: Genes (Basel). 2023 Jul 14;14(7):1448. doi: 10.3390/genes14071448 (PMC10379230; doi:10.3390/genes14071448)
Supplement: Supplementary file 1 [file genes-14-01448-s001.zip › Supplementary Table S1.xlsx]

## Sheet: Sheet1
Table S1. Characterization of the primers used for real-time RT-PCR
Gene symbol	Primer (5'-3')	RefSeq ID	Amplicon size (bp)
S100a9	F: CATCCTGACACCCTGAACA	NM_053587.2	258
	R: TTACTTCCCACAGCCTTTGCCGT
Hes5	F: CTGCTCAATGCTGCTGTTGATGCG	NM_024383.1	101
	R: CCGTGGCGGTGGAGATGCTCAG
Mmp9	F: ATCCGCAGTCCAAGAAGAT	NM_031055.2	334
	R: AAACTCACACGCCAGAAGTATT
Klf4	F: TACACTGAGTCCCGAGGAA	NM_053713	239
	R: TGTGGGTGGCTGTTCTTT
Gapdh	F: ACTCTACCCACGGCAAGTTCAACG	NM_017008.4	148
	R: GTAGACTCCACGACATACTCAGCAC
