# Supplementary material for: Isoflurane Anesthesia’s Impact on Gene Expression Patterns of Rat Brains in an Ischemic Stroke Model
Source: Genes (Basel). 2023 Jul 14;14(7):1448. doi: 10.3390/genes14071448 (PMC10379230; doi:10.3390/genes14071448)
Supplement: Supplementary file 1 [file genes-14-01448-s001.zip › Supplementary Table S2.xlsx]

## Sheet: Sheet1
Table S2. Quantitative assessment of the volume of ischemic brain injury at 24 h after tMCAO using MRI
Rat	Anesthesia	Type of ischemic focus localization	Volume (mm3) Me [LQ; UQ], T2-WI	Volume (mm3) Me [LQ; UQ], T2-WI
IR-st_1	“short-term” ISO anesthesia	subcortical structures +cortex	112.7	182,68[146,29; 199,95]
IR-st_2		subcortical structures +cortex	141.9
IR-st_3		subcortical structures +cortex	280.2
IR-st_4		subcortical structures +cortex	198.4
IR-st_5		subcortical structures +cortex	132.8
IR-st_6		subcortical structures +cortex	159.47
IR-st_7		subcortical structures +cortex	176.8
IR-st_8		subcortical structures +cortex	188.56
IR-st_9		subcortical structures +cortex	221.56
IR-st_10		subcortical structures +cortex	200.46
IR-lt_1	“long-term” ISO anesthesia	subcortical structures	180.65	63,19[50,82; 139,39]
IR-lt_2		subcortical structures	39
IR-lt_3		subcortical structures	66.98
IR-lt_4		subcortical structures	55.54
IR-lt_5		subcortical structures	40.67
IR-lt_6		subcortical structures	59.39
IR-lt_7		subcortical structures +cortex	124.91
IR-lt_8		subcortical structures	190.1
IR-lt_9		subcortical structures +cortex	144.22
IR-lt_10		subcortical structures	49.25
Here, Me [LQ; UQ] (the median (Me), the lower (LQ) and upper (UQ) quartiles for the 25 and 75 percentile interval) were used.
