# Supplementary material for: Isoflurane Anesthesia’s Impact on Gene Expression Patterns of Rat Brains in an Ischemic Stroke Model
Source: Genes (Basel). 2023 Jul 14;14(7):1448. doi: 10.3390/genes14071448 (PMC10379230; doi:10.3390/genes14071448)
Supplement: Supplementary file 1 [file genes-14-01448-s001.zip › Supplementary Table S3.xlsx]

## Sheet: Sheet1
Table S3. DEGs for comparison of IR-lt vs. SO-lt and IR-st vs. SO-st
RefSeq ID	Gene symbol	Description	IR-lt vs. SO-lt			IR-st vs. SO-st
			Ratio	±SE	Padj	Ratio	±SE	Padj
NM_031971; NM_212504	Hspa1a	heat shock 70kD protein 1A (Hspa1a), mRNA; heat shock 70kD protein 1B (mapped) (Hspa1b), mRNA	82.7266	16.9406	5e-05	84.8528	21.2399	0.015328
NM_001191939	Msr1	macrophage scavenger receptor 1 (Msr1), mRNA	82.1905	64.0878	0.0026	33.0555	17.7048	0.000568775
NM_130741	Lcn2	lipocalin 2 (Lcn2), mRNA	65.1377	15.6661	5e-05	32.2807	13.7746	0.000568775
NM_001109536	Ptx3	pentraxin 3, long (Ptx3), mRNA	55.8889	6.31304	0.00025	82.6401	22.8444	0.0167133
NM_012881	Spp1	secreted phosphoprotein 1 (Spp1), mRNA	39.4078	6.53219	5e-05	42.3051	10.1309	0.000568775
NM_053565	Socs3	suppressor of cytokine signaling 3 (Socs3), mRNA	38.8233	11.7697	5e-05	61.9319	10.1777	0.000568775
NM_031970	Hspb1	heat shock protein B1 (Hspb1), mRNA	33.5679	3.74588	5e-05	45.3428	6.28531	0.000568775
NM_133555	Csf2rb	colony stimulating factor 2 receptor, beta, low-affinity (granulocyte-macrophage) (Csf2rb), mRNA	33.1696	6.65374	5e-05	53.6509	5.59549	0.000568775
NM_021744	Cd14	CD14 molecule (Cd14), mRNA	29.6741	5.80483	5e-05	32.3297	4.57245	0.000568775
NM_012580	Hmox1	heme oxygenase (decycling) 1 (Hmox1), mRNA	28.4323	2.88284	5e-05	31.5805	4.0682	0.000568775
NM_031832	Lgals3	lectin, galactoside-binding, soluble, 3 (Lgals3), mRNA	26.5973	4.54977	5e-05	43.9253	14.7793	0.000568775
NM_012620	Serpine1	serpin peptidase inhibitor, clade E (nexin, plasminogen activator inhibitor type 1), member 1 (Serpine1), mRNA	20.1517	4.28737	5e-05	30.1877	6.90326	0.000568775
NM_012794	Glycam1	glycosylation dependent cell adhesion molecule 1 (Glycam1), mRNA	19.9761	13.8934	5e-05	12.0401	10.3002	0.000568775
NM_133306	Olr1	oxidized low density lipoprotein (lectin-like) receptor 1 (Olr1), mRNA	16.2526	2.25496	5e-05	13.2346	3.21097	0.000568775
NM_001005384	Osmr	oncostatin M receptor (Osmr), mRNA	15.458	1.92298	5e-05	8.82827	2.14128	0.000568775
NM_012924	Cd44	Cd44 molecule (Cd44), mRNA	15.4143	1.02328	5e-05	14.6099	1.70497	0.000568775
NM_013026	Sdc1	syndecan 1 (Sdc1), mRNA	14.582	3.66005	5e-05	59.6244	23.5428	0.000568775
NM_023953	Cd200r1	CD200 receptor 1 (Cd200r1), mRNA	14.3326	7.98367	0.01575	4.89073	2.35668	0.00825836
NM_020542	Ccr1	chemokine (C-C motif) receptor 1 (Ccr1), mRNA	12.0386	6.96389	0.00385	7.7061	2.1578	0.000568775
NM_144750	Aspg	asparaginase (Aspg), mRNA	11.8033	0.718244	5e-05	9.88609	2.25288	0.000568775
NM_012953	Fosl1	fos-like antigen 1 (Fosl1), mRNA	11.8028	2.97746	5e-05	9.88177	1.26552	0.000568775
NM_001173386	Clec7a	C-type lectin domain family 7, member A (Clec7a), mRNA	11.7153	3.55741	0.0001	14.9055	4.5629	0.000568775
NM_013085	Plau	plasminogen activator, urokinase (Plau), mRNA	11.4559	4.87972	0.0044	25.5335	18.5195	0.00104156
NM_153720	Itgb3	no definition	10.9248	2.88492	0.00055	15.5004	5.53111	0.000568775
NM_001106170	Mcm5	minichromosome maintenance complex component 5 (Mcm5), mRNA	10.8763	4.84754	5e-05	14.9845	4.36695	0.000568775
NM_001109422	Bcl3	B-cell CLL/lymphoma 3 (Bcl3), mRNA	10.7856	4.11498	5e-05	21.5686	3.91456	0.000568775
NM_053619	C5ar1	complement component 5a receptor 1 (C5ar1), mRNA	10.0231	2.03545	5e-05	9.95672	1.49037	0.000568775
NM_012843	Emp1	epithelial membrane protein 1 (Emp1), mRNA	9.97233	1.71655	5e-05	10.8154	1.58818	0.000568775
NM_001271143	S1pr3	sphingosine-1-phosphate receptor 3 (S1pr3), mRNA	9.94148	1.48765	5e-05	18.5041	3.82078	0.000568775
NM_139342	Ripk3	receptor-interacting serine-threonine kinase 3 (Ripk3), mRNA	9.87664	1.98827	5e-05	17.2826	2.32045	0.000568775
NM_133298	Gpnmb	glycoprotein (transmembrane) nmb (Gpnmb), mRNA	9.61602	1.33008	5e-05	15.2155	1.98285	0.000568775
NM_001270701; NM_001270702; NM_001270703; NM_023021	Kcnn4	no definition; no definition; no definition; potassium intermediate/small conductance calcium-activated channel, subfamily N, member 4 (Kcnn4), transcript variant 1, mRNA	9.50061	1.95449	0.00015	10.4179	2.60813	0.000568775
NM_053455	Fgl2	fibrinogen-like 2 (Fgl2), mRNA	9.33086	1.40571	5e-05	6.51651	1.49968	0.000568775
NM_207603	Fcgr3a	Fc fragment of IgG, low affinity IIIa, receptor (Fcgr3a), mRNA	9.27926	1.75878	5e-05	12.8404	2.62319	0.000568775
NM_001127304	Ncf4	neutrophil cytosolic factor 4 (Ncf4), mRNA	9.1943	1.55718	5e-05	11.1106	2.3709	0.000568775
NM_017208	Lbp	lipopolysaccharide binding protein (Lbp), mRNA	8.77519	3.20789	5e-05	35.4391	21.5661	0.000568775
NM_001047101	Adamts7	ADAM metallopeptidase with thrombospondin type 1 motif, 7 (Adamts7), mRNA	8.76832	2.36323	5e-05	9.49067	2.91901	0.000568775
NM_001079890	Gprc5a	G protein-coupled receptor, class C, group 5, member A (Gprc5a), mRNA	8.71264	1.71672	0.00095	7.47762	2.5463	0.000568775
NM_022194	Il1rn	interleukin 1 receptor antagonist (Il1rn), mRNA	8.69689	2.70747	5e-05	30.1781	11.1908	0.000568775
NM_001134716	Clec12a	C-type lectin domain family 12, member A (Clec12a), mRNA	8.65648	4.51351	0.0002	14.2432	3.09809	0.000568775
NM_031055	Mmp9	matrix metallopeptidase 9 (Mmp9), mRNA	8.6539	5.18609	0.0002	16.7371	7.37318	0.000568775
NM_001025675	Tubb6	tubulin, beta 6 class V (Tubb6), mRNA	8.62742	0.951389	5e-05	19.235	2.57662	0.000568775
NM_001137564	Mt2A	metallothionein 2A (Mt2A), mRNA	8.59913	0.715286	5e-05	7.32419	1.54075	0.000568775
NM_181086	Tnfrsf12a	tumor necrosis factor receptor superfamily, member 12a (Tnfrsf12a), mRNA	8.53192	1.79062	5e-05	20.5697	2.98919	0.000568775
NM_001031638	Cd68	Cd68 molecule (Cd68), mRNA	8.50942	0.987729	5e-05	8.74343	2.42881	0.000568775
NM_001025415	Ch25h	cholesterol 25-hydroxylase (Ch25h), mRNA	8.35703	1.59601	5e-05	5.96702	1.29548	0.000568775
NM_138882	Pla1a	phospholipase A1 member A (Pla1a), mRNA	8.25192	1.93701	5e-05	7.80355	1.93104	0.000568775
NM_001191805	Mcm3	minichromosome maintenance complex component 3 (Mcm3), mRNA	8.20925	2.66129	5e-05	7.48141	1.36937	0.000568775
NM_001109377	Clec5a	C-type lectin domain family 5, member A (Clec5a), mRNA	8.0877	3.32629	5e-05	5.81738	1.19981	0.000568775
NM_001168285	RGD1559482	similar to immunoglobulin superfamily, member 7 (RGD1559482), mRNA	7.94105	3.83822	0.0009	12.9884	5.88997	0.00104156
NM_012711	Itgam	integrin, alpha M (Itgam), mRNA	7.895	1.56366	5e-05	14.9542	2.39937	0.000568775
NM_001025420	Lsp1	no definition	7.88915	1.73186	5e-05	8.17325	2.323	0.000568775
NM_001033998	Itgal	integrin, alpha L (Itgal), mRNA	7.76976	0.160901	5e-05	8.5865	1.92297	0.000568775
NM_012603	Myc	myelocytomatosis oncogene (Myc), mRNA	7.75975	0.97456	5e-05	11.5622	1.00479	0.000568775
NM_012987	Nes	nestin (Nes), mRNA	7.66247	1.86088	5e-05	10.0164	2.70411	0.000568775
NM_001013086	Capg	capping protein (actin filament), gelsolin-like (Capg), mRNA	7.50801	0.495365	5e-05	7.83438	0.784697	0.000568775
NM_001100984	Ncf2	neutrophil cytosolic factor 2 (Ncf2), mRNA	7.43478	2.71303	5e-05	10.2259	2.46231	0.000568775
NM_175756	Fcgr2b	Fc fragment of IgG, low affinity IIb, receptor (CD32) (Fcgr2b), mRNA	7.31476	1.02809	5e-05	7.36722	1.7716	0.000568775
NM_019336	Rgs1	regulator of G-protein signaling 1 (Rgs1), mRNA	7.28551	1.39643	0.00105	15.3442	6.94829	0.000568775
NM_001130573	Maff	v-maf avian musculoaponeurotic fibrosarcoma oncogene homolog F (Maff), mRNA	7.23158	0.898952	5e-05	19.5082	2.24192	0.000568775
NM_019358	Pdpn	podoplanin (Pdpn), mRNA	7.11819	0.646336	5e-05	9.06546	2.28882	0.000568775
NM_130819	Dhrs9	dehydrogenase/reductase (SDR family) member 9 (Dhrs9), mRNA	7.10247	2.68684	0.0001	9.68076	4.49444	0.000568775
NM_001009717	Lrg1	leucine-rich alpha-2-glycoprotein 1 (Lrg1), mRNA	7.04617	1.76952	5e-05	5.93587	0.504982	0.000568775
NM_013154	Cebpd	CCAAT/enhancer binding protein (C/EBP), delta (Cebpd), mRNA	7.02496	1.01881	5e-05	11.1441	4.91355	0.000568775
NM_138524	A3galt2	alpha 1,3-galactosyltransferase 2 (A3galt2), mRNA	6.9049	0.744998	5e-05	11.172	1.56927	0.000568775
NM_001108563	Sypl2	synaptophysin-like 2 (Sypl2), mRNA	6.86919	1.25247	5e-05	7.22967	2.29991	0.000568775
NM_001109022	Inmt	indolethylamine N-methyltransferase (Inmt), mRNA	6.80087	2.58223	5e-05	10.4221	3.21165	0.000568775
NM_206846	Ifi27l2b	interferon, alpha-inducible protein 27 like 2B (Ifi27l2b), mRNA	6.65284	2.67832	0.0001	7.50202	3.15756	0.000568775
NM_001108353	Plac8	placenta-specific 8 (Plac8), mRNA	6.64998	1.76608	5e-05	6.23833	1.66731	0.000568775
NM_001270807; NM_001270808; NM_001270809; NM_001270810; NM_001270811; NM_133386	Sphk1	sphingosine kinase 1 (Sphk1), transcript variant 2, mRNA; sphingosine kinase 1 (Sphk1), transcript variant 3, mRNA; sphingosine kinase 1 (Sphk1), transcript variant 4, mRNA; sphingosine kinase 1 (Sphk1), transcript variant 5, mRNA; sphingosine kinase 1 (Sphk1), transcript variant 1, mRNA; sphingosine kinase 1 (Sphk1), transcript variant 6, mRNA	6.5895	0.994	5e-05	8.94226	1.7327	0.000568775
NM_001044265	Steap4	STEAP family member 4 (Steap4), mRNA	6.45421	2.58799	5e-05	3.79418	1.67534	0.00147371
NM_012515	Tspo	translocator protein (Tspo), mRNA	6.4106	1.14893	5e-05	6.57331	1.93571	0.000568775
NM_022259	Cd244	Cd244 molecule, natural killer cell receptor 2B4 (Cd244), mRNA	6.38949	2.30443	0.00125	3.30237	0.459573	0.00264305
NM_012945	Hbegf	heparin-binding EGF-like growth factor (Hbegf), mRNA	6.34918	0.492435	5e-05	15.2896	3.26236	0.000568775
NM_017009	Gfap	glial fibrillary acidic protein (Gfap), mRNA	6.27315	0.497273	5e-05	6.88163	1.47238	0.000568775
NM_031140	Vim	vimentin (Vim), mRNA	6.19953	0.388775	5e-05	5.26572	0.884215	0.000568775
NM_001004084	RT1-Bb	RT1 class II, locus Bb (RT1-Bb), mRNA	6.14818	2.51697	0.00935	2.31758	0.955449	0.0473506
NM_001106045	Sox7	SRY (sex determining region Y)-box 7 (Sox7), mRNA	6.03955	1.76694	5e-05	8.68382	1.28053	0.000568775
NM_001108118	Itga5	integrin, alpha 5 (fibronectin receptor, alpha polypeptide) (Itga5), mRNA	5.96842	0.461741	5e-05	10.8801	2.65417	0.000568775
NM_001106824	Pstpip1	proline-serine-threonine phosphatase-interacting protein 1 (Pstpip1), mRNA	5.86357	0.906179	5e-05	4.00283	1.16334	0.000568775
NM_001109514	Pmp2	peripheral myelin protein 2 (Pmp2), mRNA	5.82618	2.20231	0.00055	6.04164	2.06077	0.00225915
NM_053485	S100a6	S100 calcium binding protein A6 (S100a6), mRNA	5.80864	1.69788	5e-05	3.44532	0.794936	0.000568775
NM_001004202	Ccl6	chemokine (C-C motif) ligand 6 (Ccl6), mRNA	5.77111	1.76776	0.00415	4.17678	2.4795	0.0135268
NM_207601	Plp2	proteolipid protein 2 (colonic epithelium-enriched) (Plp2), mRNA	5.66121	0.807547	5e-05	7.94391	1.85679	0.000568775
NM_001136124	Ifitm3	interferon induced transmembrane protein 3 (Ifitm3), mRNA	5.65274	1.15957	5e-05	6.07464	1.5513	0.000568775
NM_001191862	Flnc	filamin C, gamma (Flnc), mRNA	5.54021	0.792625	5e-05	8.90663	2.11157	0.000568775
NM_207615	Clcf1	cardiotrophin-like cytokine factor 1 (Clcf1), mRNA	5.50594	1.38929	5e-05	6.39973	2.05516	0.000568775
NM_001270961; NM_012532	Cp	no definition; ceruloplasmin (ferroxidase) (Cp), transcript variant 1, mRNA	5.49382	0.650568	5e-05	3.27594	1.01766	0.000568775
NM_001002807	Clic1	chloride intracellular channel 1 (Clic1), mRNA	5.46734	0.67491	5e-05	8.57704	1.10353	0.000568775
NM_012904	Anxa1	annexin A1 (Anxa1), mRNA	5.46249	1.00348	5e-05	4.06009	0.882451	0.000568775
NM_001007144	Plin2	perilipin 2 (Plin2), mRNA	5.45402	0.570714	5e-05	9.32963	1.59916	0.000568775
NM_030847	Emp3	epithelial membrane protein 3 (Emp3), mRNA	5.41995	0.838901	5e-05	6.07326	1.60141	0.000568775
NM_001106314	Ifitm1	interferon induced transmembrane protein 1 (Ifitm1), mRNA	5.41702	1.65774	5e-05	6.40594	2.06239	0.000568775
NM_024127	Gadd45a	growth arrest and DNA-damage-inducible, alpha (Gadd45a), mRNA	5.33863	0.750816	5e-05	4.49257	0.787065	0.000568775
NM_133624	Gbp2	guanylate binding protein 2, interferon-inducible (Gbp2), mRNA	5.27003	0.922716	5e-05	3.80686	1.71164	0.000568775
NM_019296	Cdk1	cyclin-dependent kinase 1 (Cdk1), mRNA	5.21761	1.18114	0.00405	6.24469	3.97736	0.00591236
NM_001025733	Procr	protein C receptor, endothelial (Procr), mRNA	5.21472	1.5248	5e-05	6.49815	0.835285	0.000568775
NM_001191735	Elf4	E74-like factor 4 (ets domain transcription factor) (Elf4), mRNA	5.10005	1.53205	5e-05	7.4516	0.998023	0.000568775
NM_001012044	Lcp1	lymphocyte cytosolic protein 1 (Lcp1), mRNA	5.07339	0.54887	5e-05	4.07768	0.578923	0.000568775
NM_031549	Tagln	transgelin (Tagln), mRNA	5.06921	1.26322	5e-05	5.01326	1.22876	0.000568775
NM_001107877	Adamts9	ADAM metallopeptidase with thrombospondin type 1 motif, 9 (Adamts9), mRNA	5.05507	0.822003	5e-05	5.28048	0.7328	0.000568775
NM_181384	Tnfsf9	tumor necrosis factor (ligand) superfamily, member 9 (Tnfsf9), mRNA	5.05212	1.27293	0.0038	7.63877	1.35932	0.000568775
NM_024400	Adamts1	ADAM metallopeptidase with thrombospondin type 1 motif, 1 (Adamts1), mRNA	5.05013	0.281694	5e-05	15.3964	2.78157	0.000568775
NM_001017478	Cxcl16	chemokine (C-X-C motif) ligand 16 (Cxcl16), mRNA	5.04911	0.563208	5e-05	8.39989	2.09833	0.000568775
NM_001004095	S100a11	S100 calcium binding protein A11 (S100a11), mRNA	5.02509	0.919998	5e-05	5.35731	1.23991	0.000568775
NM_001109334	Rnf225	similar to chromosome 6 open reading frame 148 (RGD1561909), mRNA	5.01031	1.5442	5e-05	5.64092	1.86758	0.000568775
NM_001007738	Tmem252	transmembrane protein 252 (Tmem252), mRNA	4.99294	2.00864	5e-05	4.22239	2.03138	0.000568775
NM_021583	Ptges	prostaglandin E synthase (Ptges), mRNA	4.95997	2.18645	0.002	11.029	4.19294	0.000568775
NM_001013941	LOC298795	similar to 14-3-3 protein sigma (LOC298795), mRNA	4.93233	1.19107	5e-05	6.64233	1.93355	0.00104156
NM_001007713	Tmbim1	transmembrane BAX inhibitor motif containing 1 (Tmbim1), mRNA	4.93079	0.693006	5e-05	8.56326	2.52713	0.000568775
NM_133290	Zfp36	zinc finger protein 36 (Zfp36), mRNA	4.92697	0.496051	5e-05	14.5541	2.56389	0.000568775
NM_012812	Cox6a2	cytochrome c oxidase subunit VIa polypeptide 2 (Cox6a2), transcript variant 1, mRNA	4.92618	1.10144	0.0001	5.69573	1.27321	0.00104156
NM_199115	Angptl4	angiopoietin-like 4 (Angptl4), mRNA	4.92594	0.40541	5e-05	6.14414	1.391	0.000568775
NM_001031658	Slc11a1	solute carrier family 11 (proton-coupled divalent metal ion transporter), member 1 (Slc11a1), mRNA	4.87716	0.762601	5e-05	7.97404	1.24663	0.000568775
NM_138826	Mt1a	metallothionein 1a (Mt1a), mRNA	4.8732	0.18003	5e-05	4.53034	0.715563	0.000568775
NM_024145	Fgr	feline Gardner-Rasheed sarcoma viral oncogene (Fgr), mRNA	4.8586	1.2834	5e-05	9.24171	2.75466	0.000568775
NM_030863	Msn	moesin (Msn), mRNA	4.85012	0.637512	5e-05	5.15128	0.910423	0.000568775
NM_022215	Gpd1	glycerol-3-phosphate dehydrogenase 1 (soluble) (Gpd1), mRNA	4.84028	1.54829	5e-05	3.01942	0.926868	0.000568775
NM_001106283	Folr2	no definition	4.81301	1.85475	0.00565	2.6534	0.781945	0.0135268
NM_133416	Bcl2a1	BCL2-related protein A1 (Bcl2a1), mRNA	4.7668	1.05418	0.00045	6.46276	2.37489	0.000568775
NM_012912	Atf3	activating transcription factor 3 (Atf3), mRNA	4.74932	1.80177	5e-05	68.4453	47.4501	0.000568775
NM_012907	Apobec1	apolipoprotein B mRNA editing enzyme, catalytic polypeptide 1 (Apobec1), mRNA	4.69232	0.816562	0.0023	5.12695	1.57706	0.00104156
NM_001100836	Fcgr1a	Fc fragment of IgG, high affinity Ia, receptor (CD64) (Fcgr1a), mRNA	4.69121	0.639625	5e-05	7.16437	0.625359	0.000568775
NM_019905	Anxa2	annexin A2 (Anxa2), mRNA	4.6891	0.887155	5e-05	3.53297	0.661274	0.000568775
NM_001108786	Csrnp1	cysteine-serine-rich nuclear protein 1 (Csrnp1), mRNA	4.62695	0.932554	5e-05	10.4645	2.05147	0.000568775
NM_053635	St14	suppression of tumorigenicity 14 (colon carcinoma) (St14), mRNA	4.62348	1.08767	5e-05	4.26365	0.255542	0.000568775
NM_001109585	Trim47	tripartite motif-containing 47 (Trim47), mRNA	4.46921	0.10999	5e-05	5.49017	1.04128	0.000568775
NM_001108550	Postn	periostin, osteoblast specific factor (Postn), mRNA	4.46055	2.16394	5e-05	6.10453	2.81244	0.000568775
NM_032060	C3ar1	complement component 3a receptor 1 (C3ar1), mRNA	4.37363	0.613679	5e-05	4.97546	0.644777	0.000568775
NM_001107159	Mmp19	matrix metallopeptidase 19 (Mmp19), mRNA	4.36742	0.79215	5e-05	8.76236	1.69257	0.000568775
NM_001108902	Rab32	RAB32, member RAS oncogene family (Rab32), mRNA	4.35955	0.613892	5e-05	4.99706	1.32155	0.000568775
NM_001013062	Thbs1	thrombospondin 1 (Thbs1), mRNA	4.34089	0.750904	5e-05	6.19035	1.39763	0.000568775
NM_001008384	Rac2	ras-related C3 botulinum toxin substrate 2 (rho family, small GTP binding protein Rac2) (Rac2), mRNA	4.27001	0.62211	5e-05	4.11117	0.496404	0.000568775
NM_178097	Sla	src-like adaptor (Sla), mRNA	4.24187	0.762729	5e-05	3.09477	0.71029	0.000568775
NM_001109204	Rad51	RAD51 recombinase (Rad51), mRNA	4.24113	2.00624	0.00065	4.43032	0.867086	0.000568775
NM_001106192	Cdt1	chromatin licensing and DNA replication factor 1 (Cdt1), mRNA	4.22084	0.608111	5e-05	6.01631	1.40021	0.000568775
NM_080767	Psmb8	proteasome (prosome, macropain) subunit, beta type, 8 (Psmb8), mRNA	4.16316	0.934016	5e-05	4.12459	1.24667	0.000568775
NM_020081	Cd86	CD86 molecule (Cd86), mRNA	4.15693	1.68014	0.0005	5.60316	1.63642	0.000568775
NM_001011898	Hcls1	hematopoietic cell specific Lyn substrate 1 (Hcls1), mRNA	4.1458	0.462159	5e-05	4.5997	0.593683	0.000568775
NM_001008524	C1qc	complement component 1, q subcomponent, C chain (C1qc), mRNA	4.12985	0.49657	5e-05	3.57048	0.311208	0.000568775
NM_001077640	Gadd45g	growth arrest and DNA-damage-inducible, gamma (Gadd45g), mRNA	4.12182	0.454641	5e-05	6.2205	1.81108	0.000568775
NM_001011987	Glipr1	GLI pathogenesis-related 1 (Glipr1), mRNA	4.10861	1.86851	5e-05	2.27171	0.519719	0.0310752
NM_012687	Tbxas1	thromboxane A synthase 1, platelet (Tbxas1), mRNA	4.07641	0.806014	5e-05	4.05393	0.990912	0.000568775
NM_001005891	Clec4a3	C-type lectin domain family 4, member A3 (Clec4a3), mRNA	4.07158	0.676722	5e-05	3.94726	0.687201	0.000568775
NM_013185	Hck	hemopoietic cell kinase (Hck), mRNA	4.03951	0.616668	5e-05	5.45051	0.423579	0.000568775
NM_001013065	Ggn	gametogenetin (Ggn), mRNA	4.01508	0.759917	0.0006	5.32374	2.36389	0.00104156
NM_199093	Serping1	serpin peptidase inhibitor, clade G (C1 inhibitor), member 1 (Serping1), mRNA	4.01397	0.545654	5e-05	5.43202	1.44445	0.000568775
NM_001107095	Nfkbiz	nuclear factor of kappa light polypeptide gene enhancer in B-cells inhibitor, zeta (Nfkbiz), mRNA	4.01302	0.685164	5e-05	2.98216	0.744394	0.000568775
NM_001025750	Plek	pleckstrin (Plek), mRNA	3.9853	0.669381	5e-05	4.30824	0.442234	0.000568775
NM_012747	Stat3	signal transducer and activator of transcription 3 (acute-phase response factor) (Stat3), mRNA	3.96417	0.335255	5e-05	4.64204	0.598979	0.000568775
NM_023985	Trib1	tribbles pseudokinase 1 (Trib1), mRNA	3.92722	0.278809	5e-05	6.73977	2.23558	0.000568775
NM_080889	Il2rg	interleukin 2 receptor, gamma (Il2rg), mRNA	3.92102	1.21977	5e-05	7.91714	2.51949	0.000568775
NM_001005890	Clec4a1	C-type lectin domain family 4, member A1 (Clec4a1), mRNA	3.9128	0.729987	5e-05	3.17074	0.717237	0.00225915
NM_001108068	Sbno2	strawberry notch homolog 2 (Drosophila) (Sbno2), mRNA	3.90922	0.680927	5e-05	7.5682	0.836957	0.000568775
NM_022715	Mvp	major vault protein (Mvp), mRNA	3.90253	0.352025	5e-05	4.41719	0.587881	0.000568775
NM_012618	S100a4	S100 calcium-binding protein A4 (S100a4), mRNA	3.89521	0.974454	5e-05	4.54635	1.25416	0.000568775
NM_012715	Adm	adrenomedullin (Adm), mRNA	3.89494	0.792732	5e-05	3.79119	0.749168	0.000568775
NM_017143	F10	coagulation factor X (F10), mRNA	3.87877	1.17057	0.0009	3.1635	1.27975	0.00369784
NM_053687	Slfn3	schlafen 3 (Slfn3), mRNA	3.87168	0.497771	5e-05	4.28184	3.17488	0.000568775
NM_031114	S100a10	S100 calcium binding protein A10 (S100a10), mRNA	3.83512	0.654762	5e-05	5.44994	0.87127	0.000568775
NM_022393	Clec10a	C-type lectin domain family 10, member A (Clec10a), mRNA	3.83283	1.30175	5e-05	4.0257	2.15143	0.000568775
NM_022667	Slco2a1	solute carrier organic anion transporter family, member 2a1 (Slco2a1), mRNA	3.77702	0.666065	5e-05	4.27789	1.59762	0.000568775
NM_001191994	Slc37a2	solute carrier family 37 (glucose-6-phosphate transporter), member 2 (Slc37a2), mRNA	3.76936	0.923102	0.00025	5.44412	1.36133	0.000568775
NM_017287	Mcm6	minichromosome maintenance complex component 6 (Mcm6), mRNA	3.74387	0.477133	5e-05	4.75937	0.809218	0.000568775
NM_022183	Top2a	topoisomerase (DNA) II alpha (Top2a), mRNA	3.7219	1.02934	5e-05	2.99534	1.88338	0.00468808
NM_001077200	Piezo1	family with sequence similarity 38, member A (Fam38a), mRNA	3.70941	0.453946	5e-05	5.74557	1.08854	0.000568775
NM_017076	PVR	poliovirus receptor (PVR), mRNA	3.69981	0.970468	5e-05	10.1033	3.05622	0.000568775
NM_198769	Tlr2	toll-like receptor 2 (Tlr2), mRNA	3.68374	0.713185	5e-05	3.6184	0.38421	0.000568775
NM_134454	Angpt2	angiopoietin 2 (Angpt2), mRNA	3.66786	0.62813	5e-05	4.40176	1.43805	0.000568775
NM_001077674	Hlx	H2,0-like homeobox (Hlx), mRNA	3.66664	0.591058	5e-05	5.05146	0.746778	0.000568775
NM_175758	Slc1a5	solute carrier family 1 (neutral amino acid transporter), member 5 (Slc1a5), mRNA	3.66596	0.17039	5e-05	6.73333	1.12497	0.000568775
NM_133569	Angptl2	angiopoietin-like 2 (Angptl2), mRNA	3.66428	0.860866	5e-05	5.02123	0.601731	0.000568775
NM_001109887; NM_001109888; NM_001109889; NM_001109890; NM_138507	Ptprc	protein tyrosine phosphatase, receptor type, C (Ptprc), transcript variant 3, mRNA; protein tyrosine phosphatase, receptor type, C (Ptprc), transcript variant 5, mRNA; protein tyrosine phosphatase, receptor type, C (Ptprc), transcript variant 2, mRNA; protein tyrosine phosphatase, receptor type, C (Ptprc), transcript variant 1, mRNA; protein tyrosine phosphatase, receptor type, C (Ptprc), transcr…	3.65857	0.690833	5e-05	2.70615	0.882813	0.000568775
NM_183330	Ctsz	cathepsin Z (Ctsz), mRNA	3.59059	0.386956	5e-05	5.29625	1.11494	0.000568775
NM_017097	Ctsc	cathepsin C (Ctsc), mRNA	3.58711	0.277166	5e-05	4.54065	0.819112	0.000568775
NM_001173427	Dram1	DNA-damage regulated autophagy modulator 1 (Dram1), mRNA	3.56957	1.5414	5e-05	3.47863	0.890256	0.000568775
NM_001107909	Map3k6	mitogen-activated protein kinase kinase kinase 6 (Map3k6), mRNA	3.55382	0.949895	5e-05	5.6649	1.41007	0.000568775
NM_001134599	Flna	filamin A, alpha (Flna), mRNA	3.53931	0.38144	5e-05	4.69505	0.455923	0.000568775
NM_001025740	Rrm2	ribonucleotide reductase M2 (Rrm2), mRNA	3.53855	0.497911	5e-05	5.5432	1.70777	0.000568775
NM_053382	Tnfaip6	tumor necrosis factor alpha induced protein 6 (Tnfaip6), mRNA	3.5073	0.658159	0.00045	4.81365	1.30883	0.000568775
NM_023987	Birc3	baculoviral IAP repeat-containing 3 (Birc3), mRNA	3.48952	1.68363	0.0002	6.11113	1.32723	0.000568775
NM_053736	Casp4	caspase 4, apoptosis-related cysteine peptidase (Casp4), mRNA	3.48269	0.592575	5e-05	2.73993	0.550467	0.00225915
NM_024125	Cebpb	CCAAT/enhancer binding protein (C/EBP), beta (Cebpb), mRNA	3.47726	0.412205	5e-05	3.84097	1.30412	0.000568775
NM_001109509	Gpr84	G protein-coupled receptor 84 (Gpr84), mRNA	3.4736	0.402002	5e-05	4.15503	0.836662	0.000568775
NM_019316	Mafb	v-maf avian musculoaponeurotic fibrosarcoma oncogene homolog B (Mafb), mRNA	3.46806	0.730643	5e-05	3.75515	0.776883	0.000568775
NM_139194	Fas	Fas cell surface death receptor (Fas), mRNA	3.46179	0.778438	5e-05	3.79561	0.641511	0.000568775
NM_022218	Cmklr1	chemokine-like receptor 1 (Cmklr1), mRNA	3.42763	0.813662	5e-05	4.44003	1.0468	0.000568775
NM_032055	Tap1	transporter 1, ATP-binding cassette, sub-family B (MDR/TAP) (Tap1), mRNA	3.42086	0.63837	5e-05	2.84134	0.886508	0.000568775
NM_133380	Il4r	interleukin 4 receptor (Il4r), mRNA	3.41762	0.245002	5e-05	5.45504	0.616347	0.000568775
NM_001047858	Srxn1	no definition	3.39144	0.238488	5e-05	5.31165	0.915573	0.000568775
NM_001007554	Fblim1	filamin binding LIM protein 1 (Fblim1), mRNA	3.38574	1.24627	0.0096	4.66701	1.38197	0.00104156
NM_022531	Des	desmin (Des), mRNA	3.38044	0.273881	5e-05	5.66529	2.00517	0.000568775
NM_019216	Gdf15	growth differentiation factor 15 (Gdf15), mRNA	3.36954	1.21553	5e-05	4.10221	2.03063	0.00264305
NM_212525	Tyrobp	Tyro protein tyrosine kinase binding protein (Tyrobp), mRNA	3.36447	0.402885	5e-05	4.07525	0.658116	0.000568775
NM_012967	Icam1	intercellular adhesion molecule 1 (Icam1), mRNA	3.35746	0.231202	5e-05	5.44688	1.0287	0.000568775
NM_001109624	LOC691141	hypothetical protein LOC691141 (LOC691141), mRNA	3.35695	0.8363	0.00395	3.47309	0.98828	0.000568775
NM_053857	Eif4ebp1	eukaryotic translation initiation factor 4E binding protein 1 (Eif4ebp1), mRNA	3.35434	0.677721	5e-05	3.34668	0.314251	0.000568775
NM_172322	Pycard	PYD and CARD domain containing (Pycard), mRNA	3.35174	0.764079	5e-05	3.74182	0.310244	0.000568775
NM_001008321	Gadd45b	growth arrest and DNA-damage-inducible, beta (Gadd45b), mRNA	3.34965	0.306517	5e-05	6.04906	1.02709	0.000568775
NM_031771	Thbd	thrombomodulin (Thbd), mRNA	3.32937	0.283327	5e-05	4.92314	0.494274	0.000568775
NM_001107873	Mcm2	minichromosome maintenance complex component 2 (Mcm2), mRNA	3.32158	0.420373	5e-05	3.6329	0.884292	0.000568775
NM_001013127	Tagln2	transgelin 2 (Tagln2), mRNA	3.31958	0.230681	5e-05	7.51853	1.86539	0.000568775
NM_017125	Cd63	Cd63 molecule (Cd63), mRNA	3.2824	0.296814	5e-05	4.72535	0.811288	0.000568775
NM_001008328	Parp3	poly (ADP-ribose) polymerase family, member 3 (Parp3), mRNA	3.2771	0.584834	5e-05	3.10024	0.305212	0.000568775
NM_019262	C1qb	complement component 1, q subcomponent, B chain (C1qb), mRNA	3.27676	0.343727	5e-05	3.04078	0.245361	0.000568775
NM_001109077	Arhgap30	Rho GTPase activating protein 30 (Arhgap30), mRNA	3.27626	0.799945	5e-05	3.45259	0.388583	0.000568775
NM_031979	Ybx3	Y box binding protein 3 (Ybx3), mRNA	3.26158	0.447704	5e-05	4.17791	0.726173	0.000568775
NM_001127543	Fermt3	fermitin family member 3 (Fermt3), mRNA	3.2498	0.504138	5e-05	4.76363	0.41228	0.000568775
NM_019386	Tgm2	transglutaminase 2 (Tgm2), mRNA	3.24703	0.555855	5e-05	5.55648	2.21113	0.000568775
NM_001008827	RT1-A1	RT1 class Ia, locus A1 (RT1-A1), mRNA	3.2377	0.485775	5e-05	2.69232	0.529226	0.00147371
NM_001025053	Galnt4	no definition	3.22983	0.651669	5e-05	2.48958	0.426753	0.00301488
NM_053555	Vamp5	vesicle-associated membrane protein 5 (Vamp5), mRNA	3.22552	0.956069	0.00225	3.18822	0.266448	0.00225915
NM_057124	P2ry6	pyrimidinergic receptor P2Y, G-protein coupled, 6 (P2ry6), mRNA	3.15979	0.519836	5e-05	4.16642	0.843708	0.000568775
NM_033485	Pawr	PRKC, apoptosis, WT1, regulator (Pawr), mRNA	3.15358	0.336469	5e-05	2.25143	0.485885	0.0100754
NM_013091	Tnfrsf1a	tumor necrosis factor receptor superfamily, member 1a (Tnfrsf1a), mRNA	3.14792	0.236258	5e-05	5.26353	0.663065	0.000568775
NM_012759	Vav1	no definition	3.12518	0.196075	5e-05	3.99094	0.730111	0.000568775
NM_017325	Runx1	runt-related transcription factor 1 (Runx1), mRNA	3.10476	0.950698	0.00095	3.65799	0.673948	0.000568775
NM_012762	Casp1	caspase 1 (Casp1), mRNA	3.10334	0.853592	5e-05	2.28094	0.334574	0.00499467
NM_001008349	Nfkb2	nuclear factor of kappa light polypeptide gene enhancer in B-cells 2, p49/p100 (Nfkb2), mRNA	3.0914	0.266962	5e-05	4.36787	1.03967	0.000568775
NM_001135009	Col4a1	collagen, type IV, alpha 1 (Col4a1), mRNA	3.08823	0.506781	5e-05	6.75479	1.36816	0.000568775
NM_001030025	Upp1	uridine phosphorylase 1 (Upp1), mRNA	3.07872	0.677788	5e-05	4.71386	1.44791	0.000568775
NM_001108248	Was	Wiskott-Aldrich syndrome (Was), mRNA	3.07857	0.967394	5e-05	2.5641	0.837718	0.00468808
NM_001008830; NM_001008839	RT1-A3	RT1 class I, locus A3 (RT1-A3), mRNA; RT1 class I, locus CE16 (RT1-CE16), mRNA	3.06547	1.11411	5e-05	2.90533	0.705956	0.00104156
NM_001109358	Sesn2	sestrin 2 (Sesn2), mRNA	3.04664	0.341099	5e-05	3.50579	0.543467	0.000568775
NM_138900	C1s	complement component 1, s subcomponent (C1s), mRNA	3.02749	0.279703	5e-05	2.72873	0.466668	0.000568775
NM_017034	Pim1	Pim-1 proto-oncogene, serine/threonine kinase (Pim1), mRNA	3.0203	1.12388	0.0002	5.04488	1.16068	0.000568775
NM_001011936	Bag3	Bcl2-associated athanogene 3 (Bag3), mRNA	3.015	0.460616	5e-05	5.92235	1.06951	0.000568775
NM_031642	Klf6	no definition	3.01106	0.22194	5e-05	3.35837	0.813029	0.000568775
NM_181476	Niacr1	niacin receptor 1 (Niacr1), mRNA	3.0092	1.23043	0.0065	4.55955	2.08219	0.00468808
NM_001037780	Itgb2	integrin, beta 2 (Itgb2), mRNA	3.00776	0.375017	5e-05	5.98865	0.898667	0.000568775
NM_001008829	RT1-A2	RT1 class Ia, locus A2 (RT1-A2), mRNA	3.00597	0.302197	5e-05	2.89813	1.01051	0.000568775
NM_001191568	Pmf1	polyamine-modulated factor 1 (Pmf1), mRNA	2.99073	0.533872	0.00145	3.4809	1.15653	0.00650636
NM_001106123	Mrc1	mannose receptor, C type 1 (Mrc1), mRNA	2.98492	0.566193	5e-05	1.79038	0.294716	0.0194917
NM_212505	Ier3	immediate early response 3 (Ier3), mRNA	2.98289	0.47222	5e-05	4.51899	0.933989	0.000568775
NM_001106405	Cd180	CD180 molecule (Cd180), mRNA	2.95355	0.657158	5e-05	2.15327	0.359248	0.00563252
NM_001106430	Mgst2	microsomal glutathione S-transferase 2 (Mgst2), mRNA	2.95255	0.582948	0.00815	2.6849	0.518517	0.0495855
NM_030834	Slc16a3	solute carrier family 16 (monocarboxylate transporter), member 3 (Slc16a3), mRNA	2.94466	0.917316	5e-05	3.71371	1.06762	0.000568775
NM_001108108	Ano6	anoctamin 6 (Ano6), mRNA	2.94398	0.287969	5e-05	3.62942	0.844149	0.000568775
NM_024356	Gch1	GTP cyclohydrolase 1 (Gch1), mRNA	2.93447	0.598967	0.0013	4.19811	0.969512	0.00104156
NM_145674	Ggta1	no definition	2.93433	0.742538	5e-05	2.77683	0.809333	0.00104156
NM_017061	Lox	lysyl oxidase (Lox), mRNA	2.89582	0.893612	0.0137	3.96376	2.5037	0.0471922
NM_001008363	Zfand2a	zinc finger, AN1-type domain 2A (Zfand2a), mRNA	2.89445	0.198667	5e-05	5.56816	0.905387	0.000568775
NM_017062	Pdlim4	PDZ and LIM domain 4 (Pdlim4), mRNA	2.89335	0.163797	5e-05	2.94488	0.470038	0.000568775
NM_022242	Fam129a	family with sequence similarity 129, member A (Fam129a), mRNA	2.8908	0.626052	5e-05	3.53233	1.00728	0.000568775
NM_001276477	Rps27l	ribosomal protein S27-like (Rps27l), mRNA	2.88918	0.46952	5e-05	3.08594	0.415467	0.000568775
NM_001109398	Mthfd2	methylenetetrahydrofolate dehydrogenase (NADP+ dependent) 2, methenyltetrahydrofolate cyclohydrolase (Mthfd2), mRNA	2.87755	0.264493	5e-05	4.45566	0.933447	0.000568775
NM_001111098; NM_030857	Lyn	LYN proto-oncogene, Src family tyrosine kinase (Lyn), transcript variant 2, mRNA; LYN proto-oncogene, Src family tyrosine kinase (Lyn), transcript variant 1, mRNA	2.87621	0.465961	5e-05	2.98589	0.365309	0.000568775
NM_001033955; NM_001033956; NM_017338	Calca	calcitonin-related polypeptide alpha (Calca), transcript variant 2, mRNA; calcitonin-related polypeptide alpha (Calca), transcript variant 3, mRNA; calcitonin-related polypeptide alpha (Calca), transcript variant 1, mRNA	2.86753	1.44596	0.0133	3.7005	0.522437	0.021183
NM_001170568	Baz1a	bromodomain adjacent to zinc finger domain, 1A (Baz1a), mRNA	2.86197	0.299496	5e-05	2.79343	0.780703	0.000568775
NM_138518	Crispld2	cysteine-rich secretory protein LCCL domain containing 2 (Crispld2), mRNA	2.85353	0.458969	5e-05	2.80107	0.632152	0.000568775
NM_001108488	Fes	FES proto-oncogene, tyrosine kinase (Fes), mRNA	2.85061	0.424005	5e-05	3.13297	0.471355	0.000568775
NM_001109207	Gins1	GINS complex subunit 1 (Psf1 homolog) (Gins1), mRNA	2.84368	1.36829	0.0153	5.79786	1.09542	0.00468808
NM_019143	Fn1	no definition	2.84094	0.779629	5e-05	4.84353	1.50284	0.000568775
NM_021863	Hspa2	heat shock protein 2 (Hspa2), mRNA	2.82455	0.0983927	5e-05	2.24653	0.62391	0.0157572
NM_001134562	Rasal3	RAS protein activator like 3 (Rasal3), mRNA	2.82304	0.390809	5e-05	3.20944	0.349151	0.000568775
NM_012615	Odc1	ornithine decarboxylase 1 (Odc1), mRNA	2.81288	0.240984	5e-05	3.44869	0.640754	0.000568775
NM_001024897	Ehd2	EH-domain containing 2 (Ehd2), mRNA	2.8078	0.251188	5e-05	3.57467	0.536052	0.000568775
NM_033651	Mcm4	minichromosome maintenance complex component 4 (Mcm4), mRNA	2.80683	0.421133	5e-05	2.19288	0.428385	0.00104156
NM_001107979	Fhl3	four and a half LIM domains 3 (Fhl3), mRNA	2.80401	0.650303	5e-05	4.40225	0.408709	0.000568775
NM_001024275	Rassf4	Ras association (RalGDS/AF-6) domain family member 4 (Rassf4), mRNA	2.79185	0.145862	5e-05	3.18223	0.588589	0.000568775
NM_031327	Cyr61	cysteine-rich, angiogenic inducer, 61 (Cyr61), mRNA	2.78684	0.772342	5e-05	41.7713	13.081	0.000568775
NM_053908	Ptpn6	protein tyrosine phosphatase, non-receptor type 6 (Ptpn6), mRNA	2.78263	0.27557	5e-05	3.85543	0.563824	0.000568775
NM_001047842	Shmt1	serine hydroxymethyltransferase 1 (soluble) (Shmt1), mRNA	2.78136	0.294626	5e-05	3.82739	1.04723	0.000568775
NM_012855	Jak3	Janus kinase 3 (Jak3), mRNA	2.77733	0.662191	5e-05	3.47743	0.369155	0.000568775
NM_172019	Ifi47	interferon gamma inducible protein 47 (Ifi47), mRNA	2.76385	0.326642	5e-05	3.55658	1.16628	0.000568775
NM_022260	Casp7	caspase 7 (Casp7), mRNA	2.74387	0.502167	5e-05	2.41025	0.502998	0.000568775
NM_212466	Cfb	complement factor B (Cfb), mRNA	2.73841	0.626313	5e-05	3.21157	1.17672	0.000568775
NM_001205348	Cd300a	no definition	2.738	0.28454	0.0001	2.38029	0.692521	0.00650636
NM_001191923	Pik3r5	phosphoinositide-3-kinase, regulatory subunit 5 (Pik3r5), mRNA	2.73733	0.384226	5e-05	3.02187	0.421165	0.000568775
NM_001009645	Kif22	kinesin family member 22 (Kif22), mRNA	2.72656	0.558475	5e-05	4.08405	1.1474	0.00104156
NM_001107813	Zfp217	zinc finger protein 217 (Zfp217), mRNA	2.72599	0.330236	5e-05	2.48034	0.573572	0.00264305
NM_022197	Fos	FBJ osteosarcoma oncogene (Fos), mRNA	2.72487	0.634175	5e-05	17.8453	3.46528	0.000568775
NM_022226	Lgmn	legumain (Lgmn), mRNA	2.71295	0.215847	5e-05	3.23183	0.265464	0.000568775
NM_012678	Tpm4	tropomyosin 4 (Tpm4), mRNA	2.71125	0.442622	5e-05	2.57219	0.62361	0.000568775
NM_001110099; NM_012643	Ret	no definition; no definition	2.70868	0.614722	5e-05	1.71883	0.490397	0.0196981
NM_181382	Gldn	gliomedin (Gldn), mRNA	2.70536	0.999847	5e-05	7.72438	1.43774	0.000568775
NM_001014182	Mall	mal, T-cell differentiation protein-like (Mall), mRNA	2.70157	1.28676	0.0003	3.74275	0.940088	0.000568775
NM_053861	Tnc	tenascin C (Tnc), mRNA	2.69936	0.0770384	5e-05	6.9268	1.30713	0.000568775
NM_198731	Chdh	choline dehydrogenase (Chdh), mRNA	2.6937	0.553118	5e-05	3.47957	0.449429	0.000568775
NM_001030026	Ifi30	interferon gamma inducible protein 30 (Ifi30), mRNA	2.68775	0.415644	5e-05	3.43129	0.593796	0.000568775
NM_001109364	Sowahc	sosondowah ankyrin repeat domain family member C (Sowahc), mRNA	2.68381	0.305941	5e-05	1.93281	0.655875	0.0113139
NM_001025419	Tax1bp3	Tax1 (human T-cell leukemia virus type I) binding protein 3 (Tax1bp3), mRNA	2.67039	0.311725	5e-05	3.31236	0.833279	0.000568775
NM_001013988	Stbd1	starch binding domain 1 (Stbd1), mRNA	2.66063	0.191674	0.0002	2.34927	0.429905	0.00901788
NM_053560	Chi3l1	chitinase 3-like 1 (cartilage glycoprotein-39) (Chi3l1), mRNA	2.6552	0.246002	5e-05	2.84224	0.512588	0.000568775
NM_001109176	Fyb	FYN binding protein (Fyb), mRNA	2.65229	0.691505	0.0001	2.14003	0.760242	0.0120994
NM_001134555	C1r	no definition	2.64577	0.145982	5e-05	3.03536	0.803596	0.000568775
NM_001271058; NM_001271059; NM_001271060; NM_001271061; NM_001271062; NM_173096	Mx1	myxovirus (influenza virus) resistance 1 (Mx1), transcript variant 2, mRNA; myxovirus (influenza virus) resistance 1 (Mx1), transcript variant 3, mRNA; myxovirus (influenza virus) resistance 1 (Mx1), transcript variant 4, mRNA; myxovirus (influenza virus) resistance 1 (Mx1), transcript variant 5, mRNA; myxovirus (influenza virus) resistance 1 (Mx1), transcript variant 6, mRNA; myxovirus (influenz…	2.64031	0.632624	5e-05	2.94392	1.36582	0.000568775
NM_001008722	Irf8	interferon regulatory factor 8 (Irf8), mRNA	2.6403	0.291286	5e-05	3.98114	0.390677	0.000568775
NM_013127	Cd38	CD38 molecule (Cd38), mRNA	2.64006	0.338953	5e-05	2.92209	0.591732	0.000568775
NM_001134577	Slc39a1	solute carrier family 39 (zinc transporter), member 1 (Slc39a1), mRNA	2.63991	0.0917997	5e-05	3.45803	0.844701	0.000568775
NM_001100988	Spidr	scaffolding protein involved in DNA repair (Spidr), mRNA	2.639	0.420286	5e-05	1.78158	0.159529	0.0388977
NM_053563	Ddx39a	no definition	2.62311	0.18774	5e-05	2.65759	0.237224	0.000568775
NM_053889	Vwf	von Willebrand factor (Vwf), mRNA	2.61719	0.813221	5e-05	3.73071	0.658435	0.000568775
NM_134360	Cd40	CD40 molecule, TNF receptor superfamily member 5 (Cd40), mRNA	2.6125	0.295338	0.01515	3.17272	1.18631	0.018387
NM_001106128	Ly86	lymphocyte antigen 86 (Ly86), mRNA	2.6111	0.422916	5e-05	3.78308	0.689854	0.000568775
NM_031557	Ptgis	prostaglandin I2 (prostacyclin) synthase (Ptgis), mRNA	2.60517	0.748208	5e-05	2.55344	0.972639	0.00225915
NM_001270688; NM_001270689; NM_021909	Fxyd5	FXYD domain-containing ion transport regulator 5 (Fxyd5), transcript variant 2, mRNA; FXYD domain-containing ion transport regulator 5 (Fxyd5), transcript variant 3, mRNA; FXYD domain-containing ion transport regulator 5 (Fxyd5), transcript variant 1, mRNA	2.60238	0.334442	5e-05	4.30514	0.67505	0.000568775
NM_001107743	Slc43a3	solute carrier family 43, member 3 (Slc43a3), mRNA	2.57619	0.693547	5e-05	2.16706	0.506117	0.0105715
NM_022251	Enpep	no definition	2.56776	0.366489	5e-05	2.64033	0.374996	0.000568775
NM_001039549; NM_001039691; NM_012683; NM_057105; NM_130407; NM_175846; NM_201423; NM_201424; NM_201425	Ugt1a5	UDP glucuronosyltransferase 1 family, polypeptide A5 (Ugt1a5), mRNA; UDP glucuronosyltransferase 1 family, polypeptide A6 (Ugt1a6), transcript variant 1, mRNA; UDP glucuronosyltransferase 1 family, polypeptide A1 (Ugt1a1), mRNA; UDP glucuronosyltransferase 1 family, polypeptide A6 (Ugt1a6), transcript variant 2, mRNA; UDP glucuronosyltransferase 1 family, polypeptide A7C (Ugt1a7c), mRNA; UDP glyc…	2.55845	0.687093	5e-05	2.53914	0.418361	0.00104156
NM_001024741	Chaf1b	chromatin assembly factor 1, subunit B (p60) (Chaf1b), mRNA	2.55319	0.550168	0.00045	3.28017	1.51609	0.00437699
NM_001106461	Rhoc	ras homolog family member C (Rhoc), mRNA	2.54953	0.304038	5e-05	4.75736	0.492402	0.000568775
NM_022684	Bid	BH3 interacting domain death agonist (Bid), mRNA	2.54623	0.559868	0.0002	2.34137	0.381182	0.00709664
NM_001011901	Hsph1	heat shock 105/110 protein 1 (Hsph1), mRNA	2.54536	0.367727	5e-05	2.40983	0.379391	0.000568775
NM_053612	Hspb8	heat shock protein B8 (Hspb8), mRNA	2.54328	0.328485	5e-05	3.7211	0.941393	0.000568775
NM_021578	Tgfb1	transforming growth factor, beta 1 (Tgfb1), mRNA	2.53953	0.180078	5e-05	4.50873	1.03222	0.000568775
NM_019370	Enpp3	ectonucleotide pyrophosphatase/phosphodiesterase 3 (Enpp3), mRNA	2.53859	0.470532	5e-05	3.52959	1.24001	0.000568775
NM_001131001	Fcer1g	Fc fragment of IgE, high affinity I, receptor for; gamma polypeptide (Fcer1g), mRNA	2.52979	0.266085	5e-05	2.61712	0.391514	0.000568775
NM_001107067; NM_001270834	Rhbdf2	rhomboid 5 homolog 2 (Drosophila) (Rhbdf2), transcript variant 1, mRNA; rhomboid 5 homolog 2 (Drosophila) (Rhbdf2), transcript variant 2, mRNA	2.52888	0.361119	5e-05	4.70805	0.84552	0.000568775
NM_080782	Cdkn1a	cyclin-dependent kinase inhibitor 1A (Cdkn1a), mRNA	2.52724	0.393385	5e-05	4.54317	0.829768	0.000568775
NM_019285	Adcy4	adenylate cyclase 4 (Adcy4), mRNA	2.5259	0.168662	5e-05	5.44197	0.579229	0.000568775
NM_001173344	Spred3	sprouty-related, EVH1 domain containing 3 (Spred3), mRNA	2.52312	0.283672	5e-05	2.6387	0.412486	0.000568775
NM_133551	Pla2g4a	phospholipase A2, group IVA (cytosolic, calcium-dependent) (Pla2g4a), mRNA	2.51188	0.561082	5e-05	2.37301	0.533095	0.000568775
NM_053582	Tinagl1	tubulointerstitial nephritis antigen-like 1 (Tinagl1), mRNA	2.50238	0.291801	5e-05	2.3712	0.285834	0.000568775
NM_001012357	Ccl9	chemokine (C-C motif) ligand 9 (Ccl9), mRNA	2.49177	0.249847	5e-05	2.3439	0.734896	0.00301488
NM_198130	Myd88	myeloid differentiation primary response 88 (Myd88), mRNA	2.48658	0.153429	5e-05	3.81111	1.05275	0.000568775
NM_052800	Tk1	thymidine kinase 1, soluble (Tk1), mRNA	2.48489	0.268872	5e-05	3.11105	0.415779	0.000568775
NM_057135	Pfkfb3	6-phosphofructo-2-kinase/fructose-2,6-biphosphatase 3 (Pfkfb3), mRNA	2.48217	0.178536	5e-05	3.8267	0.141782	0.000568775
NM_001109053	Dtx3l	deltex 3 like, E3 ubiquitin ligase (Dtx3l), mRNA	2.48182	0.209703	5e-05	1.9655	0.490664	0.00437699
NM_001106112	Gmnn	geminin (Gmnn), mRNA	2.47699	0.618536	5e-05	1.97948	0.709856	0.0309254
NM_001135017	Myl12a	myosin, light chain 12A, regulatory, non-sarcomeric (Myl12a), mRNA	2.47466	0.243695	5e-05	3.20051	0.414901	0.000568775
NM_001108076	Myo1f	myosin IF (Myo1f), mRNA	2.47063	0.302744	5e-05	3.23438	0.190006	0.000568775
NM_199101	Plekha4	pleckstrin homology domain containing, family A (phosphoinositide binding specific) member 4 (Plekha4), mRNA	2.46316	0.365303	0.0002	2.92418	0.361434	0.00225915
NM_001107712	Cttnbp2nl	CTTNBP2 N-terminal like (Cttnbp2nl), mRNA	2.46275	0.22412	5e-05	2.45489	0.634175	0.000568775
NM_024159	Dab2	disabled 2, mitogen-responsive phosphoprotein (Dab2), mRNA	2.45515	0.233986	5e-05	2.0702	0.659136	0.00147371
NM_001009965	Tsku	tsukushi, small leucine rich proteoglycan (Tsku), mRNA	2.45399	0.177201	5e-05	3.52333	0.954363	0.000568775
NM_001106637	Gem	GTP binding protein overexpressed in skeletal muscle (Gem), mRNA	2.44655	0.178434	5e-05	3.42257	0.692408	0.000568775
NM_053287	B4galt1	UDP-Gal:betaGlcNAc beta 1,4- galactosyltransferase, polypeptide 1 (B4galt1), mRNA	2.43812	0.34322	5e-05	3.72934	0.757893	0.000568775
NM_017173	Serpinh1	serpin peptidase inhibitor, clade H (heat shock protein 47), member 1, (collagen binding protein 1) (Serpinh1), mRNA	2.43616	0.310457	5e-05	3.8941	0.329091	0.000568775
NM_053843	Fcgr2a	Fc fragment of IgG, low affinity IIa, receptor (Fcgr2a), mRNA	2.43458	0.25415	5e-05	2.45753	0.291866	0.0033828
NM_052809	Cdo1	cysteine dioxygenase type 1 (Cdo1), mRNA	2.43447	0.26253	5e-05	2.34156	0.380782	0.000568775
NM_024160	Cyba	cytochrome b-245, alpha polypeptide (Cyba), mRNA	2.43063	0.334005	5e-05	3.06216	0.596344	0.000568775
NM_031804	Cish	cytokine inducible SH2-containing protein (Cish), mRNA	2.42484	0.485197	0.00045	2.3074	0.791504	0.0105715
NM_012591	Irf1	interferon regulatory factor 1 (Irf1), mRNA	2.41056	0.112717	5e-05	2.49526	0.780872	0.000568775
NM_012771	Lyz2	lysozyme 2 (Lyz2), mRNA	2.40256	0.398236	5e-05	2.49869	0.322934	0.000568775
NM_001127570	Trip6	thyroid hormone receptor interactor 6 (Trip6), mRNA	2.40229	0.5151	5e-05	2.33854	0.290095	0.000568775
NM_001270762; NM_001270763; NM_139105	Rnh1	ribonuclease/angiogenin inhibitor 1 (Rnh1), transcript variant 1, mRNA; ribonuclease/angiogenin inhibitor 1 (Rnh1), transcript variant 3, mRNA; ribonuclease/angiogenin inhibitor 1 (Rnh1), transcript variant 2, mRNA	2.40144	0.206807	5e-05	3.03835	0.510771	0.000568775
NM_053596	Ece1	endothelin converting enzyme 1 (Ece1), mRNA	2.39836	0.249104	5e-05	4.42246	0.654931	0.000568775
NM_130426	Tnfrsf1b	tumor necrosis factor receptor superfamily, member 1b (Tnfrsf1b), mRNA	2.39137	0.804312	5e-05	2.88694	0.662189	0.000568775
NM_001106685	Csf3r	colony stimulating factor 3 receptor (granulocyte) (Csf3r), mRNA	2.38614	0.24928	5e-05	2.4743	0.18811	0.000568775
NM_001277232; NM_182953	Nek6	no definition; no definition	2.37293	0.144576	5e-05	2.32592	0.229511	0.000568775
NM_031341	Slc7a7	solute carrier family 7 (amino acid transporter light chain, y+L system), member 7 (Slc7a7), mRNA	2.36797	0.616761	0.0002	2.51509	0.856052	0.00681685
NM_001108487	Aen	apoptosis enhancing nuclease (Aen), mRNA	2.36456	0.263637	5e-05	3.02503	0.203956	0.000568775
NM_001012002	Zap70	zeta-chain (TCR) associated protein kinase 70 (Zap70), mRNA	2.35605	0.621582	0.001	4.19471	0.600953	0.00188208
NM_001002016	Lmna	lamin A/C (Lmna), mRNA	2.35523	0.200602	5e-05	3.24586	0.505304	0.000568775
NM_199114	Fgfrl1	fibroblast growth factor receptor-like 1 (Fgfrl1), mRNA	2.35059	0.206858	5e-05	2.87456	0.314579	0.000568775
NM_001008882	Uhrf1	ubiquitin-like with PHD and ring finger domains 1 (Uhrf1), mRNA	2.33652	0.588117	0.0001	1.87543	0.143455	0.0194917
NM_001109885	Fam129b	family with sequence similarity 129, member B (Fam129b), mRNA	2.32693	0.277616	5e-05	3.82548	0.609267	0.000568775
NM_001126287	Ppp1r18	protein phosphatase 1, regulatory subunit 18 (Ppp1r18), mRNA	2.32373	0.380497	5e-05	3.40558	0.419345	0.000568775
NM_001025021	Dnajc25	DnaJ (Hsp40) homolog, subfamily C, member 25 (Dnajc25), mRNA	2.32365	0.436176	5e-05	2.12233	0.38635	0.0151293
NM_001015020	Tgif1	TGFB-induced factor homeobox 1 (Tgif1), mRNA	2.32302	0.16395	5e-05	3.98185	0.733953	0.000568775
NM_001103351	Parp9	poly (ADP-ribose) polymerase family, member 9 (Parp9), mRNA	2.32073	0.425752	5e-05	1.77722	0.606877	0.0229584
NM_001108531	Bicc1	BicC family RNA binding protein 1 (Bicc1), mRNA	2.30034	0.449165	0.0001	1.96363	0.158708	0.0135268
NM_001007677	Lyl1	lymphoblastic leukemia associated hematopoiesis regulator 1 (Lyl1), mRNA	2.29577	0.52372	5e-05	1.98172	0.0853174	0.022223
NM_001025041	Ier5l	immediate early response 5-like (Ier5l), mRNA	2.29415	0.413776	5e-05	2.75884	0.759471	0.000568775
NM_001105966	Creg1	cellular repressor of E1A-stimulated genes 1 (Creg1), mRNA	2.29307	0.658722	5e-05	2.50668	0.871252	0.000568775
NM_001012127	Mapkapk3	mitogen-activated protein kinase-activated protein kinase 3 (Mapkapk3), mRNA	2.29305	0.150432	5e-05	2.84664	0.448648	0.000568775
NM_001134545	Ssc5d	scavenger receptor cysteine rich family, 5 domains (Ssc5d), mRNA	2.29078	0.227007	5e-05	2.53251	0.349385	0.000568775
NM_019354	Ucp2	uncoupling protein 2 (mitochondrial, proton carrier) (Ucp2), mRNA	2.28996	0.172524	5e-05	2.4807	0.160599	0.000568775
NM_001008515	C1qa	complement component 1, q subcomponent, A chain (C1qa), mRNA	2.28515	0.163819	5e-05	2.1748	0.23031	0.000568775
NM_053960	Ccr5	no definition	2.27204	0.270675	5e-05	2.4379	0.556808	0.000568775
NM_001173437	Chac1	ChaC, cation transport regulator homolog 1 (E, coli) (Chac1), mRNA	2.26901	0.278559	5e-05	3.55463	0.796389	0.000568775
NM_130427	Eya2	EYA transcriptional coactivator and phosphatase 2 (Eya2), mRNA	2.2675	0.314041	5e-05	2.6771	0.545282	0.000568775
NM_001005907; NM_001277341; NM_001277346	Efemp2	EGF-containing fibulin-like extracellular matrix protein 2 (Efemp2), transcript variant 2, mRNA; no definition; no definition	2.26297	0.202757	5e-05	2.27531	0.216464	0.000568775
NM_001005892	Spi1	Spi-1 proto-oncogene (Spi1), mRNA	2.26285	0.165281	5e-05	3.44831	0.27785	0.000568775
NM_031614	Txnrd1	thioredoxin reductase 1 (Txnrd1), mRNA	2.26219	0.19247	5e-05	2.95167	0.506996	0.000568775
NM_001024869	Wwtr1	WW domain containing transcription regulator 1 (Wwtr1), mRNA	2.25978	0.455546	5e-05	1.95672	0.47303	0.010354
NM_019312	Itpkb	no definition	2.25735	0.364981	5e-05	2.43508	0.323489	0.000568775
NM_001008320	Rhoj	ras homolog family member J (Rhoj), mRNA	2.25713	0.433324	5e-05	2.2641	0.332991	0.00104156
NM_001004242	Arhgap8	Rho GTPase activating protein 8 (Arhgap8), mRNA	2.25024	0.525298	0.00235	2.43711	1.02891	0.0314367
NM_178094	Itpkc	inositol-trisphosphate 3-kinase C (Itpkc), mRNA	2.24946	0.187648	5e-05	3.092	0.319215	0.000568775
NM_001037648	Fam105a	family with sequence similarity 105, member A (Fam105a), mRNA	2.2484	0.14255	5e-05	2.37132	0.236086	0.00104156
NM_023955	Scamp2	secretory carrier membrane protein 2 (Scamp2), mRNA	2.23951	0.329379	5e-05	2.82124	0.607162	0.000568775
NM_001135033	Trim16	tripartite motif-containing 16 (Trim16), mRNA	2.23482	0.168296	5e-05	2.72165	0.569564	0.000568775
NM_001106631	Rbpj	recombination signal binding protein for immunoglobulin kappa J region (Rbpj), mRNA	2.23204	0.1364	5e-05	2.60119	0.177975	0.000568775
NM_133296	Slc6a20	solute carrier family 6 (proline IMINO transporter), member 20 (Slc6a20), mRNA	2.23135	0.596976	5e-05	3.18957	1.58105	0.000568775
NM_001008773	Eif1a	eukaryotic translation initiation factor 1A (Eif1a), mRNA	2.22962	0.206759	5e-05	1.70811	0.332357	0.0185998
NM_138881	Rsad2	radical S-adenosyl methionine domain containing 2 (Rsad2), mRNA	2.22026	0.976862	5e-05	1.92538	0.862827	0.0196981
NM_017365	Pdlim1	PDZ and LIM domain 1 (Pdlim1), mRNA	2.21892	0.187883	5e-05	3.96629	1.05948	0.000568775
NM_001109328	Rab7b	no definition	2.21542	0.25076	5e-05	3.13518	0.760067	0.000568775
NM_012935	Cryab	crystallin, alpha B (Cryab), mRNA	2.21537	0.165391	5e-05	3.73288	1.06956	0.000568775
NM_001107237	Ikzf1	IKAROS family zinc finger 1 (Ikzf1), mRNA	2.21309	0.442401	5e-05	1.84757	0.3771	0.0395557
NM_001007735	Sertad1	SERTA domain containing 1 (Sertad1), mRNA	2.21214	0.380324	5e-05	3.81721	1.21897	0.000568775
NM_019175	Klk6	kallikrein related-peptidase 6 (Klk6), mRNA	2.21016	0.208422	5e-05	3.2198	1.23486	0.000568775
NM_001108481	Rras	related RAS viral (r-ras) oncogene homolog (Rras), mRNA	2.20965	0.198951	5e-05	2.64458	0.200199	0.000568775
NM_053758	Plce1	phospholipase C, epsilon 1 (Plce1), mRNA	2.20491	0.282909	5e-05	2.12833	0.375832	0.000568775
NM_001025693	Cdca7	cell division cycle associated 7 (Cdca7), mRNA	2.19914	0.489762	0.00015	2.6283	0.954093	0.00225915
NM_001037201	Ddx21	DEAD (Asp-Glu-Ala-Asp) box helicase 21 (Ddx21), mRNA	2.19503	0.172956	5e-05	2.19457	0.511083	0.000568775
NM_001191891	C1qtnf9	C1q and tumor necrosis factor related protein 9 (C1qtnf9), mRNA	2.19314	0.399243	0.0034	2.75141	0.782718	0.0113139
NM_138504	Osgin1	oxidative stress induced growth inhibitor 1 (Osgin1), mRNA	2.19228	0.708297	0.0011	3.42278	0.488733	0.000568775
NM_021846	Mcl1	no definition	2.19175	0.173172	5e-05	2.7571	0.424349	0.000568775
NM_181091	Gmfg	glia maturation factor, gamma (Gmfg), mRNA	2.19103	0.500969	0.0002	2.44811	0.57152	0.00437699
NM_053882	Ecm1	extracellular matrix protein 1 (Ecm1), mRNA	2.19012	0.224448	5e-05	2.10393	0.504564	0.00264305
NM_001127546	Kdelr3	KDEL (Lys-Asp-Glu-Leu) endoplasmic reticulum protein retention receptor 3 (Kdelr3), mRNA	2.18501	0.446651	0.0002	3.10827	0.544616	0.000568775
NM_053480	Pola2	polymerase (DNA directed), alpha 2, accessory subunit (Pola2), mRNA	2.17858	0.446711	0.0009	3.25762	0.639796	0.00104156
NM_016994	C3	complement component 3 (C3), mRNA	2.17695	0.715878	5e-05	2.96372	1.26086	0.000568775
NM_001013147; NM_031794	Axl	Axl receptor tyrosine kinase (Axl), transcript variant 2, mRNA; Axl receptor tyrosine kinase (Axl), transcript variant 1, mRNA	2.17446	0.127734	5e-05	2.4742	0.233251	0.000568775
NM_139096	Lgals3bp	lectin, galactoside-binding, soluble, 3 binding protein (Lgals3bp), mRNA	2.17225	0.281949	5e-05	2.1187	0.541997	0.000568775
NM_001106368	Pik3ap1	phosphoinositide-3-kinase adaptor protein 1 (Pik3ap1), mRNA	2.17198	0.497978	5e-05	2.48107	0.243038	0.00225915
NM_001025670	Agpat9	1-acylglycerol-3-phosphate O-acyltransferase 9 (Agpat9), mRNA	2.16777	0.385476	5e-05	2.53306	0.279011	0.00147371
NM_001100684	Sh3bp2	SH3-domain binding protein 2 (Sh3bp2), mRNA	2.16541	0.113478	5e-05	3.30589	0.603027	0.000568775
NM_001011947	Rai14	retinoic acid induced 14 (Rai14), mRNA	2.16446	0.295048	5e-05	2.80387	0.620314	0.000568775
NM_001014269	Lrrfip1	leucine rich repeat (in FLII) interacting protein 1 (Lrrfip1), mRNA	2.15917	0.27212	5e-05	1.93595	0.544034	0.00532248
NM_001184973	Oscar	osteoclast associated, immunoglobulin-like receptor (Oscar), mRNA	2.15536	0.488908	0.0009	2.85089	0.645233	0.00147371
NM_131902	Cdkn2c	cyclin-dependent kinase inhibitor 2C (p18, inhibits CDK4) (Cdkn2c), mRNA	2.15296	0.745654	0.00265	2.25602	0.318288	0.0181813
NM_033098	Tapbp	TAP binding protein (tapasin) (Tapbp), mRNA	2.14747	0.354235	5e-05	2.14445	0.314792	0.000568775
NM_183056	Stk40	serine/threonine kinase 40 (Stk40), mRNA	2.14217	0.176896	5e-05	2.84968	0.306183	0.000568775
NM_023981	Csf1	colony stimulating factor 1 (macrophage) (Csf1), mRNA	2.14188	0.192901	5e-05	2.78076	0.464485	0.000568775
NM_001105728	Nthl1	nth (endonuclease III)-like 1 (E,coli) (Nthl1), mRNA	2.13134	0.34047	0.00025	1.94511	0.235171	0.0329976
NM_001109535	Rab20	RAB20, member RAS oncogene family (Rab20), mRNA	2.12048	0.725724	0.0015	2.21528	0.354245	0.0345739
NM_053990	Ptpn2	no definition	2.11779	0.257603	5e-05	2.18203	0.275077	0.00104156
NM_001008315	Ltbr	lymphotoxin beta receptor (TNFR superfamily, member 3) (Ltbr), mRNA	2.11675	0.236241	5e-05	2.72404	0.440782	0.000568775
NM_019242	Ifrd1	interferon-related developmental regulator 1 (Ifrd1), mRNA	2.11247	0.276208	5e-05	2.45334	0.455458	0.000568775
NM_001013124	Ung	no definition	2.11242	0.245134	0.0002	2.35881	0.28553	0.00369784
NM_021838	Nos3	nitric oxide synthase 3, endothelial cell (Nos3), mRNA	2.10893	0.224309	5e-05	4.6755	0.75707	0.000568775
NM_001024238	Eprs	glutamyl-prolyl-tRNA synthetase (Eprs), mRNA	2.10087	0.242435	5e-05	1.80373	0.299713	0.00499467
NM_001014120	Fkbp10	FK506 binding protein 10 (Fkbp10), mRNA	2.09808	0.216182	5e-05	2.77647	0.546133	0.000568775
NM_130421	Lcp2	lymphocyte cytosolic protein 2 (Lcp2), mRNA	2.09721	0.51503	5e-05	2.08688	0.242913	0.00264305
NM_001013433	Arl11	ADP-ribosylation factor-like 11 (Arl11), mRNA	2.09651	0.28174	0.00035	2.51746	0.564776	0.00468808
NM_001013182	Hn1l	hematological and neurological expressed 1-like (Hn1l), mRNA	2.09204	0.326231	5e-05	2.53669	0.341565	0.000568775
NM_001033693	Slc31a2	solute carrier family 31 (copper transporter), member 2 (Slc31a2), mRNA	2.09037	0.271975	5e-05	2.4681	0.21291	0.00147371
NM_145789	Il13ra1	interleukin 13 receptor, alpha 1 (Il13ra1), mRNA	2.08597	0.11266	5e-05	2.29204	0.450367	0.000568775
NM_019359	Cnn3	calponin 3, acidic (Cnn3), mRNA	2.08271	0.171779	5e-05	2.37234	0.121365	0.000568775
NM_001009600	Arhgdib	Rho, GDP dissociation inhibitor (GDI) beta (Arhgdib), mRNA	2.08171	0.265463	5e-05	2.49941	0.31431	0.000568775
NM_013123	Il1r1	interleukin 1 receptor, type I (Il1r1), mRNA	2.08168	0.289628	0.0002	1.87945	0.242431	0.0324527
NM_012716	Slc16a1	solute carrier family 16 (monocarboxylate transporter), member 1 (Slc16a1), mRNA	2.0785	0.334977	5e-05	2.74261	0.310315	0.000568775
NM_139324	Ehd4	EH-domain containing 4 (Ehd4), mRNA	2.07824	0.284466	5e-05	2.87016	0.369811	0.000568775
NM_001107943	Acer2	alkaline ceramidase 2 (Acer2), mRNA	2.07402	0.581289	5e-05	2.01553	0.325325	0.00104156
NM_016999	Cyp4b1	cytochrome P450, family 4, subfamily b, polypeptide 1 (Cyp4b1), mRNA	2.0665	0.423736	0.00075	4.44425	0.796434	0.000568775
NM_022511	Pfn1	profilin 1 (Pfn1), mRNA	2.06378	0.109592	5e-05	2.9573	0.580927	0.000568775
NM_001107702	Fcrl2	Fc receptor-like 2 (Fcrl2), mRNA	2.06375	0.279458	5e-05	2.19929	0.378356	0.00104156
NM_001012046	Spry2	sprouty homolog 2 (Drosophila) (Spry2), mRNA	2.06244	0.26452	5e-05	2.08412	0.275167	0.000568775
NM_001012014	Ftsj3	FtsJ homolog 3 (E, coli) (Ftsj3), mRNA	2.05237	0.161987	5e-05	1.79826	0.171645	0.00403442
NM_203337	St3gal4	ST3 beta-galactoside alpha-2,3-sialyltransferase 4 (St3gal4), mRNA	2.04889	0.0656232	5e-05	2.73777	0.655271	0.000568775
NM_017260	Alox5ap	arachidonate 5-lipoxygenase activating protein (Alox5ap), mRNA	2.04845	0.395693	0.0001	2.59012	0.286137	0.00264305
NM_031591	Pecam1	platelet/endothelial cell adhesion molecule 1 (Pecam1), mRNA	2.04552	0.505587	5e-05	2.94635	0.27426	0.000568775
NM_022229	Hspd1	heat shock protein 1 (chaperonin) (Hspd1), mRNA	2.04409	0.184744	5e-05	1.73185	0.255117	0.0120994
NM_001128191	Nup43	nucleoporin 43 (Nup43), mRNA	2.04377	0.312397	5e-05	1.81645	0.29289	0.0439702
NM_001191636	Myof	myoferlin (Myof), mRNA	2.04285	0.237831	5e-05	1.75893	0.436911	0.0199216
NM_001162535	Sh3d21	SH3 domain containing 21 (Sh3d21), mRNA	2.04273	0.362307	0.003	2.68676	0.526836	0.00264305
NM_213561	Tcf19	transcription factor 19 (Tcf19), mRNA	2.0402	0.701655	0.0029	2.64019	0.897764	0.0167133
NM_001024771	Tnip2	TNFAIP3 interacting protein 2 (Tnip2), mRNA	2.03661	0.190308	5e-05	2.21623	0.393247	0.000568775
NM_001191600	Fhod1	no definition	2.03551	0.269191	5e-05	2.81253	0.255285	0.000568775
NM_030833	Ifitm2	interferon induced transmembrane protein 2 (Ifitm2), mRNA	2.03252	0.230257	5e-05	2.55818	0.53095	0.000568775
NM_134449	Prkcdbp	protein kinase C, delta binding protein (Prkcdbp), mRNA	2.03208	0.303954	5e-05	2.42592	0.483467	0.000568775
NM_032085	Col3a1	collagen, type III, alpha 1 (Col3a1), mRNA	2.0302	0.453753	5e-05	3.29377	1.49694	0.000568775
NM_012708	Psmb9	proteasome (prosome, macropain) subunit, beta type, 9 (Psmb9), mRNA	2.02861	0.300802	5e-05	2.84398	0.927604	0.000568775
NM_001024887	Sigirr	single immunoglobulin and toll-interleukin 1 receptor (TIR) domain (Sigirr), mRNA	2.02824	0.310537	0.0025	3.30292	0.843302	0.000568775
NM_001145842; NM_017113	Grn	granulin (Grn), transcript variant 2, mRNA; granulin (Grn), transcript variant 1, mRNA	2.02799	0.174339	5e-05	2.84725	0.619685	0.000568775
NM_022934	Dnaja1	DnaJ (Hsp40) homolog, subfamily A, member 1 (Dnaja1), mRNA	2.02609	0.361275	5e-05	1.65267	0.356669	0.0226235
NM_001010968	Eng	no definition	2.0238	0.36247	5e-05	4.39657	0.614603	0.000568775
NM_001007619	Tmed5	transmembrane emp24 protein transport domain containing 5 (Tmed5), mRNA	2.02337	0.19699	5e-05	1.7054	0.178896	0.0155629
NM_001106273	Mesp2	mesoderm posterior basic helix-loop-helix transcription factor 2 (Mesp2), mRNA	2.02165	0.392731	0.00085	3.86932	0.863681	0.000568775
NM_001012041	Irf9	interferon regulatory factor 9 (Irf9), mRNA	2.02009	0.163726	5e-05	1.92018	0.763279	0.0113139
NM_001105668	Mdfic	MyoD family inhibitor domain containing (Mdfic), mRNA	2.02002	0.108795	5e-05	1.94695	0.683327	0.0085066
NM_212541	Slc44a4	solute carrier family 44, member 4 (Slc44a4), mRNA	2.01801	0.265333	0.00015	2.65191	0.988348	0.00437699
NM_013069	Cd74	Cd74 molecule, major histocompatibility complex, class II invariant chain (Cd74), mRNA	2.01295	0.426317	5e-05	3.06437	0.96194	0.000568775
NM_012823	Anxa3	annexin A3 (Anxa3), mRNA	2.00918	0.136083	5e-05	1.65603	0.0305296	0.017343
NM_133546	Ppp1r15a	protein phosphatase 1, regulatory subunit 15A (Ppp1r15a), mRNA	2.00444	0.11166	5e-05	3.93908	0.261037	0.000568775
NM_001014071	Errfi1	no definition	2.00028	0.390251	5e-05	1.995	0.497364	0.000568775
NM_134353	Pabpc1	poly(A) binding protein, cytoplasmic 1 (Pabpc1), mRNA	1.9994	0.110085	5e-05	1.87211	0.0534165	0.00147371
NM_198134	Bst2	bone marrow stromal cell antigen 2 (Bst2), mRNA	1.99875	0.494422	5e-05	2.61957	0.924218	0.000568775
NM_001107652	Snx18	sorting nexin 18 (Snx18), mRNA	1.99728	0.17083	5e-05	2.20866	0.345734	0.000568775
NM_001037793	Dock8	dedicator of cytokinesis 8 (Dock8), mRNA	1.99646	0.299808	5e-05	2.74904	0.281476	0.000568775
NM_001130577	Cyth4	cytohesin 4 (Cyth4), mRNA	1.99603	0.148069	5e-05	2.80513	0.169911	0.000568775
NM_053383	Cd93	no definition	1.99385	0.269716	5e-05	4.92246	0.892574	0.000568775
NM_001107031	Slfn2	schlafen 2 (Slfn2), mRNA	1.99177	0.512105	5e-05	3.00745	1.10777	0.000568775
NM_012862	Mgp	matrix Gla protein (Mgp), mRNA	1.99143	0.204182	5e-05	3.24451	0.791739	0.000568775
NM_173840	Lat2	linker for activation of T cells family, member 2 (Lat2), mRNA	1.99142	0.521263	0.00395	3.59328	0.904627	0.00147371
NM_001167840; NM_012968	Il1rap	interleukin 1 receptor accessory protein (Il1rap), transcript variant 2, mRNA; interleukin 1 receptor accessory protein (Il1rap), transcript variant 1, mRNA	1.99043	0.0821345	5e-05	1.93994	0.451992	0.00591236
NM_001106446	Zbtb7b	zinc finger and BTB domain containing 7B (Zbtb7b), mRNA	1.98717	0.316697	5e-05	2.41516	0.425987	0.000568775
NM_001107226	Sh3tc1	SH3 domain and tetratricopeptide repeats 1 (Sh3tc1), mRNA	1.98505	0.301766	5e-05	2.38809	0.283532	0.00147371
NM_001011997	Tmod3	tropomodulin 3 (Tmod3), mRNA	1.98453	0.370835	5e-05	1.64577	0.289304	0.0345739
NM_001108608	B4galt5	UDP-Gal:betaGlcNAc beta 1,4-galactosyltransferase, polypeptide 5 (B4galt5), mRNA	1.9831	0.17399	5e-05	2.48413	0.36075	0.000568775
NM_001106268	Chsy1	chondroitin sulfate synthase 1 (Chsy1), mRNA	1.9766	0.164721	5e-05	2.17914	0.399638	0.000568775
NM_153473	Myo7a	myosin VIIA (Myo7a), mRNA	1.97565	0.268868	5e-05	2.51443	0.48252	0.00225915
NM_001108099	Mdm2	MDM2 proto-oncogene, E3 ubiquitin protein ligase (Mdm2), mRNA	1.97522	0.0825778	5e-05	1.91529	0.340548	0.00188208
NM_001110491	Fbxo27	no definition	1.9733	0.179669	5e-05	2.56388	0.236474	0.000568775
NM_001106281	Prcp	prolylcarboxypeptidase (angiotensinase C) (Prcp), mRNA	1.97283	0.223109	5e-05	2.78895	0.952135	0.000568775
NM_001109300	Cmtm7	CKLF-like MARVEL transmembrane domain containing 7 (Cmtm7), mRNA	1.96887	0.233603	5e-05	3.09655	0.837674	0.000568775
NM_001271239	Tmem117	transmembrane protein 117 (Tmem117), mRNA	1.96535	0.133688	5e-05	2.80928	0.702287	0.000568775
NM_001134749	Stt3a	STT3A, subunit of the oligosaccharyltransferase complex (catalytic) (Stt3a), mRNA	1.96053	0.163667	5e-05	1.89476	0.343972	0.00225915
NM_001004424	Tacc3	transforming, acidic coiled-coil containing protein 3 (Tacc3), mRNA	1.95678	0.420411	0.00135	3.1207	0.806007	0.00104156
NM_001037791	Wdr43	WD repeat domain 43 (Wdr43), mRNA	1.95413	0.174838	5e-05	1.5652	0.151455	0.0497212
NM_001004215	Ppic	peptidylprolyl isomerase C (Ppic), mRNA	1.95281	0.501703	0.005	2.64182	0.877897	0.00468808
NM_053720	Aatf	apoptosis antagonizing transcription factor (Aatf), mRNA	1.95217	0.174325	5e-05	1.66902	0.102882	0.0420273
NM_053727	Nfil3	nuclear factor, interleukin 3 regulated (Nfil3), mRNA	1.94667	0.279046	5e-05	4.75185	1.36459	0.000568775
NM_001146125	Fpgs	no definition	1.94397	0.155563	5e-05	2.59303	0.322967	0.000568775
NM_001012133	Sp140	no definition	1.94121	0.569264	0.0002	2.73331	0.437478	0.00104156
NM_001008344	Etf1	eukaryotic translation termination factor 1 (Etf1), mRNA	1.9367	0.105269	5e-05	1.54728	0.25124	0.0434898
NM_001164142; NM_001164143; NM_020543	Cnr2	no definition; no definition; cannabinoid receptor 2 (macrophage) (Cnr2), transcript variant 3, mRNA	1.93536	0.315863	5e-05	1.82466	0.262367	0.00953761
NM_053554	Picalm	no definition	1.93484	0.150854	5e-05	1.87555	0.464715	0.00369784
NM_145683	Ptpn7	protein tyrosine phosphatase, non-receptor type 7 (Ptpn7), mRNA	1.93358	0.333296	0.00485	3.00497	0.372523	0.00369784
NM_001191865	Ripk2	receptor-interacting serine-threonine kinase 2 (Ripk2), mRNA	1.93179	0.150848	5e-05	1.84038	0.202848	0.00901788
NM_001105735	Litaf	lipopolysaccharide-induced TNF factor (Litaf), mRNA	1.92741	0.0947938	5e-05	4.40597	1.0802	0.000568775
NM_001014220	Sp100	no definition	1.9255	0.176151	0.00085	2.26318	0.639175	0.0144595
NM_031118	Soat1	sterol O-acyltransferase 1 (Soat1), mRNA	1.92523	0.318172	5e-05	2.0832	0.32044	0.00104156
NM_001107111	Il10rb	interleukin 10 receptor, beta (Il10rb), mRNA	1.92407	0.39623	5e-05	1.94612	0.176936	0.00979983
NM_001195558	Lrrc58	leucine rich repeat containing 58 (Lrrc58), mRNA	1.9213	0.187342	5e-05	0.614344	0.231456	0.0486055
NM_001013061	Aprt	adenine phosphoribosyl transferase (Aprt), mRNA	1.91904	0.214041	5e-05	2.18055	0.209481	0.000568775
NM_001105777	Rars	arginyl-tRNA synthetase (Rars), mRNA	1.91692	0.183029	5e-05	1.70617	0.178333	0.0149357
NM_001164060; NM_053517	Shc1	SHC (Src homology 2 domain containing) transforming protein 1 (Shc1), transcript variant 1, mRNA; SHC (Src homology 2 domain containing) transforming protein 1 (Shc1), transcript variant 2, mRNA	1.91427	0.257324	5e-05	3.13256	0.466665	0.000568775
NM_001108441	Dnajb1	DnaJ (Hsp40) homolog, subfamily B, member 1 (Dnajb1), mRNA	1.91366	0.227312	5e-05	2.74682	0.333957	0.000568775
NM_001006996	Ddx18	DEAD (Asp-Glu-Ala-Asp) box polypeptide 18 (Ddx18), mRNA	1.91214	0.332235	5e-05	1.72395	0.16838	0.021183
NM_001108734	Mob3a	MOB kinase activator 3A (Mob3a), mRNA	1.91159	0.140585	5e-05	3.17197	0.578324	0.000568775
NM_199380	Eif2s2	eukaryotic translation initiation factor 2, subunit 2 beta (Eif2s2), mRNA	1.90769	0.256586	5e-05	1.67336	0.0882872	0.0133298
NM_001034199	Nptx2	neuronal pentraxin II (Nptx2), mRNA	1.90559	0.0642824	5e-05	2.86243	1.06542	0.000568775
NM_023092	Myo1c	myosin IC (Myo1c), mRNA	1.9051	0.217891	5e-05	3.12432	0.328995	0.000568775
NM_001025418	Ppp2r1b	protein phosphatase 2, regulatory subunit A, beta (Ppp2r1b), mRNA	1.90158	0.173	5e-05	2.11489	0.0981886	0.00104156
NM_053812	Bak1	BCL2-antagonist/killer 1 (Bak1), mRNA	1.89465	0.132127	5e-05	3.13986	0.554013	0.000568775
NM_031563	Ybx1	Y box binding protein 1 (Ybx1), mRNA	1.89282	0.16275	5e-05	1.74475	0.185617	0.00825836
NM_053338	Rrad	Ras-related associated with diabetes (Rrad), mRNA	1.8926	0.297585	0.0003	2.35494	0.577681	0.00437699
NM_017168	Plcg2	no definition	1.8918	0.361331	0.00035	2.15399	0.344412	0.00437699
NM_133578	Dusp5	dual specificity phosphatase 5 (Dusp5), mRNA	1.89002	0.525284	0.0001	5.35668	1.72838	0.000568775
NM_001107137	Tyw1	tRNA-yW synthesizing protein 1 homolog (S, cerevisiae) (Tyw1), mRNA	1.88849	0.113895	5e-05	1.85388	0.322946	0.00563252
NM_172222	C2	complement component 2 (C2), mRNA	1.88329	0.163387	5e-05	2.3835	0.744754	0.000568775
NM_182674	Bysl	bystin-like (Bysl), mRNA	1.87828	0.189395	5e-05	2.25995	0.293194	0.000568775
NM_053805	Snai1	snail family zinc finger 1 (Snai1), mRNA	1.87548	0.34669	0.0023	2.33433	0.798181	0.0085066
NM_199083	Pno1	partner of NOB1 homolog (S, cerevisiae) (Pno1), mRNA	1.87423	0.27729	5e-05	1.76613	0.144942	0.0137561
NM_001100869	LOC499781	similar to CG17122-PA (LOC499781), mRNA	1.87225	0.480701	0.0065	2.11885	0.485019	0.0325953
NM_001008521	Twf1	twinfilin actin-binding protein 1 (Twf1), mRNA	1.87144	0.11374	5e-05	1.63528	0.36274	0.0273446
NM_001106204	Rnf217	ring finger protein 217 (Rnf217), mRNA	1.8703	0.129051	5e-05	1.70333	0.258499	0.0374797
NM_001017479	Tmem100	transmembrane protein 100 (Tmem100), mRNA	1.86988	0.13318	5e-05	2.2272	0.379831	0.000568775
NM_138844	Unc13d	unc-13 homolog D (C, elegans) (Unc13d), mRNA	1.8697	0.21013	0.00095	3.76341	0.572364	0.000568775
NM_001047853	Arrdc4	arrestin domain containing 4 (Arrdc4), mRNA	1.86268	0.5785	0.00455	2.46519	0.799169	0.00979983
NM_001009466	Gemin6	gem (nuclear organelle) associated protein 6 (Gemin6), mRNA	1.86179	0.296817	5e-05	2.05053	0.825575	0.00264305
NM_001009541	Ier2	immediate early response 2 (Ier2), mRNA	1.85744	0.3216	5e-05	5.74593	1.19583	0.000568775
NM_172336	Atf5	activating transcription factor 5 (Atf5), mRNA	1.85713	0.261494	5e-05	2.0855	0.452071	0.000568775
NM_017003	Erbb2	v-erb-b2 avian erythroblastic leukemia viral oncogene 2 (Erbb2), mRNA	1.85705	0.363405	0.0004	2.19777	0.316231	0.00621851
NM_001105973	Slamf8	SLAM family member 8 (Slamf8), mRNA	1.85404	0.693558	0.01375	4.8557	1.02208	0.000568775
NM_001033891	Mob1a	MOB kinase activator 1A (Mob1a), mRNA	1.85367	0.178205	5e-05	1.79037	0.139049	0.00621851
NM_001037353	Etv6	ets variant 6 (Etv6), mRNA	1.84486	0.499333	0.00275	2.11223	0.388825	0.00591236
NM_138847	Nip7	NIP7, nucleolar pre-rRNA processing protein (Nip7), mRNA	1.84472	0.334254	5e-05	2.30384	0.417425	0.000568775
NM_001033683	Vat1	vesicle amine transport 1 (Vat1), mRNA	1.84217	0.140921	5e-05	2.35238	0.614681	0.000568775
NM_001024995	Nrros	negative regulator of reactive oxygen species (Nrros), mRNA	1.84215	0.219532	0.00035	2.32376	0.387027	0.00264305
NM_001009649	Lpxn	leupaxin (Lpxn), mRNA	1.84075	0.132242	0.0006	1.85463	0.139594	0.0266192
NM_172040	Hyal2	hyaluronoglucosaminidase 2 (Hyal2), mRNA	1.83963	0.259397	5e-05	2.3133	0.376081	0.000568775
NM_001024306	Gar1	GAR1 ribonucleoprotein (Gar1), mRNA	1.83955	0.127676	5e-05	1.73207	0.325529	0.0295772
NM_017022	Itgb1	integrin, beta 1 (Itgb1), mRNA	1.83866	0.0960281	5e-05	1.90208	0.208544	0.00147371
NM_134453	Lbr	no definition	1.83843	0.149731	5e-05	1.79288	0.241147	0.0277431
NM_001108679	Eva1b	eva-1 homolog B (Eva1b), mRNA	1.83825	0.18545	0.00015	2.86207	0.349719	0.000568775
NM_024155	Anxa4	annexin A4 (Anxa4), mRNA	1.83788	0.279114	5e-05	1.68437	0.230012	0.0235127
NM_031144	Actb	actin, beta (Actb), mRNA	1.83691	0.36721	5e-05	2.21151	0.265411	0.00104156
NM_001007745	Tmem43	transmembrane protein 43 (Tmem43), mRNA	1.83598	0.172759	5e-05	2.23495	0.255953	0.000568775
NM_019904	Lgals1	lectin, galactoside-binding, soluble, 1 (Lgals1), mRNA	1.83568	0.337029	5e-05	1.90955	0.437073	0.00532248
NM_021835	Jun	jun proto-oncogene (Jun), mRNA	1.83459	0.22796	5e-05	4.1308	0.90216	0.000568775
NM_001107994	Spsb1	splA/ryanodine receptor domain and SOCS box containing 1 (Spsb1), mRNA	1.83325	0.417645	5e-05	2.54104	0.693064	0.000568775
NM_001126302	Zbtb42	zinc finger and BTB domain containing 42 (Zbtb42), mRNA	1.83271	0.351296	0.00515	2.11949	0.377822	0.0381267
NM_001037285; NM_001037286; NM_001037287; NM_022397	Hnrnpf	heterogeneous nuclear ribonucleoprotein F (Hnrnpf), transcript variant 2, mRNA; heterogeneous nuclear ribonucleoprotein F (Hnrnpf), transcript variant 1, mRNA; heterogeneous nuclear ribonucleoprotein F (Hnrnpf), transcript variant 4, mRNA; heterogeneous nuclear ribonucleoprotein F (Hnrnpf), transcript variant 3, mRNA	1.82878	0.150473	5e-05	2.03478	0.092701	0.000568775
NM_001009671	Coq10b	coenzyme Q10 homolog B (S, cerevisiae) (Coq10b), mRNA	1.82859	0.315066	5e-05	2.10967	0.309755	0.00104156
NM_017128	Inhba	inhibin beta-A (Inhba), mRNA	1.82707	0.303072	0.0108	2.08697	0.911453	0.0454729
NM_001007759	March3	membrane-associated ring finger (C3HC4) 3, E3 ubiquitin protein ligase (March3), mRNA	1.82618	0.258823	0.00015	2.11222	0.191254	0.00532248
NM_001170565	Il17rc	interleukin 17 receptor C (Il17rc), mRNA	1.82506	0.310439	0.0012	2.16594	0.391215	0.0128244
NM_031349	Aplnr	apelin receptor (Aplnr), mRNA	1.8234	0.264021	0.0001	3.10745	1.34007	0.000568775
NM_001107407	Cdh5	cadherin 5 (Cdh5), mRNA	1.82304	0.276037	5e-05	2.82535	0.325706	0.000568775
NM_001107883	Il17ra	interleukin 17 receptor A (Il17ra), mRNA	1.81789	0.141781	5e-05	2.41833	0.226433	0.000568775
NM_138848	Podxl	podocalyxin-like (Podxl), mRNA	1.81535	0.314405	5e-05	3.17109	0.548386	0.000568775
NM_022597	Ctsb	cathepsin B (Ctsb), mRNA	1.81394	0.109394	5e-05	2.63498	0.586522	0.000568775
NM_001033967; NM_030986	Ak2	adenylate kinase 2 (Ak2), transcript variant 2, mRNA; no definition	1.81334	0.28235	5e-05	2.55222	0.434076	0.000568775
NM_001107275	Slc39a14	solute carrier family 39 (zinc transporter), member 14 (Slc39a14), mRNA	1.81332	0.147961	5e-05	2.29208	0.435027	0.000568775
NM_001106700	Isg15	ISG15 ubiquitin-like modifier (Isg15), mRNA	1.81313	0.678606	0.0035	2.46482	1.28278	0.00876461
NM_001108764	Fam219b	family with sequence similarity 219, member B (Fam219b), mRNA	1.81059	0.328561	0.00025	1.9107	0.499639	0.0179656
NM_023959	Adamts4	ADAM metallopeptidase with thrombospondin type 1 motif, 4 (Adamts4), mRNA	1.80691	0.114644	5e-05	3.95835	1.21643	0.000568775
NM_001011965	Stom	stomatin (Stom), mRNA	1.80251	0.126276	5e-05	2.85433	0.514953	0.000568775
NM_001100970	Aebp1	AE binding protein 1 (Aebp1), mRNA	1.80236	0.120906	5e-05	2.20708	0.587976	0.000568775
NM_001108052	Rin3	Ras and Rab interactor 3 (Rin3), mRNA	1.80178	0.229806	5e-05	2.17391	0.323883	0.00188208
NM_019153	Fbln5	fibulin 5 (Fbln5), mRNA	1.80171	0.140241	5e-05	3.34204	0.801375	0.000568775
NM_053966	Lamc1	laminin, gamma 1 (Lamc1), mRNA	1.80074	0.279569	5e-05	2.9437	0.448748	0.000568775
NM_172045	Ppp1r14b	protein phosphatase 1, regulatory (inhibitor) subunit 14B (Ppp1r14b), mRNA	1.79483	0.170692	5e-05	2.13527	0.296062	0.000568775
NM_131914	Cav2	caveolin 2 (Cav2), mRNA	1.79076	0.161648	5e-05	1.71693	0.441183	0.0241623
NM_013156	Ctsl	cathepsin L (Ctsl), mRNA	1.78874	0.283512	5e-05	1.98702	0.137484	0.00104156
NM_022381	Pcna	proliferating cell nuclear antigen (Pcna), mRNA	1.7886	0.2847	5e-05	1.92022	0.180294	0.00301488
NM_053761	Zyx	zyxin (Zyx), mRNA	1.78789	0.131346	5e-05	2.84741	0.353659	0.000568775
NM_001009536	Trim25	tripartite motif-containing 25 (Trim25), mRNA	1.78746	0.388933	0.0012	2.03871	0.518716	0.0177399
NM_012523	Cd53	Cd53 molecule (Cd53), mRNA	1.78627	0.225254	5e-05	1.78873	0.216057	0.020605
NM_001106791	Irak4	interleukin-1 receptor-associated kinase 4 (Irak4), mRNA	1.786	0.336474	0.0008	2.01882	0.123866	0.015328
NM_053734	Ncf1	neutrophil cytosolic factor 1 (Ncf1), mRNA	1.78561	0.0776431	5e-05	2.15079	0.432031	0.00225915
NM_001106978	Glis2	GLIS family zinc finger 2 (Glis2), mRNA	1.78224	0.1682	5e-05	2.36069	0.443478	0.000568775
NM_017305	Gclm	glutamate cysteine ligase, modifier subunit (Gclm), mRNA	1.78166	0.22022	5e-05	1.71938	0.325583	0.018387
NM_001009695	Wnt7b	wingless-type MMTV integration site family, member 7B (Wnt7b), mRNA	1.77985	0.118627	5e-05	2.24797	0.408613	0.00104156
NM_001277235	Sec23b	no definition	1.7792	0.184529	5e-05	1.93573	0.187313	0.00264305
NM_001191096	Mtmr11	myotubularin related protein 11 (Mtmr11), mRNA	1.77829	0.367231	5e-05	2.68578	0.341566	0.000568775
NM_001007802	Cmtm6	CKLF-like MARVEL transmembrane domain containing 6 (Cmtm6), mRNA	1.7781	0.295855	0.0023	3.26762	0.461108	0.000568775
NM_001172063	Galnt6	no definition	1.77715	0.315929	5e-05	2.80032	0.839925	0.000568775
NM_001270802; NM_053483	Kpna2	karyopherin alpha 2 (Kpna2), transcript variant 1, mRNA; karyopherin alpha 2 (Kpna2), transcript variant 2, mRNA	1.77635	0.0816191	5e-05	2.0213	0.17407	0.00188208
NM_012758	Syk	spleen tyrosine kinase (Syk), mRNA	1.77594	0.259267	0.0003	2.15934	0.290392	0.00437699
NM_001108475	Vasp	vasodilator-stimulated phosphoprotein (Vasp), mRNA	1.7733	0.206556	5e-05	2.95287	0.441579	0.000568775
NM_001106698	H6pd	hexose-6-phosphate dehydrogenase (glucose 1-dehydrogenase) (H6pd), mRNA	1.77278	0.158453	5e-05	1.89537	0.268079	0.0110776
NM_017035	Plcd1	phospholipase C, delta 1 (Plcd1), mRNA	1.76859	0.170131	5e-05	1.89837	0.127868	0.00369784
NM_152790	Carhsp1	calcium regulated heat stable protein 1 (Carhsp1), mRNA	1.76825	0.10849	5e-05	3.12889	0.775057	0.000568775
NM_001100518	Hs2st1	heparan sulfate 2-O-sulfotransferase 1 (Hs2st1), mRNA	1.76809	0.156433	5e-05	1.84366	0.175348	0.00403442
NM_001108513	Unc93b1	unc-93 homolog B1 (C, elegans) (Unc93b1), mRNA	1.76638	0.167906	5e-05	2.15021	0.223546	0.00147371
NM_001105906; NM_001198555	Uspl1	ubiquitin specific peptidase like 1 (Uspl1), transcript variant 2, mRNA; ubiquitin specific peptidase like 1 (Uspl1), transcript variant 1, mRNA	1.76312	0.154608	5e-05	2.40026	0.199581	0.000568775
NM_199099	Impdh2	IMP (inosine 5'-monophosphate) dehydrogenase 2 (Impdh2), mRNA	1.76169	0.119933	5e-05	2.45314	0.382803	0.000568775
NM_001011929	Sh3glb1	SH3-domain GRB2-like endophilin B1 (Sh3glb1), mRNA	1.76041	0.174815	5e-05	1.58605	0.265323	0.0310752
NM_182814	Cct4	chaperonin containing Tcp1, subunit 4 (delta) (Cct4), mRNA	1.75896	0.16829	5e-05	1.64031	0.111672	0.0201441
NM_178102	Mapkapk2	mitogen-activated protein kinase-activated protein kinase 2 (Mapkapk2), mRNA	1.75748	0.1179	5e-05	2.33666	0.485411	0.000568775
NM_173314	Zfp455	zinc finger protein 455 (Zfp455), mRNA	1.75546	0.429422	0.00125	2.07877	0.377235	0.0133298
NM_001039025	Tln1	talin 1 (Tln1), mRNA	1.75516	0.372588	0.00015	2.6345	0.298643	0.000568775
NM_012966	Hspe1	heat shock protein 1 (chaperonin 10) (Hspe1), mRNA	1.75465	0.255463	5e-05	1.75118	0.273835	0.00709664
NM_012735	Hk2	hexokinase 2 (Hk2), mRNA	1.75257	0.350776	0.00015	1.91677	0.212441	0.00301488
NM_001004089	Sipa1	signal-induced proliferation-associated 1 (Sipa1), mRNA	1.75173	0.193078	5e-05	2.42232	0.382612	0.000568775
NM_012998	P4hb	prolyl 4-hydroxylase, beta polypeptide (P4hb), mRNA	1.75012	0.0845718	5e-05	2.42355	0.280771	0.000568775
NM_001108228	Slc19a3	no definition	1.74875	0.640822	0.01435	0.267609	0.111401	0.00650636
NM_001130583	Parvg	parvin, gamma (Parvg), mRNA	1.74858	0.157126	0.0005	2.46803	0.461796	0.000568775
NM_001098216	Tead3	TEA domain family member 3 (Tead3), mRNA	1.74819	0.256228	0.00135	2.67428	0.544535	0.00104156
NM_001271089; NM_019283	Slc3a2	solute carrier family 3 (amino acid transporter heavy chain), member 2 (Slc3a2), transcript variant 2, mRNA; solute carrier family 3 (amino acid transporter heavy chain), member 2 (Slc3a2), transcript variant 1, mRNA	1.74777	0.0403538	5e-05	2.13233	0.267408	0.000568775
NM_012548	Edn1	endothelin 1 (Edn1), mRNA	1.74685	0.257272	0.0088	2.08687	0.494801	0.0123305
NM_001135667	Wdr4	WD repeat domain 4 (Wdr4), mRNA	1.74558	0.234624	0.0004	1.95968	0.269562	0.0196981
NM_019331	Furin	furin (paired basic amino acid cleaving enzyme) (Furin), mRNA	1.74539	0.184139	5e-05	2.29539	0.334467	0.000568775
NM_001271181	Ociad2	OCIA domain containing 2 (Ociad2), mRNA	1.74406	0.0981161	5e-05	1.74974	0.243015	0.0108439
NM_001006976	Tars	threonyl-tRNA synthetase (Tars), mRNA	1.74405	0.152776	5e-05	1.77979	0.279166	0.00741519
NM_031012	Anpep	alanyl (membrane) aminopeptidase (Anpep), mRNA	1.74164	0.557521	0.00045	3.48109	1.24889	0.000568775
NM_001191577	Midn	midnolin (Midn), mRNA	1.74124	0.267702	5e-05	2.91988	0.247955	0.000568775
NM_001108489	Iqgap1	IQ motif containing GTPase activating protein 1 (Iqgap1), mRNA	1.73961	0.118477	5e-05	1.71244	0.139371	0.00979983
NM_001012143	Jmjd6	jumonji domain containing 6 (Jmjd6), mRNA	1.73748	0.174771	5e-05	1.66597	0.307987	0.0273446
NM_001106178	Exoc3l1	exocyst complex component 3-like 1 (Exoc3l1), mRNA	1.73653	0.334876	0.0032	2.10891	0.211692	0.00369784
NM_130430	Psmd9	no definition	1.73501	0.262645	5e-05	1.7974	0.265076	0.00532248
NM_199256	Sec61a1	Sec61 alpha 1 subunit (S, cerevisiae) (Sec61a1), mRNA	1.73182	0.220949	5e-05	2.74678	0.510733	0.000568775
NM_053302	Gpr182	G protein-coupled receptor 182 (Gpr182), mRNA	1.73121	0.374351	0.01385	2.94482	1.19059	0.00104156
NM_017099	Kcnj8	potassium inwardly-rectifying channel, subfamily J, member 8 (Kcnj8), mRNA	1.73113	0.413494	0.0001	2.66453	0.757612	0.00104156
NM_199372	Eif4a1	eukaryotic translation initiation factor 4A1 (Eif4a1), mRNA	1.72832	0.123979	5e-05	2.05506	0.0902277	0.000568775
NM_030989	Tp53	tumor protein p53 (Tp53), mRNA	1.72779	0.0779034	5e-05	2.47492	0.569455	0.000568775
NM_001033898; NM_022535	Calu	calumenin (Calu), transcript variant 2, mRNA; calumenin (Calu), transcript variant 1, mRNA	1.72733	0.0846619	5e-05	1.56791	0.158581	0.0357331
NM_001127544	Slc25a24	solute carrier family 25 (mitochondrial carrier, phosphate carrier), member 24 (Slc25a24), mRNA	1.72569	0.197834	0.00015	1.93684	0.434152	0.00979983
NM_001109091	Ascc2	no definition	1.72322	0.163266	5e-05	1.895	0.310155	0.00901788
NM_031132	Tgfbr2	transforming growth factor, beta receptor 2 (Tgfbr2), mRNA	1.72289	0.0918466	5e-05	1.84077	0.282016	0.0085066
NM_022587	Entpd1	ectonucleoside triphosphate diphosphohydrolase 1 (Entpd1), mRNA	1.72217	0.239205	5e-05	2.14536	0.242743	0.000568775
NM_171992	Ccnd1	cyclin D1 (Ccnd1), mRNA	1.71841	0.261566	5e-05	3.38966	0.558768	0.000568775
NM_053292	Vars	valyl-tRNA synthetase (Vars), mRNA	1.71818	0.20195	5e-05	1.96991	0.217894	0.000568775
NM_001025643	Fbl	fibrillarin (Fbl), mRNA	1.71801	0.0757267	5e-05	2.31938	0.263014	0.000568775
NM_001130502	Fam83f	family with sequence similarity 83, member F (Fam83f), mRNA	1.71738	0.325908	0.00035	2.23222	0.577466	0.00499467
NM_001037356	Pak1ip1	PAK1 interacting protein 1 (Pak1ip1), mRNA	1.71613	0.122781	5e-05	1.88707	0.107562	0.00876461
NM_001033913; NM_145680	Gimap5	no definition; no definition	1.71559	0.203019	0.0162	3.09071	0.224805	0.00225915
NM_057114	Prdx1	peroxiredoxin 1 (Prdx1), mRNA	1.71445	0.251706	5e-05	1.69939	0.240336	0.0108439
NM_001109228	Ssmem1	serine-rich single-pass membrane protein 1 (Ssmem1), mRNA	1.71126	0.432982	0.00255	2.40527	0.900592	0.0033828
NM_001044250	Stat6	signal transducer and activator of transcription 6, interleukin-4 induced (Stat6), mRNA	1.71119	0.0975779	5e-05	2.75404	0.461591	0.000568775
NM_001191670	Zbtb41	zinc finger and BTB domain containing 41 (Zbtb41), mRNA	1.70957	0.2963	5e-05	0.24593	0.081424	0.000568775
NM_021662	Pold1	polymerase (DNA directed), delta 1, catalytic subunit (Pold1), mRNA	1.70935	0.164656	5e-05	1.93435	0.294286	0.0113139
NM_024152	Arf6	ADP-ribosylation factor 6 (Arf6), mRNA	1.70858	0.157855	5e-05	1.93667	0.112587	0.00104156
NM_012992	Npm1	nucleophosmin (nucleolar phosphoprotein B23, numatrin) (Npm1), mRNA	1.70828	0.278256	5e-05	1.58376	0.13033	0.0339487
NM_001109639	Chst14	carbohydrate (N-acetylgalactosamine 4-0) sulfotransferase 14 (Chst14), mRNA	1.70665	0.3158	0.0066	2.25071	0.483191	0.0142223
NM_031818	Clic4	chloride intracellular channel 4 (Clic4), mRNA	1.70659	0.415823	5e-05	2.56628	0.469516	0.000568775
NM_001106243	Map4k1	mitogen activated protein kinase kinase kinase kinase 1 (Map4k1), mRNA	1.70631	0.400899	0.0052	3.4443	0.491113	0.000568775
NM_001102408	Uck2	uridine-cytidine kinase 2 (Uck2), mRNA	1.70547	0.205509	0.00045	2.26141	0.612603	0.00147371
NM_001013191	Cbfb	core-binding factor, beta subunit (Cbfb), mRNA	1.70517	0.0772889	5e-05	1.59077	0.275728	0.0466812
NM_080907	Ppp4r1	protein phosphatase 4, regulatory subunit 1 (Ppp4r1), mRNA	1.70467	0.233881	5e-05	2.21693	0.305615	0.000568775
NM_001205304; NM_170789	Cd247	Cd247 molecule (Cd247), transcript variant 2, mRNA; Cd247 molecule (Cd247), transcript variant 1, mRNA	1.70338	0.309164	5e-05	2.24987	0.86302	0.000568775
NM_001100538	Pabpc4	poly(A) binding protein, cytoplasmic 4 (Pabpc4), mRNA	1.70282	0.11743	5e-05	1.8372	0.133847	0.00264305
NM_145878	Fabp5	fatty acid binding protein 5, epidermal (Fabp5), mRNA	1.7028	0.323544	5e-05	2.18151	0.274208	0.000568775
NM_001013153	Ubtd1	ubiquitin domain containing 1 (Ubtd1), mRNA	1.70269	0.227292	5e-05	2.03487	0.553605	0.00709664
NM_001047861	Pkn3	protein kinase N3 (Pkn3), mRNA	1.70227	0.217097	5e-05	1.68886	0.254926	0.020605
NM_001109602	Alyref	Aly/REF export factor (Alyref), mRNA	1.69878	0.0888736	5e-05	2.09743	0.175748	0.000568775
NM_053849	Pdia4	protein disulfide isomerase family A, member 4 (Pdia4), mRNA	1.69837	0.199744	5e-05	1.68335	0.151715	0.0144595
NM_001108381	Ebpl	emopamil binding protein-like (Ebpl), mRNA	1.69597	0.19507	0.00095	1.82151	0.310946	0.0422124
NM_001008725	Il6st	interleukin 6 signal transducer (Il6st), mRNA	1.69573	0.130029	5e-05	1.86204	0.117275	0.00147371
NM_022526	Dap	death-associated protein (Dap), mRNA	1.69317	0.108158	5e-05	2.02202	0.443777	0.000568775
NM_001100778	E2f1	E2F transcription factor 1 (E2f1), mRNA	1.69313	0.321572	0.0026	2.20369	0.313665	0.0130747
NM_001012001	Lrrc2	leucine rich repeat containing 2 (Lrrc2), mRNA	1.68966	0.140104	5e-05	1.99036	0.705235	0.000568775
NM_031544	Ampd3	adenosine monophosphate deaminase 3 (Ampd3), mRNA	1.68258	0.174558	5e-05	1.90243	0.264875	0.00104156
NM_001013152	Rcl1	RNA terminal phosphate cyclase-like 1 (Rcl1), mRNA	1.67904	0.261928	5e-05	1.65656	0.225397	0.0399347
NM_001106164	Cmtm3	CKLF-like MARVEL transmembrane domain containing 3 (Cmtm3), mRNA	1.67533	0.199161	0.00225	2.69748	0.394296	0.00104156
NM_173045	Zc3hav1	zinc finger CCCH type, antiviral 1 (Zc3hav1), mRNA	1.67199	0.0670997	0.0001	1.863	0.33164	0.0113139
NM_031834	Sult1a1	sulfotransferase family, cytosolic, 1A, phenol-preferring, member 1 (Sult1a1), mRNA	1.67199	0.36638	5e-05	0.46684	0.0993331	0.00188208
NM_053553	Syngr2	no definition	1.67198	0.175128	5e-05	2.21722	0.332925	0.000568775
NM_001014188	Isy1	ISY1 splicing factor homolog (S, cerevisiae) (Isy1), mRNA	1.66744	0.122059	5e-05	1.73604	0.187728	0.0181813
NM_001107617	Fgd2	FYVE, RhoGEF and PH domain containing 2 (Fgd2), mRNA	1.66618	0.208896	0.00065	2.37972	0.100979	0.000568775
NM_001037208	Creld2	cysteine-rich with EGF-like domains 2 (Creld2), mRNA	1.66552	0.192821	5e-05	2.52185	0.344639	0.000568775
NM_001002802	Bace2	beta-site APP-cleaving enzyme 2 (Bace2), mRNA	1.66133	0.277164	0.00815	2.32195	0.807517	0.00825836
NM_080402	Ryk	receptor-like tyrosine kinase (Ryk), mRNA	1.65963	0.168535	5e-05	1.60328	0.0800032	0.043173
NM_001106697	Mrto4	no definition	1.65958	0.226929	5e-05	1.90004	0.194056	0.00403442
NM_024403	Atf4	activating transcription factor 4 (Atf4), mRNA	1.65835	0.0995734	5e-05	2.69353	0.420989	0.000568775
NM_017180	Phlda1	pleckstrin homology-like domain, family A, member 1 (Phlda1), mRNA	1.6579	0.210089	5e-05	3.96667	0.375079	0.000568775
NM_001013855	Timd2	T-cell immunoglobulin and mucin domain containing 2 (Timd2), mRNA	1.65731	0.288274	0.01055	2.09785	0.393494	0.0210045
NM_001012206	Phlda3	pleckstrin homology-like domain, family A, member 3 (Phlda3), mRNA	1.65674	0.23699	5e-05	1.92256	0.43824	0.00301488
NM_022500	Ftl1	ferritin light chain 1 (Ftl1), mRNA	1.65643	0.0639589	5e-05	2.17214	0.271158	0.000568775
NM_001109236	Nod1	nucleotide-binding oligomerization domain containing 1 (Nod1), mRNA	1.65591	0.102769	5e-05	2.62235	0.446911	0.000568775
NM_001037214	Cdca4	cell division cycle associated 4 (Cdca4), mRNA	1.65506	0.303047	0.0017	2.08538	0.373075	0.00499467
NM_001108373	Mapk1ip1l	mitogen-activated protein kinase 1 interacting protein 1-like (Mapk1ip1l), mRNA	1.65488	0.175694	5e-05	2.21487	0.167898	0.000568775
NM_001008322	Shmt2	serine hydroxymethyltransferase 2 (mitochondrial) (Shmt2), mRNA	1.65455	0.0923349	5e-05	2.36086	0.223752	0.000568775
NM_001007667	Sat1	spermidine/spermine N1-acetyl transferase 1 (Sat1), mRNA	1.65209	0.250019	5e-05	2.0044	0.200039	0.000568775
NM_001014200	Sppl2b	signal peptide peptidase-like 2B (Sppl2b), mRNA	1.6493	0.107506	5e-05	2.12142	0.218423	0.000568775
NM_012588	Igfbp3	insulin-like growth factor binding protein 3 (Igfbp3), mRNA	1.64837	0.352985	0.0004	2.61393	0.890102	0.000568775
NM_012649	Sdc4	syndecan 4 (Sdc4), mRNA	1.64807	0.427275	5e-05	2.20627	0.533094	0.000568775
NM_031048	Lifr	leukemia inhibitory factor receptor alpha (Lifr), mRNA	1.64665	0.19887	5e-05	0.543772	0.0845026	0.022444
NM_017257	Psme2	no definition	1.64475	0.0985577	5e-05	2.1922	0.539597	0.000568775
NM_001105719	Mip	major intrinsic protein of lens fiber (Mip), mRNA	1.64416	0.353368	0.0001	2.27777	0.528403	0.000568775
NM_001112737	Limd1	LIM domains containing 1 (Limd1), mRNA	1.63662	0.219412	0.0002	2.17946	0.290438	0.00104156
NM_001008282	Galk1	galactokinase 1 (Galk1), mRNA	1.63493	0.140725	5e-05	1.94657	0.306863	0.00499467
NM_053542	Gna15	guanine nucleotide binding protein, alpha 15 (Gna15), mRNA	1.63475	0.368177	0.00265	1.93031	0.487597	0.0283836
NM_017000	Nqo1	NAD(P)H dehydrogenase, quinone 1 (Nqo1), mRNA	1.63455	0.137799	5e-05	2.35675	0.366513	0.000568775
NM_001034934	Arid5a	AT rich interactive domain 5A (Mrf1 like) (Arid5a), mRNA	1.62824	0.19892	5e-05	4.96354	0.664524	0.000568775
NM_057208; NM_173111	Tpm3	tropomyosin 3 (Tpm3), transcript variant 1, mRNA; tropomyosin 3 (Tpm3), transcript variant 2, mRNA	1.62586	0.101914	5e-05	1.97865	0.210725	0.00104156
NM_001012747	Nol12	nucleolar protein 12 (Nol12), mRNA	1.62568	0.1672	0.0016	2.01759	0.356903	0.015328
NM_001105720	Nfkbia	nuclear factor of kappa light polypeptide gene enhancer in B-cells inhibitor, alpha (Nfkbia), mRNA	1.6252	0.223438	5e-05	2.51305	0.870837	0.000568775
NM_001007701	Tram1	translocation associated membrane protein 1 (Tram1), mRNA	1.62483	0.108545	5e-05	1.57346	0.0956746	0.0293839
NM_130416	Anxa7	annexin A7 (Anxa7), mRNA	1.62443	0.0786668	5e-05	1.87614	0.297281	0.00104156
NM_138539	Dnase2	deoxyribonuclease II, lysosomal (Dnase2), mRNA	1.62181	0.121542	5e-05	2.0473	0.367649	0.000568775
NM_022602	Pim3	Pim-3 proto-oncogene, serine/threonine kinase (Pim3), mRNA	1.61967	0.108509	5e-05	1.98483	0.47716	0.00188208
NM_001129882	Pcgf5	polycomb group ring finger 5 (Pcgf5), mRNA	1.61933	0.118034	0.00065	2.15544	0.395124	0.00532248
NM_001105845	Plcd3	phospholipase C, delta 3 (Plcd3), mRNA	1.61692	0.117066	0.00015	1.67674	0.131546	0.0413615
NM_001025637	Psmb10	proteasome (prosome, macropain) subunit, beta type 10 (Psmb10), mRNA	1.6166	0.19695	5e-05	1.86563	0.409953	0.0092824
NM_001024970	Sde2	SDE2 telomere maintenance homolog (S, pombe) (Sde2), mRNA	1.61565	0.214564	5e-05	1.73927	0.30303	0.0100754
NM_057115	Ptpn12	protein tyrosine phosphatase, non-receptor type 12 (Ptpn12), mRNA	1.61558	0.0805363	5e-05	1.62884	0.324836	0.0325953
NM_001008348	Frmd8	FERM domain containing 8 (Frmd8), mRNA	1.61441	0.144856	5e-05	2.08872	0.31864	0.00147371
NM_033350	Plcb3	phospholipase C, beta 3 (phosphatidylinositol-specific) (Plcb3), mRNA	1.61428	0.312954	5e-05	2.23023	0.250796	0.000568775
NM_001008847	RT1-Da	RT1 class II, locus Da (RT1-Da), mRNA	1.61422	0.428174	0.0017	2.7858	0.928866	0.000568775
NM_001033963	Prkx	protein kinase, X-linked (Prkx), mRNA	1.61209	0.219423	5e-05	1.91407	0.378464	0.0085066
NM_017192	S1pr2	sphingosine-1-phosphate receptor 2 (S1pr2), mRNA	1.60941	0.277449	0.0009	2.53856	0.711871	0.00147371
NM_001127523	Mis18a	MIS18 kinetochore protein A (Mis18a), mRNA	1.60837	0.237152	5e-05	2.64933	0.946293	0.000568775
NM_001100577	Apbb1ip	amyloid beta (A4) precursor protein-binding, family B, member 1 interacting protein (Apbb1ip), mRNA	1.6049	0.299248	0.00015	1.85481	0.352958	0.00767948
NM_001108778	Rrp9	ribosomal RNA processing 9, small subunit (SSU) processome component, homolog (yeast) (Rrp9), mRNA	1.60432	0.0536595	5e-05	1.8395	0.120095	0.00709664
NM_001037777	Lrp10	low-density lipoprotein receptor-related protein 10 (Lrp10), mRNA	1.60428	0.141859	5e-05	1.93299	0.192442	0.00225915
NM_017138	Rpsa	ribosomal protein SA (Rpsa), mRNA	1.60351	0.0878643	5e-05	1.72952	0.304833	0.0137561
NM_001039608	Mcmbp	similar to cDNA sequence BC025641 (RGD1306730), mRNA	1.60345	0.122252	5e-05	1.7201	0.122354	0.0142223
NM_020308	Adam15	ADAM metallopeptidase domain 15 (Adam15), mRNA	1.60296	0.166466	5e-05	2.49443	0.432576	0.000568775
NM_024146	Fgfr1	Fibroblast growth factor receptor 1 (Fgfr1), mRNA	1.60009	0.0834714	5e-05	2.37632	0.3958	0.000568775
NM_145673	Mafk	v-maf avian musculoaponeurotic fibrosarcoma oncogene homolog K (Mafk), mRNA	1.59503	0.131071	5e-05	3.02717	0.382233	0.000568775
NM_001106569	Psmd5	proteasome (prosome, macropain) 26S subunit, non-ATPase, 5 (Psmd5), mRNA	1.59451	0.182331	0.0001	1.67558	0.104188	0.0193111
NM_031838	Rps2	ribosomal protein S2 (Rps2), mRNA	1.59389	0.0589068	5e-05	1.92251	0.313282	0.00264305
NM_001013982	Orai1	ORAI calcium release-activated calcium modulator 1 (Orai1), mRNA	1.59305	0.11465	5e-05	2.1718	0.290676	0.00225915
NM_001191876	Syde1	synapse defective 1, Rho GTPase, homolog 1 (C, elegans) (Syde1), mRNA	1.59271	0.21677	0.0005	1.75502	0.500922	0.0357331
NM_001005562	Creb3l1	cAMP responsive element binding protein 3-like 1 (Creb3l1), mRNA	1.59269	0.215148	0.0005	1.72524	0.449406	0.0354447
NM_024150	Arf2	ADP-ribosylation factor 2 (Arf2), mRNA	1.59256	0.190524	5e-05	1.91968	0.329592	0.00225915
NM_080766	Nras	neuroblastoma ras oncogene (Nras), mRNA	1.59208	0.266863	5e-05	1.91317	0.433076	0.00468808
NM_021836	Junb	jun B proto-oncogene (Junb), mRNA	1.59013	0.276239	5e-05	4.81044	0.788179	0.000568775
NM_001047871	Ifrd2	interferon-related developmental regulator 2 (Ifrd2), mRNA	1.5899	0.122901	0.00205	1.98523	0.237545	0.00591236
NM_001108799	Eef1b2	eukaryotic translation elongation factor 1 beta 2 (Eef1b2), mRNA	1.5883	0.15026	5e-05	1.54406	0.160444	0.0391038
NM_022402	Rplp0	ribosomal protein, large, P0 (Rplp0), mRNA	1.58734	0.0490085	5e-05	1.95776	0.246528	0.00225915
NM_001109002	Smad6	SMAD family member 6 (Smad6), mRNA	1.58661	0.407405	0.01225	2.27879	0.402268	0.0135268
NM_001115023	Ddx49	DEAD (Asp-Glu-Ala-Asp) box polypeptide 49 (Ddx49), mRNA	1.58558	0.162419	5e-05	1.70801	0.204342	0.0201441
NM_001004078	Cct5	chaperonin containing Tcp1, subunit 5 (epsilon) (Cct5), mRNA	1.58451	0.142222	5e-05	1.65865	0.146748	0.0130747
NM_031014	Atic	5-aminoimidazole-4-carboxamide ribonucleotide formyltransferase/IMP cyclohydrolase (Atic), mRNA	1.58233	0.146221	5e-05	1.91449	0.349322	0.000568775
NM_001271323	Snrpa1	small nuclear ribonucleoprotein polypeptide A' (Snrpa1), mRNA	1.58116	0.280619	0.00025	1.73064	0.168571	0.0190749
NM_001100741	Col6a2	collagen, type VI, alpha 2 (Col6a2), mRNA	1.58039	0.148489	5e-05	1.75851	0.401842	0.0113139
NM_001033868	Surf4	surfeit 4 (Surf4), mRNA	1.5801	0.0830165	5e-05	1.84485	0.331357	0.00147371
NM_001191689	Cln5	ceroid-lipofuscinosis, neuronal 5 (Cln5), mRNA	1.57845	0.243057	0.00065	1.95847	0.322251	0.0110776
NM_001025696	Yars	tyrosyl-tRNA synthetase (Yars), mRNA	1.5781	0.0853589	5e-05	2.06871	0.322418	0.000568775
NM_001106427	Spry1	sprouty homolog 1, antagonist of FGF signaling (Drosophila) (Spry1), mRNA	1.57633	0.159164	0.0117	3.16892	0.458705	0.00147371
NM_001013881	Gatad2a	GATA zinc finger domain containing 2A (Gatad2a), mRNA	1.5761	0.253429	5e-05	2.12659	0.254606	0.000568775
NM_001008765	Igtp	no definition	1.57608	0.135908	0.00045	1.68533	0.274797	0.0344392
NM_181090	Slc38a2	solute carrier family 38, member 2 (Slc38a2), mRNA	1.57417	0.161075	5e-05	1.54875	0.178312	0.0388977
NM_031318	Dynlt1	dynein light chain Tctex-type 1 (Dynlt1), mRNA	1.57116	0.28774	0.0004	1.87728	0.214545	0.00876461
NM_001105734	Dusp10	dual specificity phosphatase 10 (Dusp10), mRNA	1.57114	0.454793	0.00065	3.56705	1.07695	0.000568775
NM_001134572	RGD1306058	similar to RIKEN cDNA 1110007C09 (RGD1306058), mRNA	1.57085	0.283307	0.0027	2.62537	0.224954	0.000568775
NM_001013886	Tubb2b	tubulin, beta 2B class IIb (Tubb2b), mRNA	1.56993	0.238257	5e-05	1.7107	0.281644	0.0108439
NM_053018	Cd9	CD9 molecule (Cd9), mRNA	1.56699	0.165028	5e-05	2.34448	0.423689	0.000568775
NM_001024891	Rhbdd1	rhomboid domain containing 1 (Rhbdd1), mRNA	1.56677	0.256021	0.0061	2.09401	0.365769	0.0190749
NM_001004247	Ubl7	ubiquitin-like 7 (Ubl7), mRNA	1.56439	0.143363	5e-05	1.98501	0.284607	0.000568775
NM_019249	Ptprf	protein tyrosine phosphatase, receptor type, F (Ptprf), mRNA	1.56413	0.180271	5e-05	1.69033	0.150395	0.010354
NM_134351	Mat2a	methionine adenosyltransferase II, alpha (Mat2a), mRNA	1.56409	0.305965	5e-05	2.1401	0.299855	0.000568775
NM_031722	Tmed2	transmembrane emp24 domain trafficking protein 2 (Tmed2), mRNA	1.56351	0.112173	5e-05	1.60098	0.167045	0.0243633
NM_001034137	Sp110	SP110 nuclear body protein (Sp110), mRNA	1.56322	0.101545	0.0017	2.17952	0.221226	0.00369784
NM_012512	B2m	beta-2 microglobulin (B2m), mRNA	1.56265	0.189269	5e-05	1.75083	0.43848	0.00825836
NM_001012147	Pxn	paxillin (Pxn), mRNA	1.56254	0.183804	5e-05	2.06487	0.317778	0.000568775
NM_053800	Txn1	thioredoxin 1 (Txn1), mRNA	1.56187	0.260087	5e-05	1.75692	0.209971	0.0105715
NM_001109425	Zfp703	zinc finger protein 703 (Zfp703), mRNA	1.56166	0.255506	5e-05	1.6248	0.327268	0.0325953
NM_053773	Tjp2	tight junction protein 2 (Tjp2), mRNA	1.5615	0.219831	5e-05	1.75769	0.339502	0.0092824
NM_001108495	Relt	RELT tumor necrosis factor receptor (Relt), mRNA	1.56047	0.136152	0.00065	2.05446	0.372226	0.00591236
NM_031126	Stxbp2	syntaxin binding protein 2 (Stxbp2), mRNA	1.55834	0.0907242	0.00425	1.81357	0.268057	0.0260067
NM_001004245	Esam	endothelial cell adhesion molecule (Esam), mRNA	1.55797	0.245181	5e-05	3.22373	0.673845	0.000568775
NM_031699	Cldn1	claudin 1 (Cldn1), mRNA	1.55711	0.454109	0.0058	0.290331	0.230682	0.00147371
NM_001107807	Pmepa1	prostate transmembrane protein, androgen induced 1 (Pmepa1), mRNA	1.55686	0.236255	0.00015	2.39076	0.365577	0.000568775
NM_053896	Aldh1a2	aldehyde dehydrogenase 1 family, member A2 (Aldh1a2), mRNA	1.55609	0.327407	0.0009	1.90182	1.03872	0.0108439
NM_001009344	Tbrg1	transforming growth factor beta regulator 1 (Tbrg1), mRNA	1.55582	0.0969964	5e-05	2.09807	0.156751	0.000568775
NM_138529	Nav2	neuron navigator 2 (Nav2), mRNA	1.5553	0.187503	5e-05	1.94566	0.219029	0.000568775
NM_031811	Taldo1	transaldolase 1 (Taldo1), mRNA	1.55397	0.122769	5e-05	1.771	0.155034	0.00591236
NM_001100756	Ttc7a	tetratricopeptide repeat domain 7A (Ttc7a), mRNA	1.55242	0.180231	5e-05	1.60752	0.152073	0.0357331
NM_001106363	Pprc1	peroxisome proliferator-activated receptor gamma, coactivator-related 1 (Pprc1), mRNA	1.55187	0.204077	0.0001	2.62215	0.318127	0.000568775
NM_021654	Gja4	gap junction protein, alpha 4 (Gja4), mRNA	1.55032	0.212062	0.0062	3.39105	0.934395	0.000568775
NM_017172	Zfp36l1	no definition	1.5484	0.0813446	5e-05	2.11484	0.249982	0.000568775
NM_031102	Rpl18	ribosomal protein L18 (Rpl18), mRNA	1.54223	0.172964	5e-05	1.89487	0.373804	0.00147371
NM_017264	Psme1	proteasome (prosome, macropain) activator subunit 1 (Psme1), mRNA	1.54154	0.138096	0.0001	1.94073	0.283479	0.00225915
NM_199267	Rela	v-rel avian reticuloendotheliosis viral oncogene homolog A (Rela), mRNA	1.54087	0.176429	5e-05	2.244	0.278382	0.000568775
NM_017074	Cth	cystathionine gamma-lyase (Cth), mRNA	1.54075	0.278186	0.002	1.81469	0.246082	0.02495
NM_001191609	Lama5	laminin, alpha 5 (Lama5), mRNA	1.54059	0.195703	0.00015	2.45454	0.201029	0.000568775
NM_199091	Cct3	chaperonin containing Tcp1, subunit 3 (gamma) (Cct3), mRNA	1.53957	0.099001	5e-05	1.54533	0.148298	0.0428385
NM_001110860; NM_001271101; NM_001271102; NM_001271245; NM_001271246; NM_001271247; NM_001271248; NM_017334	Crem	cAMP responsive element modulator (Crem), transcript variant 3, mRNA; no definition; no definition; no definition; no definition; no definition; no definition; no definition	1.53716	0.140484	0.00035	2.07073	0.296955	0.00225915
NM_139327	Hmga1	high mobility group AT-hook 1 (Hmga1), mRNA	1.53662	0.169615	0.00015	1.86567	0.215393	0.00650636
NM_030826	Gpx1	glutathione peroxidase 1 (Gpx1), mRNA	1.53538	0.107771	5e-05	1.64246	0.269668	0.0215845
NM_001135922	Ttll12	tubulin tyrosine ligase-like family, member 12 (Ttll12), mRNA	1.53491	0.0824925	0.00015	1.94556	0.267568	0.00437699
NM_001191604	Ranbp2	RAN binding protein 2 (Ranbp2), mRNA	1.53373	0.24171	5e-05	0.611869	0.222358	0.0316229
NM_199089	Tcirg1	T-cell, immune regulator 1, ATPase, H+ transporting, lysosomal V0 subunit A3 (Tcirg1), mRNA	1.53324	0.135982	0.00025	2.09123	0.213368	0.00104156
NM_001002819	Gfpt2	glutamine-fructose-6-phosphate transaminase 2 (Gfpt2), mRNA	1.52915	0.307928	0.0156	1.96687	0.570354	0.0188467
NM_017020	Il6r	interleukin 6 receptor (Il6r), mRNA	1.52903	0.162784	0.0004	1.70879	0.460583	0.020605
NM_031668	Mybbp1a	MYB binding protein (P160) 1a (Mybbp1a), mRNA	1.52784	0.125227	0.0008	2.01975	0.23289	0.00468808
NM_001108403	Nsun2	NOP2/Sun RNA methyltransferase family, member 2 (Nsun2), mRNA	1.52709	0.158159	5e-05	1.64088	0.083068	0.0188467
NM_130411	Coro1a	coronin, actin binding protein 1A (Coro1a), mRNA	1.52546	0.215356	5e-05	1.84888	0.378608	0.00264305
NM_001134703	Iffo2	no definition	1.52535	0.183159	0.00795	2.06086	0.373134	0.007971
NM_001033887	Prrc1	proline-rich coiled-coil 1 (Prrc1), mRNA	1.52529	0.105862	0.001	1.86109	0.182114	0.0100754
NM_053802	Tgfbi	transforming growth factor, beta induced (Tgfbi), mRNA	1.52297	0.294751	0.0009	2.78587	1.03857	0.000568775
NM_001009682	Oasl2	2'-5' oligoadenylate synthetase-like 2 (Oasl2), mRNA	1.52262	0.0952401	0.00115	1.90707	0.723124	0.0092824
NM_001107288	Flnb	filamin B, beta (Flnb), mRNA	1.52003	0.209816	5e-05	2.19679	0.314592	0.000568775
NM_031056	Mmp14	matrix metallopeptidase 14 (membrane-inserted) (Mmp14), mRNA	1.51944	0.082018	0.00015	2.32162	0.391457	0.000568775
NM_001130536	Fzd6	frizzled class receptor 6 (Fzd6), mRNA	1.51937	0.307512	0.0029	1.78818	0.402706	0.0237265
NM_012637	Ptpn1	protein tyrosine phosphatase, non-receptor type 1 (Ptpn1), mRNA	1.51805	0.11333	0.0001	2.31427	0.249699	0.000568775
NM_001170434	Lrrc32	leucine rich repeat containing 32 (Lrrc32), mRNA	1.51703	0.283045	0.0019	4.50236	0.711378	0.000568775
NM_001135020	Sec61g	SEC61, gamma subunit (Sec61g), mRNA	1.5145	0.245184	0.00015	1.64839	0.421181	0.0264498
NM_001007694	Ifit3	interferon-induced protein with tetratricopeptide repeats 3 (Ifit3), mRNA	1.51411	0.783053	0.00685	2.00282	1.37812	0.0351258
NM_001024368	Slc10a3	solute carrier family 10, member 3 (Slc10a3), mRNA	1.51216	0.322114	0.0043	1.70291	0.218272	0.0482241
NM_001108733	Dot1l	DOT1-like histone H3K79 methyltransferase (Dot1l), mRNA	1.51162	0.16946	0.0008	2.87593	0.642631	0.000568775
NM_001106722	Gpr22	G protein-coupled receptor 22 (Gpr22), mRNA	1.51067	0.243154	0.0003	0.476798	0.227836	0.00709664
NM_001008303	Snrpa	small nuclear ribonucleoprotein polypeptide A (Snrpa), mRNA	1.5096	0.0979235	0.0006	1.75992	0.174554	0.0185998
NM_001106710	Emilin1	elastin microfibril interfacer 1 (Emilin1), mRNA	1.50879	0.147767	0.00125	2.02256	0.318631	0.00369784
NM_001011899	Gart	phosphoribosylglycinamide formyltransferase (Gart), mRNA	1.50843	0.0813713	5e-05	1.82876	0.282289	0.00681685
NM_001191791	Dpy19l1	dpy-19-like 1 (C, elegans) (Dpy19l1), mRNA	1.50804	0.105856	5e-05	1.99929	0.195808	0.00104156
NM_053522	Rhoq	ras homolog family member Q (Rhoq), mRNA	1.50312	0.139692	5e-05	1.53587	0.14949	0.0475258
NM_001105725	Ccng2	cyclin G2 (Ccng2), mRNA	0.66652	0.0995591	0.0003	0.599387	0.0500745	0.0321387
NM_001106498	Pak6	p21 protein (Cdc42/Rac)-activated kinase 6 (Pak6), mRNA	0.666028	0.10593	0.00015	0.59858	0.0915407	0.0190749
NM_017049	Slc4a3	solute carrier family 4 (anion exchanger), member 3 (Slc4a3), mRNA	0.66594	0.0601445	0.0001	0.652643	0.0520378	0.0437889
NM_001047102	Cadm2	cell adhesion molecule 2 (Cadm2), mRNA	0.664851	0.0729188	0.0002	0.293095	0.0894664	0.000568775
NM_001107400	Celf4	CUGBP, Elav-like family member 4 (Celf4), mRNA	0.663988	0.0334064	5e-05	0.567291	0.113596	0.00591236
NM_001134529	Kctd17	potassium channel tetramerization domain containing 17 (Kctd17), mRNA	0.663813	0.0174922	5e-05	0.586166	0.0716909	0.0110776
NM_001107314	RGD1304810	similar to 6430573F11Rik protein (RGD1304810), mRNA	0.663089	0.105616	0.01475	0.379721	0.120622	0.00301488
NM_012918	Cacna1a	no definition	0.662858	0.0799491	5e-05	0.624187	0.0834518	0.0217687
NM_001106525	Snph	no definition	0.662564	0.0869499	5e-05	0.594193	0.0705748	0.015328
NM_001007684	Klf2	Kruppel-like factor 2 (Klf2), mRNA	0.662455	0.0596193	0.0002	4.32923	1.4502	0.000568775
NM_001014065	Zcchc12	zinc finger, CCHC domain containing 12 (Zcchc12), mRNA	0.661882	0.0873531	5e-05	0.54399	0.0455262	0.00188208
NM_020082	Rnase4	ribonuclease, RNase A family 4 (Rnase4), mRNA	0.661678	0.0614261	5e-05	0.558111	0.0777359	0.00591236
NM_012832	Chrna7	cholinergic receptor, nicotinic, alpha 7 (neuronal) (Chrna7), mRNA	0.661052	0.139331	0.0117	0.328285	0.132848	0.000568775
NM_057116	Ppp2r2c	no definition	0.660903	0.0707463	5e-05	0.579292	0.0680472	0.00621851
NM_001277260; NM_001277261; NM_001277262; NM_134388	Tnnt1	troponin T type 1 (skeletal, slow) (Tnnt1), transcript variant 2, mRNA; troponin T type 1 (skeletal, slow) (Tnnt1), transcript variant 3, mRNA; troponin T type 1 (skeletal, slow) (Tnnt1), transcript variant 4, mRNA; troponin T type 1 (skeletal, slow) (Tnnt1), transcript variant 1, mRNA	0.660645	0.113055	0.0002	0.429205	0.257371	0.00104156
NM_021687	Erbb4	v-erb-b2 avian erythroblastic leukemia viral oncogene 4 (Erbb4), mRNA	0.660629	0.0254112	0.0006	0.13497	0.056198	0.000568775
NM_001108163	Fam81a	family with sequence similarity 81, member A (Fam81a), mRNA	0.66018	0.110743	0.00025	0.363168	0.131768	0.000568775
NM_031608	Gria1	no definition	0.659367	0.0465561	5e-05	0.544982	0.0456383	0.0033828
NM_031753	Alcam	activated leukocyte cell adhesion molecule (Alcam), mRNA	0.658649	0.0455518	5e-05	0.484158	0.128265	0.000568775
NM_001111114; NM_001111117; NM_017241	Grik1	glutamate receptor, ionotropic, kainate 1 (Grik1), transcript variant 3, mRNA; glutamate receptor, ionotropic, kainate 1 (Grik1), transcript variant 1, mRNA; glutamate receptor, ionotropic, kainate 1 (Grik1), transcript variant 2, mRNA	0.657888	0.0438757	0.001	0.484218	0.0616152	0.00369784
NM_134432	Agt	angiotensinogen (serpin peptidase inhibitor, clade A, member 8) (Agt), mRNA	0.657027	0.0787733	5e-05	0.467595	0.129611	0.000568775
NM_133318	Khdrbs2	KH domain containing, RNA binding, signal transduction associated 2 (Khdrbs2), mRNA	0.656973	0.0778095	0.0073	0.528214	0.109033	0.0344392
NM_001037365	Bex1	brain expressed, X-linked 1 (Bex1), mRNA	0.656575	0.0583096	5e-05	0.624173	0.0413563	0.0251583
NM_138502	Mgll	monoglyceride lipase (Mgll), mRNA	0.654589	0.0788483	5e-05	0.579026	0.0817135	0.0113139
NM_001197023	RGD1307443	similar to mKIAA0319 protein (RGD1307443), mRNA	0.654513	0.0612475	0.0002	0.434841	0.0804938	0.000568775
NM_031639	Dlg3	discs, large homolog 3 (Drosophila) (Dlg3), mRNA	0.654328	0.0586644	5e-05	0.555452	0.0750516	0.00369784
NM_001107990	Crocc	ciliary rootlet coiled-coil, rootletin (Crocc), mRNA	0.653965	0.0741539	0.0001	0.577323	0.135229	0.00979983
NM_175582	Id4	inhibitor of DNA binding 4 (Id4), mRNA	0.653723	0.0750954	5e-05	0.483507	0.0923674	0.00104156
NM_001107417	Neto2	neuropilin (NRP) and tolloid (TLL)-like 2 (Neto2), mRNA	0.653649	0.146236	5e-05	0.569205	0.143036	0.0215845
NM_153470	Lzts1	leucine zipper, putative tumor suppressor 1 (Lzts1), mRNA	0.652886	0.136911	5e-05	0.601622	0.107593	0.0155629
NM_053473	Ppp1r9a	protein phosphatase 1, regulatory subunit 9A (Ppp1r9a), mRNA	0.652522	0.130888	5e-05	0.213493	0.0503584	0.000568775
NM_001107139	Pitpnm2	phosphatidylinositol transfer protein, membrane-associated 2 (Pitpnm2), mRNA	0.652342	0.0989205	5e-05	0.583237	0.0878126	0.00953761
NM_001106342	Pnma3	paraneoplastic Ma antigen 3 (Pnma3), mRNA	0.652166	0.0783737	5e-05	0.548472	0.0928939	0.00403442
NM_001107236	Cobl	cordon-bleu WH2 repeat protein (Cobl), mRNA	0.652114	0.185138	5e-05	0.491823	0.125708	0.000568775
NM_001271377	Pcdh15	protocadherin 15 (Pcdh15), mRNA	0.651745	0.148645	0.006	0.408317	0.0501707	0.00225915
NM_001113335; NM_012653	Slc9a2	solute carrier family 9, subfamily A (NHE2, cation proton antiporter 2), member 2 (Slc9a2), transcript variant 1, mRNA; solute carrier family 9, subfamily A (NHE2, cation proton antiporter 2), member 2 (Slc9a2), transcript variant 2, mRNA	0.651697	0.232369	0.0071	0.567008	0.259584	0.0487608
NM_022547	Aldh1l1	no definition	0.651349	0.140658	0.00025	0.584342	0.0615485	0.0171542
NM_001108991	Trhde	thyrotropin-releasing hormone degrading enzyme (Trhde), mRNA	0.651342	0.0763523	0.0005	0.408852	0.0913576	0.00147371
NM_001013952	LOC300308	similar to hypothetical protein 4930509O22 (LOC300308), mRNA	0.650746	0.19359	0.0047	0.283296	0.0997828	0.000568775
NM_001107736	Zfp385b	zinc finger protein 385B (Zfp385b), mRNA	0.650292	0.0859322	5e-05	0.610699	0.152003	0.0314367
NM_001107178	Ppp1r12b	protein phosphatase 1, regulatory subunit 12B (Ppp1r12b), mRNA	0.650103	0.068089	5e-05	0.569707	0.0983105	0.00563252
NM_052983	Slc5a5	solute carrier family 5 (sodium/iodide cotransporter), member 5 (Slc5a5), mRNA	0.649495	0.0621652	0.0009	0.412392	0.124893	0.000568775
NM_001003403	Apold1	apolipoprotein L domain containing 1 (Apold1), mRNA	0.64939	0.20167	5e-05	6.8469	3.98878	0.000568775
NM_001107811	Gpr155	G protein-coupled receptor 155 (Gpr155), mRNA	0.649308	0.0542862	5e-05	0.455348	0.0853407	0.000568775
NM_001013069	Stard10	StAR-related lipid transfer (START) domain containing 10 (Stard10), mRNA	0.648375	0.0658897	5e-05	0.628019	0.0890156	0.0382761
NM_019329	Cntn3	contactin 3 (plasmacytoma associated) (Cntn3), mRNA	0.648119	0.141794	0.0011	0.427667	0.144244	0.00264305
NM_001190399; NM_138915	Caly	calcyon neuron-specific vesicular protein (Caly), transcript variant 2, mRNA; calcyon neuron-specific vesicular protein (Caly), transcript variant 1, mRNA	0.647886	0.0552737	5e-05	0.65219	0.100261	0.0449531
NM_022936	Ephx2	epoxide hydrolase 2, cytoplasmic (Ephx2), mRNA	0.647202	0.0695317	0.00025	0.589692	0.122394	0.0335374
NM_053424	Slc4a4	solute carrier family 4, sodium bicarbonate cotransporter, member 4 (Slc4a4), mRNA	0.646092	0.0865763	5e-05	0.280391	0.0637223	0.000568775
NM_001007658	Them6	thioesterase superfamily member 6 (Them6), mRNA	0.644673	0.0425695	5e-05	0.481261	0.0533925	0.000568775
NM_001134755	Zfp523	zinc finger protein 523 (Zfp523), mRNA	0.643302	0.0818443	0.0001	0.594652	0.045891	0.018387
NM_001012738	Ckmt1b	creatine kinase, mitochondrial 1B (Ckmt1b), mRNA	0.642696	0.0273569	5e-05	0.608469	0.0899476	0.0167133
NM_053621	Magi2	membrane associated guanylate kinase, WW and PDZ domain containing 2 (Magi2), mRNA	0.642493	0.0705097	5e-05	0.502269	0.138457	0.00147371
NM_145089	Asrgl1	asparaginase like 1 (Asrgl1), mRNA	0.642169	0.0450437	5e-05	0.586573	0.11333	0.00953761
NM_031730	Kcnd2	potassium voltage-gated channel, Shal-related subfamily, member 2 (Kcnd2), mRNA	0.641844	0.0779485	5e-05	0.410032	0.121278	0.000568775
NM_012769	Gucy1b3	guanylate cyclase 1, soluble, beta 3 (Gucy1b3), mRNA	0.641327	0.0909612	5e-05	0.469817	0.0934968	0.000568775
NM_001108940	Bhlhe22	basic helix-loop-helix family, member e22 (Bhlhe22), mRNA	0.641301	0.11823	5e-05	0.179824	0.115661	0.000568775
NM_001191582	Cul9	cullin 9 (Cul9), mRNA	0.64097	0.0519066	5e-05	0.651003	0.0441443	0.0470335
NM_145675	Cyp4x1	cytochrome P450, family 4, subfamily x, polypeptide 1 (Cyp4x1), mRNA	0.64095	0.119654	0.0024	0.493069	0.0635841	0.0115655
NM_001270602; NM_001270603; NM_001270605; NM_001270606; NM_001270608; NM_001270610; NM_017010	Grin1	glutamate receptor, ionotropic, N-methyl D-aspartate 1 (Grin1), transcript variant 1, mRNA; glutamate receptor, ionotropic, N-methyl D-aspartate 1 (Grin1), transcript variant 3, mRNA; no definition; no definition; no definition; no definition; glutamate receptor, ionotropic, N-methyl D-aspartate 1 (Grin1), transcript variant 2, mRNA	0.640657	0.0431786	5e-05	0.599223	0.0426885	0.0179656
NM_024483	Adra1d	adrenoceptor alpha 1D (Adra1d), mRNA	0.640481	0.169144	0.0001	0.398781	0.149018	0.00650636
NM_031715	Pfkm	phosphofructokinase, muscle (Pfkm), mRNA	0.640266	0.0346218	5e-05	0.618588	0.0590872	0.0273446
NM_001130546	Lynx1	no definition	0.639621	0.0372202	5e-05	0.627324	0.111873	0.0301533
NM_133322	Kcnq2	no definition	0.639438	0.04707	5e-05	0.595703	0.0698482	0.0115655
NM_057098	Tcea2	transcription elongation factor A (SII), 2 (Tcea2), mRNA	0.639249	0.0452418	5e-05	0.582258	0.0678448	0.017343
NM_001170597	Bai1	no definition	0.639011	0.0581078	5e-05	0.615707	0.0409369	0.0255727
NM_138544	Fat3	FAT atypical cadherin 3 (Fat3), mRNA	0.638995	0.114986	5e-05	0.318444	0.0825376	0.000568775
NM_001109338	Slc35f1	solute carrier family 35, member F1 (Slc35f1), mRNA	0.638804	0.0744172	5e-05	0.571503	0.099954	0.00709664
NM_133603	Kcne2	potassium voltage-gated channel, Isk-related family, member 2 (Kcne2), mRNA	0.638247	0.268325	0.0004	0.270271	0.172016	0.000568775
NM_053888	Myt1l	no definition	0.637295	0.0526342	5e-05	0.462514	0.113268	0.000568775
NM_031632	Casp9	caspase 9, apoptosis-related cysteine peptidase (Casp9), mRNA	0.637044	0.0592568	5e-05	0.610815	0.0854233	0.0272023
NM_001271091; NM_001271092; NM_001271093; NM_001271094; NM_001271095; NM_031967	Ndrg4	NDRG family member 4 (Ndrg4), transcript variant 1, mRNA; NDRG family member 4 (Ndrg4), transcript variant 2, mRNA; NDRG family member 4 (Ndrg4), transcript variant 3, mRNA; NDRG family member 4 (Ndrg4), transcript variant 4, mRNA; NDRG family member 4 (Ndrg4), transcript variant 6, mRNA; NDRG family member 4 (Ndrg4), transcript variant 5, mRNA	0.637006	0.0418342	5e-05	0.583905	0.0642318	0.0219912
NM_080689	Dnm1	dynamin 1 (Dnm1), mRNA	0.636481	0.0438305	5e-05	0.583084	0.125209	0.0151293
NM_001271299; NM_001271301	Sptssb	no definition; serine palmitoyltransferase, small subunit B (Sptssb), transcript variant 2, mRNA	0.636129	0.0945554	0.0002	0.401686	0.138626	0.00499467
NM_032062	Kalrn	kalirin, RhoGEF kinase (Kalrn), mRNA	0.635885	0.0683597	5e-05	0.521098	0.0884612	0.000568775
NM_001107365	Camk1d	calcium/calmodulin-dependent protein kinase ID (Camk1d), mRNA	0.635738	0.0455544	5e-05	0.468006	0.104863	0.000568775
NM_012946	Sparcl1	SPARC-like 1 (hevin) (Sparcl1), mRNA	0.634426	0.100368	5e-05	0.435429	0.0795528	0.00147371
NM_001108922	Stk32c	serine/threonine kinase 32C (Stk32c), mRNA	0.633984	0.0654522	5e-05	0.522677	0.0612626	0.00188208
NM_001025114	Wasf1	WAS protein family, member 1 (Wasf1), mRNA	0.633111	0.038122	5e-05	0.559139	0.143099	0.00499467
NM_020093	Park2	parkinson protein 2, E3 ubiquitin protein ligase (Park2), mRNA	0.632072	0.104328	0.01025	0.51864	0.155809	0.0345739
NM_001107496	Dyrk1b	dual-specificity tyrosine-(Y)-phosphorylation regulated kinase 1b (Dyrk1b), mRNA	0.631692	0.0694761	5e-05	0.605718	0.0631153	0.0303693
NM_022850	Dpp6	dipeptidylpeptidase 6 (Dpp6), mRNA	0.631413	0.0860833	5e-05	0.588018	0.0509203	0.0110776
NM_001134632	Ppp4r4	no definition	0.631232	0.100726	0.0003	0.506498	0.172363	0.00876461
NM_012784	Cnr1	cannabinoid receptor 1 (brain) (Cnr1), mRNA	0.630593	0.0776198	5e-05	0.305658	0.0808057	0.000568775
NM_001270538; NM_013002	Pcp4	Purkinje cell protein 4 (Pcp4), transcript variant 2, mRNA; Purkinje cell protein 4 (Pcp4), transcript variant 1, mRNA	0.630105	0.104884	5e-05	0.470384	0.116666	0.000568775
NM_001107437	Jph3	junctophilin 3 (Jph3), mRNA	0.629291	0.104802	5e-05	0.452528	0.0399094	0.000568775
NM_057185	Folh1	folate hydrolase 1 (Folh1), mRNA	0.629247	0.0696325	5e-05	0.417706	0.121448	0.000568775
NM_199400	Ica1l	islet cell autoantigen 1-like (Ica1l), mRNA	0.629236	0.113349	0.00535	0.396604	0.111924	0.00301488
NM_001025274	Pnisr	PNN-interacting serine/arginine-rich protein (Pnisr), mRNA	0.627962	0.0473831	5e-05	0.544707	0.184014	0.00767948
NM_001108478	Ttc9b	tetratricopeptide repeat domain 9B (Ttc9b), mRNA	0.627114	0.0863413	5e-05	0.468649	0.111733	0.000568775
NM_001108514	Ankrd13d	ankyrin repeat domain 13 family, member D (Ankrd13d), mRNA	0.626602	0.0560375	5e-05	0.606197	0.0501702	0.017343
NM_001108063	Zfp763	zinc finger protein 763 (Zfp763), mRNA	0.626435	0.0597528	0.00035	0.503933	0.157545	0.0113139
NM_001134986	Rnf180	ring finger protein 180 (Rnf180), mRNA	0.626417	0.0574193	5e-05	0.505948	0.0767901	0.00532248
NM_001107587	Slitrk2	SLIT and NTRK-like family, member 2 (Slitrk2), mRNA	0.624652	0.061817	0.00035	0.405336	0.114936	0.00225915
NM_001108461	Tppp	tubulin polymerization promoting protein (Tppp), mRNA	0.624335	0.0279366	5e-05	0.542357	0.163156	0.0033828
NM_001107690	Fam189b	family with sequence similarity 189, member B (Fam189b), mRNA	0.623932	0.0447461	5e-05	0.560898	0.0734402	0.00621851
NM_012573	Grin2a	glutamate receptor, ionotropic, N-methyl D-aspartate 2A (Grin2a), mRNA	0.623089	0.0356273	5e-05	0.149097	0.0820061	0.000568775
NM_001270712; NM_031117; NM_130738	Snurf	no definition; small nuclear ribonucleoprotein polypeptide N (Snrpn), mRNA; SNRPN upstream reading frame (Snurf), transcript variant 2, mRNA	0.623065	0.0156332	5e-05	0.579384	0.0384382	0.0120994
NM_001191822	Rhbdl1	rhomboid, veinlet-like 1 (Drosophila) (Rhbdl1), mRNA	0.622301	0.0994433	5e-05	0.559163	0.0671514	0.0128244
NM_001191669	Thsd7b	thrombospondin, type I, domain containing 7B (Thsd7b), mRNA	0.62164	0.0854706	0.00215	0.357122	0.0565541	0.00147371
NM_001110797; NM_020098	Pclo	no definition; no definition	0.621275	0.104583	5e-05	0.227998	0.0890189	0.000568775
NM_031743	Slc24a2	no definition	0.620591	0.0716072	5e-05	0.237189	0.0670173	0.000568775
NM_017066	Ptn	pleiotrophin (Ptn), mRNA	0.619859	0.0901764	5e-05	0.576852	0.0702609	0.00767948
NM_012505	Atp1a2	ATPase, Na+/K+ transporting, alpha 2 polypeptide (Atp1a2), mRNA	0.619712	0.0810945	5e-05	0.520085	0.0675667	0.00499467
NM_017166	Stmn1	stathmin 1 (Stmn1), mRNA	0.619662	0.0467726	5e-05	0.555463	0.0552745	0.0033828
NM_001106974	Rbfox1	RNA binding protein, fox-1 homolog (C, elegans) 1 (Rbfox1), mRNA	0.619654	0.053134	5e-05	0.428127	0.102132	0.000568775
NM_001100653	Sidt1	SID1 transmembrane family, member 1 (Sidt1), mRNA	0.619426	0.140634	5e-05	0.414439	0.132635	0.000568775
NM_001107068	Mgat5b	mannosyl (alpha-1,6-)-glycoprotein beta-1,6-N-acetyl-glucosaminyltransferase, isozyme B (Mgat5b), mRNA	0.619191	0.0792929	5e-05	0.610681	0.109726	0.0229584
NM_022282	Dlg2	discs, large homolog 2 (Drosophila) (Dlg2), mRNA	0.619082	0.0706863	0.00215	0.370501	0.0751566	0.00369784
NM_012841	Dcc	DCC netrin 1 receptor (Dcc), mRNA	0.61832	0.0896819	5e-05	0.260445	0.0343508	0.000568775
NM_053649	Kremen1	kringle containing transmembrane protein 1 (Kremen1), mRNA	0.618284	0.169686	0.00015	0.606109	0.105459	0.0384397
NM_012686	Vsnl1	visinin-like 1 (Vsnl1), mRNA	0.616848	0.0920327	5e-05	0.415405	0.104084	0.000568775
NM_001109309	Cdk5r2	cyclin-dependent kinase 5, regulatory subunit 2 (p39) (Cdk5r2), mRNA	0.614533	0.118227	5e-05	0.48268	0.0804388	0.000568775
NM_001271253	Unc79	unc-79 homolog (C, elegans) (Unc79), mRNA	0.613388	0.0474069	5e-05	0.629537	0.0899345	0.0360046
NM_001139508	Mical2	microtubule associated monooxygenase, calponin and LIM domain containing 2 (Mical2), mRNA	0.61265	0.0892521	5e-05	0.420746	0.160906	0.000568775
NM_001107843	Lrp1b	low density lipoprotein receptor-related protein 1B (Lrp1b), mRNA	0.61233	0.0800808	5e-05	0.245441	0.0811128	0.000568775
NM_001005244; NM_001005246; NM_012698	Dmd	dystrophin (Dmd), transcript variant Dp71ab, mRNA; no definition; no definition	0.612222	0.0519128	5e-05	0.426867	0.128293	0.00104156
NM_139090	Acvr1c	activin A receptor, type IC (Acvr1c), mRNA	0.611966	0.185291	0.0068	0.118021	0.0587816	0.00709664
NM_053865	Rtn1	no definition	0.61079	0.0180493	5e-05	0.61752	0.0760222	0.0387653
NM_001107428	Zfp612	zinc finger protein 612 (Zfp612), mRNA	0.610035	0.0182817	5e-05	0.473478	0.15123	0.00188208
NM_001109134	RGD1559896	similar to RIKEN cDNA 2310022B05 (RGD1559896), mRNA	0.609531	0.0402942	5e-05	0.660388	0.0496687	0.0483285
NM_020088	Tenm2	no definition	0.607716	0.0630303	5e-05	0.532061	0.116187	0.00369784
NM_031154	Gstm7	glutathione S-transferase, mu 7 (Gstm7), mRNA	0.60701	0.0680692	5e-05	0.626167	0.0623854	0.0245633
NM_001024290	Gal3st3	galactose-3-O-sulfotransferase 3 (Gal3st3), mRNA	0.606961	0.0401743	5e-05	0.38092	0.0909108	0.000568775
NM_023966	Kcns2	potassium voltage-gated channel, delayed-rectifier, subfamily S, member 2 (Kcns2), mRNA	0.606156	0.0594644	0.0016	0.556086	0.0832065	0.0360046
NM_133605	Camk2g	calcium/calmodulin-dependent protein kinase II gamma (Camk2g), mRNA	0.605562	0.0400315	5e-05	0.494023	0.0427993	0.000568775
NM_001135835	Dpy19l3	dpy-19-like 3 (C, elegans) (Dpy19l3), mRNA	0.605507	0.104975	5e-05	0.652319	0.084534	0.0446269
NM_001191093	Rnf150	ring finger protein 150 (Rnf150), mRNA	0.605485	0.114539	0.0014	0.610925	0.110605	0.0478754
NM_053901	Dlgap2	discs, large (Drosophila) homolog-associated protein 2 (Dlgap2), mRNA	0.604573	0.122635	5e-05	0.565813	0.138866	0.015328
NM_031662	Camkk1	calcium/calmodulin-dependent protein kinase kinase 1, alpha (Camkk1), mRNA	0.604249	0.0813921	5e-05	0.517651	0.0987997	0.00301488
NM_001012748	Cdh20	cadherin 20 (Cdh20), mRNA	0.604069	0.0500644	5e-05	0.452644	0.119929	0.00147371
NM_057142	Lrrc7	leucine rich repeat containing 7 (Lrrc7), mRNA	0.602508	0.103112	5e-05	0.410411	0.157899	0.000568775
NM_001106915	Carf	calcium responsive transcription factor (Carf), mRNA	0.602165	0.0395494	0.0009	0.377356	0.130058	0.000568775
NM_001004133; NM_133440; NM_133441; NM_201350	Shank2	no definition; no definition; no definition; SH3 and multiple ankyrin repeat domains 2 (Shank2), transcript variant 1, mRNA	0.602155	0.0802385	5e-05	0.563697	0.139161	0.00767948
NM_053788	Stx1a	syntaxin 1A (brain) (Stx1a), mRNA	0.601417	0.186739	5e-05	0.418367	0.161569	0.000568775
NM_001033894	Jakmip1	janus kinase and microtubule interacting protein 1 (Jakmip1), mRNA	0.601346	0.0619586	5e-05	0.447947	0.0617555	0.000568775
NM_001044269	Tmem196	transmembrane protein 196 (Tmem196), mRNA	0.60117	0.0895879	0.0026	0.399994	0.0983745	0.00403442
NM_001113409; NM_181092	Syngap1	synaptic Ras GTPase activating protein 1 (Syngap1), transcript variant 2, mRNA; synaptic Ras GTPase activating protein 1 (Syngap1), transcript variant 1, mRNA	0.600706	0.0746376	5e-05	0.515768	0.083796	0.00104156
NM_001109072	Fam163a	family with sequence similarity 163, member A (Fam163a), mRNA	0.600684	0.0253613	5e-05	0.593853	0.0957452	0.0266192
NM_032462	Kcnip3	Kv channel interacting protein 3, calsenilin (Kcnip3), mRNA	0.599762	0.210117	0.00035	0.459995	0.167621	0.00188208
NM_080409	Ppfia4	protein tyrosine phosphatase, receptor type, f polypeptide (PTPRF), interacting protein (liprin), alpha 4 (Ppfia4), mRNA	0.599577	0.104587	5e-05	0.647649	0.0819784	0.0439702
NM_032106	Robo2	roundabout homolog 2 (Drosophila) (Robo2), mRNA	0.599205	0.0453741	5e-05	0.350372	0.109748	0.000568775
NM_138835	Syt12	synaptotagmin XII (Syt12), mRNA	0.599058	0.06738	0.0001	0.553545	0.0384126	0.0135268
NM_001271178	Wscd2	no definition	0.598518	0.154787	5e-05	0.47913	0.0860556	0.00369784
NM_001105712	Grm3	glutamate receptor, metabotropic 3 (Grm3), mRNA	0.597803	0.080897	5e-05	0.378299	0.0494891	0.000568775
NM_001137643	Gstt3	glutathione S-transferase, theta 3 (Gstt3), mRNA	0.597593	0.0931781	5e-05	0.588785	0.0836808	0.0137561
NM_001105713	Prkca	no definition	0.596842	0.0524368	5e-05	0.465434	0.105719	0.000568775
NM_001191575	Ptpru	protein tyrosine phosphatase, receptor type, U (Ptpru), mRNA	0.595903	0.069233	5e-05	0.6345	0.0784576	0.0476836
NM_022589	Tspan2	tetraspanin 2 (Tspan2), mRNA	0.59539	0.0638808	5e-05	0.61216	0.159482	0.0349516
NM_138613	Rnf112	ring finger protein 112 (Rnf112), mRNA	0.595272	0.0338803	5e-05	0.49686	0.0561651	0.000568775
NM_001191683	Bcl11a	B-cell CLL/lymphoma 11A (zinc finger protein) (Bcl11a), mRNA	0.595146	0.131296	5e-05	0.508515	0.162421	0.00301488
NM_001108385	Dmtn	dematin actin binding protein (Dmtn), mRNA	0.594957	0.0384699	5e-05	0.552971	0.0555661	0.00403442
NM_001107285	Gpc5	glypican 5 (Gpc5), mRNA	0.59482	0.0265547	5e-05	0.530821	0.0572969	0.00225915
NM_001107239	Adcy1	adenylate cyclase 1 (brain) (Adcy1), mRNA	0.594543	0.0737766	5e-05	0.260533	0.0458876	0.000568775
NM_031070	Nell2	NEL-like 2 (chicken) (Nell2), mRNA	0.59354	0.0222305	5e-05	0.504918	0.126484	0.000568775
NM_001108844	Map6d1	MAP6 domain containing 1 (Map6d1), mRNA	0.591917	0.0747558	5e-05	0.534595	0.131819	0.00709664
NM_001079885; NM_001198653	Vwa3a	von Willebrand factor A domain containing 3A (Vwa3a), transcript variant 2, mRNA; von Willebrand factor A domain containing 3A (Vwa3a), transcript variant 1, mRNA	0.591815	0.0665155	0.0001	0.418323	0.152374	0.000568775
NM_013175	Scg5	secretogranin V (7B2 protein) (Scg5), mRNA	0.590383	0.0635735	5e-05	0.545996	0.0680273	0.00225915
NM_001106545	Kcng1	potassium voltage-gated channel, subfamily G, member 1 (Kcng1), mRNA	0.589832	0.0408426	5e-05	0.478559	0.0781069	0.00264305
NM_001142652	Neurl1b	neuralized E3 ubiquitin protein ligase 1B (Neurl1b), mRNA	0.589214	0.094515	0.0004	0.494482	0.096321	0.00876461
NM_133580	Rab26	RAB26, member RAS oncogene family (Rab26), mRNA	0.589199	0.0812123	5e-05	0.619002	0.0625616	0.0297451
NM_001270576; NM_030991	Snap25	synaptosomal-associated protein 25 (Snap25), transcript variant 2, mRNA; synaptosomal-associated protein 25 (Snap25), transcript variant 3, mRNA	0.589131	0.0689602	5e-05	0.430767	0.135201	0.000568775
NM_031027	Dpyd	no definition	0.588868	0.117797	0.0021	0.407316	0.109561	0.00369784
NM_024372	Slc6a11	solute carrier family 6 (neurotransmitter transporter), member 11 (Slc6a11), mRNA	0.588275	0.145094	5e-05	0.459858	0.125052	0.000568775
NM_019328	Nr4a2	nuclear receptor subfamily 4, group A, member 2 (Nr4a2), mRNA	0.588264	0.0959721	0.00015	0.319027	0.161018	0.000568775
NM_001108258	Gpr101	G protein-coupled receptor 101 (Gpr101), mRNA	0.587253	0.150772	5e-05	0.521548	0.264431	0.023929
NM_080892	Selenbp1	selenium binding protein 1 (Selenbp1), mRNA	0.586239	0.10499	0.00025	0.370157	0.0577474	0.000568775
NM_001030020	Prkar2b	protein kinase, cAMP dependent regulatory, type II beta (Prkar2b), mRNA	0.584229	0.0453927	5e-05	0.561112	0.118032	0.00901788
NM_017131	Casq2	calsequestrin 2 (cardiac muscle) (Casq2), mRNA	0.584059	0.127859	0.0047	0.409711	0.209882	0.0247194
NM_153735	Nptx1	neuronal pentraxin I (Nptx1), mRNA	0.583095	0.127257	5e-05	0.46236	0.219438	0.000568775
NM_017012	Grm5	glutamate receptor, metabotropic 5 (Grm5), mRNA	0.58303	0.07052	5e-05	0.238487	0.0907834	0.000568775
NM_001113366; NM_021686	Cnksr2	connector enhancer of kinase suppressor of Ras 2 (Cnksr2), transcript variant 1, mRNA; no definition	0.582277	0.0760384	5e-05	0.313231	0.136499	0.000568775
NM_001025423	Adhfe1	alcohol dehydrogenase, iron containing, 1 (Adhfe1), mRNA	0.580839	0.0596215	5e-05	0.467199	0.0466458	0.000568775
NM_019375	Sept3	septin 3 (Sept3), mRNA	0.580604	0.0362176	5e-05	0.525096	0.0803147	0.00104156
NM_153298	Sfxn5	sideroflexin 5 (Sfxn5), mRNA	0.580529	0.0550034	5e-05	0.649607	0.0531901	0.0425026
NM_053721	Rasgrf2	no definition	0.580501	0.0667443	5e-05	0.321099	0.114898	0.000568775
NM_001108399	Pbx4	pre-B-cell leukemia homeobox 4 (Pbx4), mRNA	0.580364	0.102005	0.0045	0.512844	0.0882946	0.0360046
NM_001127504	Gas2	growth arrest-specific 2 (Gas2), mRNA	0.580324	0.114371	0.0015	0.531812	0.0973647	0.0411747
NM_053311	Atp2b1	ATPase, Ca++ transporting, plasma membrane 1 (Atp2b1), mRNA	0.579318	0.083092	5e-05	0.356119	0.0924211	0.000568775
NM_001017457	Degs2	delta(4)-desaturase, sphingolipid 2 (Degs2), mRNA	0.57927	0.0632008	0.00055	0.312802	0.0660999	0.00104156
NM_001111115; NM_024163	Begain	brain-enriched guanylate kinase-associated (Begain), transcript variant 1, mRNA; brain-enriched guanylate kinase-associated (Begain), transcript variant 2, mRNA	0.579209	0.0270756	5e-05	0.648451	0.12799	0.038006
NM_053388	Gjb6	gap junction protein, beta 6 (Gjb6), mRNA	0.577808	0.0748485	5e-05	0.416633	0.0924137	0.000568775
NM_172041; NM_172042	Kcnk2	potassium channel, subfamily K, member 2 (Kcnk2), transcript variant 1, mRNA; potassium channel, subfamily K, member 2 (Kcnk2), transcript variant 2, mRNA	0.577577	0.136884	5e-05	0.515254	0.0932775	0.00468808
NM_001270786; NM_001270787; NM_138904	Gls2	glutaminase 2 (liver, mitochondrial) (Gls2), transcript variant 1, mRNA; no definition; glutaminase 2 (liver, mitochondrial) (Gls2), transcript variant 3, mRNA	0.57723	0.027582	5e-05	0.53091	0.0351083	0.00563252
NM_022609	B3gat2	beta-1,3-glucuronyltransferase 2 (B3gat2), mRNA	0.576792	0.0410324	5e-05	0.465409	0.0935551	0.000568775
NM_001172305; NM_012713	Prkcb	protein kinase C, beta (Prkcb), transcript variant 2, mRNA; protein kinase C, beta (Prkcb), transcript variant 1, mRNA	0.576443	0.0728169	5e-05	0.407957	0.101926	0.000568775
NM_001108723	Cyp46a1	cytochrome P450, family 46, subfamily a, polypeptide 1 (Cyp46a1), mRNA	0.576425	0.0385384	5e-05	0.563842	0.0735349	0.00591236
NM_013029	St8sia3	ST8 alpha-N-acetyl-neuraminide alpha-2,8-sialyltransferase 3 (St8sia3), mRNA	0.57556	0.0748733	5e-05	0.375978	0.095047	0.000568775
NM_019291	Car2	carbonic anhydrase 2 (Car2), mRNA	0.575489	0.0836935	5e-05	0.52302	0.0688008	0.00188208
NM_017275	Pnck	pregnancy up-regulated nonubiquitous CaM kinase (Pnck), mRNA	0.574125	0.106803	5e-05	0.646976	0.0814056	0.0497212
NM_053428	Fgf13	fibroblast growth factor 13 (Fgf13), mRNA	0.573442	0.037706	5e-05	0.383492	0.109061	0.000568775
NM_001191043; NM_032078	Ryr2	ryanodine receptor 2, cardiac (Ryr2), transcript variant 2, mRNA; ryanodine receptor 2, cardiac (Ryr2), transcript variant 1, mRNA	0.573393	0.0496356	5e-05	0.305844	0.0719434	0.000568775
NM_134363	Slc12a5	no definition	0.572531	0.0418401	5e-05	0.619868	0.0770807	0.0319544
NM_022675	Fkbp1b	FK506 binding protein 1B (Fkbp1b), mRNA	0.572509	0.0914942	0.00075	0.547435	0.0816561	0.0471922
NM_017345	L1cam	L1 cell adhesion molecule (L1cam), mRNA	0.571701	0.0566056	5e-05	0.600276	0.0405285	0.0140118
NM_138841	Gpr26	G protein-coupled receptor 26 (Gpr26), mRNA	0.571663	0.119883	0.00025	0.328695	0.131934	0.000568775
NM_001107395	Psd2	pleckstrin and Sec7 domain containing 2 (Psd2), mRNA	0.571392	0.0551001	5e-05	0.509164	0.0614616	0.00225915
NM_001108454	Cpne7	copine VII (Cpne7), mRNA	0.571257	0.0941596	5e-05	0.64404	0.113588	0.0392053
NM_001014138	Lrrc16b	leucine rich repeat containing 16B (Lrrc16b), mRNA	0.570825	0.0789091	5e-05	0.646014	0.130932	0.0428385
NM_001105925	Mmp17	matrix metallopeptidase 17 (Mmp17), mRNA	0.570616	0.133971	5e-05	0.59029	0.15594	0.0177399
NM_139330	Sipa1l1	signal-induced proliferation-associated 1 like 1 (Sipa1l1), mRNA	0.570319	0.100046	5e-05	0.575634	0.074081	0.00468808
NM_012808	Tst	thiosulfate sulfurtransferase (Tst), mRNA	0.570085	0.0657785	5e-05	0.606043	0.0834048	0.0243633
NM_001114401	Cttnbp2	cortactin binding protein 2 (Cttnbp2), mRNA	0.569745	0.0268614	5e-05	0.537398	0.186978	0.00437699
NM_001100512	Gpld1	glycosylphosphatidylinositol specific phospholipase D1 (Gpld1), mRNA	0.569506	0.108431	5e-05	0.648226	0.113138	0.0483285
NM_013045	Tnr	tenascin R (Tnr), mRNA	0.568014	0.0439263	5e-05	0.315546	0.0768571	0.000568775
NM_023960	Kcnmb4	potassium large conductance calcium-activated channel, subfamily M, beta member 4 (Kcnmb4), mRNA	0.567734	0.0919179	5e-05	0.452268	0.0491163	0.000568775
NM_053801	Sec14l2	SEC14-like 2 (S, cerevisiae) (Sec14l2), mRNA	0.566872	0.0689476	5e-05	0.53997	0.0941347	0.00369784
NM_001135778	Prodh	proline dehydrogenase (oxidase) 1 (Prodh), nuclear gene encoding mitochondrial protein, mRNA	0.566364	0.0381066	5e-05	0.506849	0.0946647	0.00147371
NM_053930; NM_053931	Gp1bb	glycoprotein Ib (platelet), beta polypeptide (Gp1bb), mRNA; septin 5 (Sept5), mRNA	0.566076	0.0541512	5e-05	0.425199	0.108017	0.000568775
NM_001191817	Hhip	Hedgehog-interacting protein (Hhip), mRNA	0.565981	0.0777864	5e-05	0.361902	0.123349	0.00188208
NM_198749	Rab15	RAB15, member RAS oncogene family (Rab15), mRNA	0.565778	0.0427916	5e-05	0.491983	0.0731367	0.000568775
NM_001191113	Cpne6	copine VI (neuronal) (Cpne6), mRNA	0.564276	0.104371	5e-05	0.53589	0.158216	0.00301488
NM_001191799	Trank1	tetratricopeptide repeat and ankyrin repeat containing 1 (Trank1), mRNA	0.563432	0.0959033	5e-05	0.57569	0.115632	0.00825836
NM_031044	Hnmt	histamine N-methyltransferase (Hnmt), mRNA	0.561689	0.144338	0.00245	0.370802	0.142972	0.00264305
NM_001271383	Acot11	acyl-CoA thioesterase 11 (Acot11), mRNA	0.561423	0.0811111	0.00045	0.49759	0.114708	0.0312499
NM_130739	Acsl6	acyl-CoA synthetase long-chain family member 6 (Acsl6), mRNA	0.56135	0.00817863	5e-05	0.408266	0.0537814	0.000568775
NM_001163277	Jakmip3	janus kinase and microtubule interacting protein 3 (Jakmip3), mRNA	0.561249	0.0828424	5e-05	0.623319	0.105892	0.0376604
NM_001024776	Hipk4	homeodomain interacting protein kinase 4 (Hipk4), mRNA	0.560903	0.0813506	5e-05	0.542773	0.126688	0.0175213
NM_001107745	C1qtnf4	C1q and tumor necrosis factor related protein 4 (C1qtnf4), mRNA	0.560596	0.0476493	5e-05	0.389836	0.0928135	0.000568775
NM_013048	Ttpa	tocopherol (alpha) transfer protein (Ttpa), mRNA	0.559446	0.0631126	0.0023	0.478715	0.140591	0.0266192
NM_001107489	Zfp575	zinc finger protein 575 (Zfp575), mRNA	0.558256	0.034053	5e-05	0.484887	0.118516	0.00709664
NM_019148	Strn	striatin, calmodulin binding protein (Strn), mRNA	0.557462	0.0791476	5e-05	0.410655	0.150052	0.000568775
NM_012828	Cacnb3	calcium channel, voltage-dependent, beta 3 subunit (Cacnb3), mRNA	0.556349	0.0473548	5e-05	0.488266	0.0736193	0.000568775
NM_019266	Scn8a	no definition	0.555822	0.0448015	5e-05	0.40508	0.085589	0.000568775
NM_131906	Slco1a2	solute carrier organic anion transporter family, member 1A2 (Slco1a2), mRNA	0.555141	0.0450187	5e-05	0.396799	0.0876104	0.000568775
NM_019211	Rasgrp1	RAS guanyl releasing protein 1 (calcium and DAG-regulated) (Rasgrp1), mRNA	0.554853	0.0884936	5e-05	0.393823	0.0974957	0.000568775
NM_199395	Arhgef25	Rho guanine nucleotide exchange factor (GEF) 25 (Arhgef25), mRNA	0.554737	0.0461819	5e-05	0.615538	0.082069	0.0277431
NM_001107755	Pamr1	peptidase domain containing associated with muscle regeneration 1 (Pamr1), mRNA	0.554724	0.0728094	5e-05	0.448827	0.11402	0.0033828
NM_001014193	Rsrp1	arginine/serine-rich protein 1 (Rsrp1), mRNA	0.554604	0.0625409	5e-05	0.615419	0.144413	0.021183
NM_001077641	Plcb1	phospholipase C, beta 1 (phosphoinositide-specific) (Plcb1), mRNA	0.554237	0.0634111	5e-05	0.355657	0.12106	0.000568775
NM_001109259	RGD1564053	similar to hypothetical protein (RGD1564053), transcript variant 1, mRNA	0.553523	0.0551	0.0002	0.319272	0.0866199	0.000568775
NM_001105994	Ephx4	epoxide hydrolase 4 (Ephx4), mRNA	0.553454	0.206978	5e-05	0.359963	0.150066	0.000568775
NM_001037327	Csmd1	CUB and Sushi multiple domains 1 (Csmd1), mRNA	0.552714	0.0509276	5e-05	0.401931	0.094407	0.000568775
NM_032061	Cntnap1	contactin associated protein 1 (Cntnap1), mRNA	0.552472	0.0582229	5e-05	0.591637	0.062299	0.0135268
NM_001009716	Asphd2	aspartate beta-hydroxylase domain containing 2 (Asphd2), mRNA	0.552149	0.0617437	5e-05	0.556232	0.0729007	0.0110776
NM_001100473	Wnt7a	wingless-type MMTV integration site family, member 7A (Wnt7a), mRNA	0.550523	0.0794938	5e-05	0.597944	0.0514747	0.0331915
NM_001109650	Kctd4	potassium channel tetramerization domain containing 4 (Kctd4), mRNA	0.5495	0.11623	0.00015	0.314995	0.096595	0.0433236
NM_022861	Unc13a	no definition	0.549299	0.0586365	5e-05	0.604822	0.0918913	0.0181813
NM_199106	Galnt13	polypeptide N-acetylgalactosaminyltransferase 13 (Galnt13), mRNA	0.544727	0.0863388	5e-05	0.486854	0.0935054	0.0165025
NM_001100516	Kctd1	potassium channel tetramerization domain containing 1 (Kctd1), mRNA	0.54183	0.0840572	5e-05	0.531839	0.0948053	0.00104156
NM_173337	Camk2n1	calcium/calmodulin-dependent protein kinase II inhibitor 1 (Camk2n1), mRNA	0.538433	0.110047	5e-05	0.403279	0.0855639	0.000568775
NM_001107252	Nkiras1	no definition	0.538088	0.0614454	5e-05	0.414643	0.0713658	0.000568775
NM_019230	Slc22a3	solute carrier family 22 (organic cation transporter), member 3 (Slc22a3), mRNA	0.538015	0.127393	0.00035	0.384277	0.238428	0.00591236
NM_001106387	Lrrtm3	leucine rich repeat transmembrane neuronal 3 (Lrrtm3), mRNA	0.536377	0.0837127	5e-05	0.403296	0.107843	0.000568775
NM_021697	Kcnv1	potassium channel, subfamily V, member 1 (Kcnv1), mRNA	0.535335	0.172044	5e-05	0.281522	0.0984496	0.000568775
NM_001191579	Elmod1	ELMO/CED-12 domain containing 1 (Elmod1), mRNA	0.535207	0.0505261	5e-05	0.536441	0.0857154	0.0033828
NM_001108453	Cbfa2t3	core-binding factor, runt domain, alpha subunit 2; translocated to, 3 (Cbfa2t3), mRNA	0.535133	0.185627	5e-05	0.576599	0.0900906	0.0144595
NM_001106996	Cyfip2	cytoplasmic FMR1 interacting protein 2 (Cyfip2), mRNA	0.534977	0.0760945	5e-05	0.501701	0.0786593	0.0033828
NM_214459	Phactr3	phosphatase and actin regulator 3 (Phactr3), mRNA	0.534617	0.0661949	5e-05	0.360565	0.0706515	0.000568775
NM_053519	Sorl1	sortilin-related receptor, LDLR class A repeats-containing (Sorl1), mRNA	0.533973	0.0411125	5e-05	0.53185	0.126194	0.00188208
NM_001108741	Appl2	adaptor protein, phosphotyrosine interaction, PH domain and leucine zipper containing 2 (Appl2), mRNA	0.533602	0.040417	5e-05	0.552791	0.117402	0.00563252
NM_001106304	Gprc5b	G protein-coupled receptor, class C, group 5, member B (Gprc5b), mRNA	0.53295	0.0602033	5e-05	0.529745	0.0717462	0.00225915
NM_178333	Sytl5	synaptotagmin-like 5 (Sytl5), mRNA	0.532536	0.163663	0.0021	0.393267	0.21525	0.0301533
NM_001013946	Akap8l	A kinase (PRKA) anchor protein 8-like (Akap8l), mRNA	0.531383	0.05906	5e-05	0.589801	0.134021	0.0142223
NM_001168630	Cdh9	cadherin 9, type 2, T1-cadherin (Cdh9), mRNA	0.530531	0.129773	5e-05	0.300461	0.103088	0.000568775
NM_001271136	Mink1	misshapen-like kinase 1 (Mink1), mRNA	0.530332	0.0597377	5e-05	0.623273	0.0463156	0.0309254
NM_053769	Dusp1	dual specificity phosphatase 1 (Dusp1), mRNA	0.529986	0.0755062	5e-05	2.58437	0.813077	0.000568775
NM_001134696	Ctxn3	no definition	0.529792	0.0798914	5e-05	0.520575	0.129846	0.0105715
NM_001001514; NM_001177695	Ablim2	actin binding LIM protein family, member 2 (Ablim2), transcript variant 2, mRNA; actin binding LIM protein family, member 2 (Ablim2), transcript variant 1, mRNA	0.529694	0.0590353	5e-05	0.629797	0.0375229	0.0305469
NM_013165	Cckbr	cholecystokinin B receptor (Cckbr), mRNA	0.528159	0.134561	5e-05	0.525882	0.182396	0.0194917
NM_001108657	Runx1t1	runt-related transcription factor 1; translocated to, 1 (cyclin D-related) (Runx1t1), mRNA	0.527558	0.115616	5e-05	0.542417	0.217818	0.0105715
NM_001271104	Foxp2	forkhead box P2 (Foxp2), mRNA	0.526301	0.137389	5e-05	0.469361	0.131414	0.000568775
NM_001108675	Col9a2	collagen, type IX, alpha 2 (Col9a2), mRNA	0.525674	0.059599	5e-05	0.511002	0.148193	0.00709664
NM_001033675; NM_001033676; NM_133529	Cabp1	calcium binding protein 1 (Cabp1), transcript variant 2, mRNA; calcium binding protein 1 (Cabp1), transcript variant 3, mRNA; calcium binding protein 1 (Cabp1), transcript variant 1, mRNA	0.524902	0.13155	5e-05	0.462671	0.079481	0.000568775
NM_001108470	Mzf1	myeloid zinc finger 1 (Mzf1), mRNA	0.524604	0.0536694	5e-05	0.577925	0.146959	0.0151293
NM_001191874	Gareml	GRB2 associated, regulator of MAPK1-like (Gareml), mRNA	0.524295	0.0947565	5e-05	0.560047	0.0837802	0.0196981
NM_001191657	Atp13a5	ATPase type 13A5 (Atp13a5), mRNA	0.524015	0.090762	5e-05	0.535708	0.169322	0.0426708
NM_001107605	Neurl1	neuralized E3 ubiquitin protein ligase 1 (Neurl1), mRNA	0.523892	0.0964599	5e-05	0.571325	0.128949	0.0130747
NM_001017500	LOC498368	similar to RIKEN cDNA 0610040J01 (LOC498368), mRNA	0.523362	0.0859128	0.00035	0.53892	0.0729577	0.0354447
NM_012971	Kcna4	potassium voltage-gated channel, shaker-related subfamily, member 4 (Kcna4), mRNA	0.522914	0.133264	5e-05	0.481447	0.156154	0.00468808
NM_001108603	Ptprt	protein tyrosine phosphatase, receptor type, T (Ptprt), mRNA	0.522669	0.0780641	5e-05	0.298998	0.0815295	0.000568775
NM_001106524	Acss1	acyl-CoA synthetase short-chain family member 1 (Acss1), mRNA	0.521842	0.0590166	5e-05	0.440227	0.0237268	0.000568775
NM_133566	Cst6	cystatin E/M (Cst6), mRNA	0.52151	0.13725	5e-05	0.463317	0.125119	0.00681685
NM_053441	Slco1c1	solute carrier organic anion transporter family, member 1c1 (Slco1c1), mRNA	0.517802	0.0599016	5e-05	0.389388	0.0677322	0.000568775
NM_057134	Chrd	chordin (Chrd), mRNA	0.517723	0.148985	5e-05	0.4859	0.0721923	0.00901788
NM_053804	Kcnk4	potassium channel, subfamily K, member 4 (Kcnk4), mRNA	0.517269	0.0837941	5e-05	0.406228	0.0907229	0.000568775
NM_031672	Slc15a2	solute carrier family 15 (oligopeptide transporter), member 2 (Slc15a2), mRNA	0.516926	0.0849759	5e-05	0.304448	0.0490088	0.000568775
NM_053633	Egr2	early growth response 2 (Egr2), mRNA	0.516618	0.128831	0.0007	2.67749	0.365909	0.000568775
NM_031039	Gpt	glutamic-pyruvate transaminase (alanine aminotransferase) (Gpt), mRNA	0.516371	0.051741	5e-05	0.601988	0.0964133	0.032296
NM_078619	Slc8a2	solute carrier family 8 (sodium/calcium exchanger), member 2 (Slc8a2), mRNA	0.51622	0.081463	5e-05	0.386487	0.073869	0.000568775
NM_017041	Ppp3ca	no definition	0.516185	0.088831	5e-05	0.389682	0.121552	0.000568775
NM_001191789	Lrrk2	leucine-rich repeat kinase 2 (Lrrk2), mRNA	0.516064	0.124023	5e-05	0.324806	0.0989414	0.000568775
NM_178106	Entpd3	ectonucleoside triphosphate diphosphohydrolase 3 (Entpd3), mRNA	0.515224	0.102389	5e-05	0.461058	0.112754	0.00188208
NM_138905	Ppap2b	phosphatidic acid phosphatase type 2B (Ppap2b), mRNA	0.514238	0.0562622	5e-05	0.419886	0.0646652	0.000568775
NM_001108955	Fjx1	four jointed box 1 (Drosophila) (Fjx1), mRNA	0.513495	0.0193705	5e-05	0.477767	0.081216	0.000568775
NM_030868	Nov	nephroblastoma overexpressed (Nov), mRNA	0.513464	0.17823	5e-05	0.227072	0.118273	0.000568775
NM_175595	Cacna2d3	calcium channel, voltage-dependent, alpha2/delta subunit 3 (Cacna2d3), mRNA	0.513117	0.0417547	5e-05	0.456928	0.0909981	0.000568775
NM_012628	Prkcg	protein kinase C, gamma (Prkcg), mRNA	0.512593	0.0467064	5e-05	0.466717	0.103545	0.000568775
NM_001025145	Zfp365	zinc finger protein 365 (Zfp365), mRNA	0.511931	0.0771261	5e-05	0.367208	0.0716292	0.000568775
NM_019338	Rgs11	regulator of G-protein signaling 11 (Rgs11), mRNA	0.506955	0.105764	5e-05	0.57569	0.168289	0.0393807
NM_001017386	Opalin	oligodendrocytic myelin paranodal and inner loop protein (Opalin), mRNA	0.506347	0.0485024	5e-05	0.542294	0.151008	0.0033828
NM_001109190	Celf3	CUGBP, Elav-like family member 3 (Celf3), mRNA	0.506032	0.0320932	5e-05	0.564172	0.108438	0.00681685
NM_001017960; NM_031134	Thra	no definition; thyroid hormone receptor alpha (Thra), transcript variant TRalpha2, mRNA	0.505812	0.0278672	5e-05	0.575136	0.0564255	0.0415169
NM_001112742; NM_032990	Gria3	glutamate receptor, ionotropic, AMPA 3 (Gria3), transcript variant 2, mRNA; glutamate receptor, ionotropic, AMPA 3 (Gria3), transcript variant 1, mRNA	0.504854	0.0706266	5e-05	0.268014	0.104552	0.000568775
NM_033499	Scrg1	stimulator of chondrogenesis 1 (Scrg1), mRNA	0.504757	0.0630951	5e-05	0.511051	0.0559084	0.0146948
NM_001001515	Lmo7	LIM domain 7 (Lmo7), mRNA	0.50416	0.0995819	5e-05	0.390009	0.131558	0.000568775
NM_001258011	Snhg11	small nucleolar RNA host gene 11 (non-protein coding) (Snhg11), mRNA	0.503978	0.0821653	5e-05	0.608169	0.153746	0.0245633
NM_001013977	Aifm3	apoptosis-inducing factor, mitochondrion-associated 3 (Aifm3), nuclear gene encoding mitochondrial protein, mRNA	0.503642	0.0390957	5e-05	0.449091	0.0750617	0.000568775
NM_080691	Cacng3	calcium channel, voltage-dependent, gamma subunit 3 (Cacng3), mRNA	0.501556	0.0803737	5e-05	0.519396	0.136237	0.00532248
NM_017295	Gabra5	gamma-aminobutyric acid (GABA) A receptor, alpha 5 (Gabra5), mRNA	0.500427	0.088304	5e-05	0.313064	0.0907431	0.000568775
NM_031823	Wfs1	Wolfram syndrome 1 (wolframin) (Wfs1), mRNA	0.50001	0.0847156	5e-05	1.67692	0.569027	0.0229584
NM_022800	P2ry12	purinergic receptor P2Y, G-protein coupled, 12 (P2ry12), mRNA	0.498495	0.0584255	5e-05	0.345793	0.11101	0.000568775
NM_001004263	Itgb6	integrin, beta 6 (Itgb6), mRNA	0.49747	0.186578	0.00035	0.222131	0.055352	0.000568775
NM_001025020	Syndig1	synapse differentiation inducing 1 (Syndig1), mRNA	0.496605	0.0454466	5e-05	0.604761	0.088082	0.0376604
NM_019294	Cacna1e	calcium channel, voltage-dependent, R type, alpha 1E subunit (Cacna1e), mRNA	0.495422	0.0400304	5e-05	0.226073	0.125073	0.000568775
NM_212522	Sptb	spectrin, beta, erythrocytic (Sptb), mRNA	0.491438	0.0766813	5e-05	0.486028	0.0677879	0.000568775
NM_001134796	Mast3	microtubule associated serine/threonine kinase 3 (Mast3), mRNA	0.491226	0.0488176	5e-05	0.613616	0.0740807	0.0210045
NM_022264	Kit	v-kit Hardy-Zuckerman 4 feline sarcoma viral oncogene homolog (Kit), mRNA	0.490866	0.0588183	5e-05	0.548069	0.0881149	0.0105715
NM_012920	Camk2a	no definition	0.489659	0.075016	5e-05	0.299752	0.0661599	0.000568775
NM_001033665; NM_012916	Bcan	brevican (Bcan), transcript variant 1, mRNA; no definition	0.488686	0.0459367	5e-05	0.551318	0.0533761	0.00591236
NM_021758	Lin7b	lin-7 homolog B (C, elegans) (Lin7b), mRNA	0.487269	0.0689317	5e-05	0.476616	0.0559501	0.000568775
NM_207600	Chst7	carbohydrate (N-acetylglucosamine 6-O) sulfotransferase 7 (Chst7), mRNA	0.48684	0.0490021	0.0004	0.437517	0.136142	0.0210045
NM_080884	Cml5	camello-like 5 (Cml5), mRNA	0.483638	0.145694	5e-05	0.39656	0.0952932	0.00369784
NM_001169578	Diras2	DIRAS family, GTP-binding RAS-like 2 (Diras2), mRNA	0.481845	0.0543148	5e-05	0.404216	0.0491383	0.000568775
NM_001105917	Actl6b	actin-like 6B (Actl6b), mRNA	0.481788	0.0359985	5e-05	0.631011	0.0520046	0.0393807
NM_001107713	Fam212b	family with sequence similarity 212, member B (Fam212b), mRNA	0.4811	0.0847578	5e-05	0.443624	0.0976571	0.000568775
NM_001109260	RGD1561849	similar to RIKEN cDNA 3110035E14 (RGD1561849), mRNA	0.479393	0.188653	5e-05	0.267667	0.0631164	0.000568775
NM_001108971	RGD1309821	similar to KIAA1161 protein (RGD1309821), mRNA	0.479057	0.0869184	5e-05	0.483796	0.0777561	0.00188208
NM_053605	Smpd3	sphingomyelin phosphodiesterase 3, neutral membrane (Smpd3), mRNA	0.478553	0.092615	5e-05	0.638551	0.0613422	0.0344392
NM_053878	Cplx2	complexin 2 (Cplx2), mRNA	0.478377	0.0872966	5e-05	0.327512	0.038525	0.000568775
NM_001108214	Npas2	neuronal PAS domain protein 2 (Npas2), mRNA	0.477483	0.0721012	5e-05	0.549273	0.112958	0.0033828
NM_031573	Phkg1	phosphorylase kinase, gamma 1 (Phkg1), mRNA	0.477102	0.115939	0.00025	0.461749	0.105179	0.0123305
NM_001039013	Tle2	transducin-like enhancer of split 2 (Tle2), mRNA	0.477026	0.0630761	5e-05	0.52701	0.0836493	0.0140118
NM_134370	Psd	pleckstrin and Sec7 domain containing (Psd), mRNA	0.4759	0.0679052	5e-05	0.568469	0.0881799	0.00953761
NM_017303	Kcnab1	potassium voltage-gated channel, shaker-related subfamily, beta member 1 (Kcnab1), mRNA	0.475745	0.0585202	5e-05	0.449842	0.140787	0.000568775
NM_198752	Kifc2	kinesin family member C2 (Kifc2), mRNA	0.473186	0.0527884	5e-05	0.529718	0.0500246	0.00104156
NM_001130581	Fam227a	hypothetical LOC300074 (RGD1305939), mRNA	0.472236	0.0936641	5e-05	0.528818	0.147908	0.0100754
NM_001109580	Sertm1	serine-rich and transmembrane domain containing 1 (Sertm1), mRNA	0.471503	0.101874	5e-05	0.498505	0.184121	0.0085066
NM_001107794	Myh7b	myosin, heavy chain 7B, cardiac muscle, beta (Myh7b), mRNA	0.471075	0.0677737	5e-05	0.547884	0.162291	0.0194917
NM_019167	Sptbn2	spectrin, beta, non-erythrocytic 2 (Sptbn2), mRNA	0.469394	0.0820845	5e-05	0.40517	0.0640976	0.000568775
NM_001107155	Tmem119	transmembrane protein 119 (Tmem119), mRNA	0.46902	0.0982318	5e-05	0.612941	0.108544	0.0345739
NM_012727	Camk4	calcium/calmodulin-dependent protein kinase IV (Camk4), mRNA	0.468724	0.114369	5e-05	0.289214	0.0755212	0.000568775
NM_001106868	Hhatl	hedgehog acyltransferase-like (Hhatl), mRNA	0.467024	0.0267813	5e-05	0.520915	0.0708861	0.017343
NM_001107775	Slc4a11	solute carrier family 4, sodium borate transporter, member 11 (Slc4a11), mRNA	0.466979	0.121045	5e-05	2.00345	0.48286	0.00188208
NM_001108300	Adam11	ADAM metallopeptidase domain 11 (Adam11), mRNA	0.465851	0.0302529	5e-05	0.448171	0.067437	0.000568775
NM_021859	Matk	megakaryocyte-associated tyrosine kinase (Matk), mRNA	0.465028	0.04827	5e-05	0.456454	0.0740508	0.000568775
NM_139097	Scn3b	sodium channel, voltage-gated, type III, beta subunit (Scn3b), mRNA	0.464996	0.0320875	5e-05	0.524126	0.103473	0.00147371
NM_001107371	Neto1	neuropilin (NRP) and tolloid (TLL)-like 1 (Neto1), mRNA	0.461915	0.0637075	5e-05	0.386446	0.144834	0.000568775
NM_019623	Cyp4f1	cytochrome P450, family 4, subfamily f, polypeptide 1 (Cyp4f1), mRNA	0.459867	0.0442191	0.00035	0.301674	0.0179205	0.000568775
NM_001002853	P2ry13	purinergic receptor P2Y, G-protein coupled, 13 (P2ry13), mRNA	0.458788	0.0609486	0.00055	0.252433	0.0878768	0.00147371
NM_022008	Fxyd7	FXYD domain-containing ion transport regulator 7 (Fxyd7), mRNA	0.458515	0.0759108	5e-05	0.355524	0.0851379	0.000568775
NM_001172079	Icam5	intercellular adhesion molecule 5, telencephalin (Icam5), mRNA	0.457632	0.0319941	5e-05	0.400588	0.108656	0.000568775
NM_001107165	Rtbdn	retbindin (Rtbdn), mRNA	0.457115	0.0859155	0.0002	0.410573	0.130967	0.00532248
NM_001044280	Slc25a18	solute carrier family 25 (glutamate carrier), member 18 (Slc25a18), mRNA	0.455281	0.0625933	5e-05	0.451513	0.0884126	0.000568775
NM_001109481	Rprml	reprimo-like (Rprml), mRNA	0.452604	0.037361	5e-05	0.549929	0.119691	0.0118208
NM_001135603	Celf5	CUGBP, Elav-like family member 5 (Celf5), mRNA	0.449321	0.0331528	5e-05	0.580892	0.129419	0.00901788
NM_001110137; NM_021751	Prom1	no definition; prominin 1 (Prom1), transcript variant 1, mRNA	0.44859	0.0652157	5e-05	0.4393	0.0596065	0.000568775
NM_032083	Chn1	chimerin 1 (Chn1), mRNA	0.446766	0.0471001	5e-05	0.340069	0.0922318	0.000568775
NM_001100888	St6gal2	ST6 beta-galactosamide alpha-2,6-sialyltranferase 2 (St6gal2), mRNA	0.444406	0.142051	0.00115	0.186225	0.0882354	0.00301488
NM_024000	Camkv	CaM kinase-like vesicle-associated (Camkv), mRNA	0.443461	0.0317564	5e-05	0.458725	0.0569975	0.000568775
NM_017090	Gucy1a3	guanylate cyclase 1, soluble, alpha 3 (Gucy1a3), mRNA	0.442387	0.0578672	5e-05	0.273268	0.0958706	0.000568775
NM_001003711	Jph4	junctophilin 4 (Jph4), mRNA	0.442187	0.0469935	5e-05	0.357142	0.0765557	0.000568775
NM_001109935	Ctxn1	cortexin 1 (Ctxn1), mRNA	0.441921	0.0692813	5e-05	0.590464	0.152821	0.0142223
NM_001191077	Paqr6	progestin and adipoQ receptor family member VI (Paqr6), mRNA	0.441043	0.0379753	5e-05	0.599501	0.134036	0.0341538
NM_053870	Kcnj4	potassium inwardly-rectifying channel, subfamily J, member 4 (Kcnj4), mRNA	0.440413	0.0956833	5e-05	0.574422	0.137714	0.0110776
NM_017357	Hpcal4	hippocalcin-like 4 (Hpcal4), mRNA	0.43916	0.058899	5e-05	0.45213	0.11376	0.000568775
NM_001130569	Mpped1	metallophosphoesterase domain containing 1 (Mpped1), mRNA	0.438759	0.131048	5e-05	0.424857	0.130087	0.000568775
NM_001106550	Nkain4	Na+/K+ transporting ATPase interacting 4 (Nkain4), mRNA	0.436193	0.0872998	5e-05	0.390694	0.0558131	0.000568775
NM_173310	Chst15	carbohydrate (N-acetylgalactosamine 4-sulfate 6-O) sulfotransferase 15 (Chst15), mRNA	0.433436	0.0918363	5e-05	0.588289	0.134483	0.0411747
NM_001134534	Btbd17	BTB (POZ) domain containing 17 (Btbd17), mRNA	0.432655	0.0556686	5e-05	0.284711	0.0334885	0.000568775
NM_001033882; NM_001033883; NM_022177	Cxcl12	no definition; chemokine (C-X-C motif) ligand 12 (Cxcl12), transcript variant 3, mRNA; chemokine (C-X-C motif) ligand 12 (Cxcl12), transcript variant 1, mRNA	0.431206	0.0602828	5e-05	0.584792	0.0908294	0.0387653
NM_001143847; NM_001270604; NM_031079	Pde2a	phosphodiesterase 2A, cGMP-stimulated (Pde2a), transcript variant 1, mRNA; phosphodiesterase 2A, cGMP-stimulated (Pde2a), transcript variant 3, mRNA; phosphodiesterase 2A, cGMP-stimulated (Pde2a), transcript variant 2, mRNA	0.428899	0.0400336	5e-05	0.563776	0.0763229	0.00532248
NM_001107763	Ltk	leukocyte receptor tyrosine kinase (Ltk), mRNA	0.426184	0.071415	5e-05	0.395925	0.0847222	0.000568775
NM_001077201	Caln1	calneuron 1 (Caln1), mRNA	0.426111	0.123596	5e-05	0.439033	0.0833064	0.00264305
NM_031645	Ramp1	receptor (G protein-coupled) activity modifying protein 1 (Ramp1), mRNA	0.425712	0.0385277	5e-05	0.608675	0.0533496	0.0314367
NM_023026	Agap2	ArfGAP with GTPase domain, ankyrin repeat and PH domain 2 (Agap2), mRNA	0.423569	0.0780065	5e-05	0.50782	0.0571227	0.00403442
NM_030993	Ddn	dendrin (Ddn), mRNA	0.422745	0.0970066	5e-05	0.386379	0.131475	0.000568775
NM_019189	Hapln1	hyaluronan and proteoglycan link protein 1 (Hapln1), mRNA	0.420976	0.084323	5e-05	0.272529	0.0990694	0.000568775
NM_001009504	Fbxl16	F-box and leucine-rich repeat protein 16 (Fbxl16), mRNA	0.416708	0.0583803	5e-05	0.41931	0.0408425	0.000568775
NM_001270852; NM_001270853; NM_012545	Ddc	dopa decarboxylase (aromatic L-amino acid decarboxylase) (Ddc), transcript variant 3, mRNA; dopa decarboxylase (aromatic L-amino acid decarboxylase) (Ddc), transcript variant 2, mRNA; dopa decarboxylase (aromatic L-amino acid decarboxylase) (Ddc), transcript variant 1, mRNA	0.414304	0.0854013	5e-05	0.381824	0.144988	0.00104156
NM_001134643	Kcnq5	potassium voltage-gated channel, KQT-like subfamily, member 5 (Kcnq5), mRNA	0.413727	0.0673612	5e-05	0.435776	0.124676	0.000568775
NM_001034010	Tril	TLR4 interactor with leucine-rich repeats (Tril), mRNA	0.41183	0.0474669	5e-05	0.398527	0.0454586	0.000568775
NM_001106214	Lix1	Lix1 homolog (chicken) (Lix1), mRNA	0.411807	0.043022	5e-05	0.302796	0.0495771	0.000568775
NM_001106832	Snx22	sorting nexin 22 (Snx22), mRNA	0.411764	0.165774	0.00865	0.37794	0.148318	0.0392053
NM_201271	Lppr1	lipid phosphate phosphatase-related protein type 1 (Lppr1), mRNA	0.410764	0.068962	5e-05	0.587674	0.0904266	0.0442993
NM_019304	Dgkb	diacylglycerol kinase, beta (Dgkb), mRNA	0.409513	0.0922616	5e-05	0.269985	0.0992468	0.000568775
NM_024140	Nrgn	neurogranin (Nrgn), mRNA	0.409484	0.132298	5e-05	0.432323	0.0979013	0.000568775
NM_001124768; NM_001124769; NM_001124770; NM_012666	Tac1	tachykinin, precursor 1 (Tac1), transcript variant 2, mRNA; no definition; tachykinin, precursor 1 (Tac1), transcript variant 4, mRNA; tachykinin, precursor 1 (Tac1), transcript variant 1, mRNA	0.407423	0.088213	5e-05	0.526405	0.143545	0.00264305
NM_175579	Wnk4	WNK lysine deficient protein kinase 4 (Wnk4), mRNA	0.406983	0.106373	5e-05	0.58665	0.0514307	0.0208341
NM_080773	Chrm1	cholinergic receptor, muscarinic 1 (Chrm1), mRNA	0.406574	0.0634005	5e-05	0.417683	0.154518	0.000568775
NM_001106274	Rlbp1	retinaldehyde binding protein 1 (Rlbp1), mRNA	0.403822	0.0397342	5e-05	0.535832	0.127529	0.00403442
NM_001170557	Plk5	polo-like kinase 5 (Plk5), mRNA	0.402095	0.160876	5e-05	0.277023	0.0811815	0.000568775
NM_001106058	Cldn10	claudin 10 (Cldn10), mRNA	0.400782	0.0461434	5e-05	0.397619	0.028385	0.000568775
NM_001007235; NM_001270596; NM_001270597	Itpr1	inositol 1,4,5-trisphosphate receptor, type 1 (Itpr1), transcript variant 1, mRNA; inositol 1,4,5-trisphosphate receptor, type 1 (Itpr1), transcript variant 2, mRNA; inositol 1,4,5-trisphosphate receptor, type 1 (Itpr1), transcript variant 3, mRNA	0.399003	0.0668571	5e-05	0.257216	0.0536524	0.000568775
NM_173123	Cyp4f4	cytochrome P450, family 4, subfamily f, polypeptide 4 (Cyp4f4), mRNA	0.397484	0.111594	5e-05	0.409811	0.0611717	0.00468808
NM_001108279	Bcl6b	B-cell CLL/lymphoma 6, member B (Bcl6b), mRNA	0.395942	0.117288	5e-05	2.43925	0.451947	0.000568775
NM_001107212	Adamts3	ADAM metallopeptidase with thrombospondin type 1, motif 3 (Adamts3), mRNA	0.394799	0.0851062	5e-05	0.398074	0.0865395	0.00104156
NM_001106069	Fcho1	FCH domain only 1 (Fcho1), mRNA	0.393733	0.0123315	5e-05	0.465225	0.116987	0.000568775
NM_013161	Pnlip	pancreatic lipase (Pnlip), mRNA	0.389653	0.0752305	5e-05	0.42295	0.161117	0.0177399
NM_001013230	Selplg	selectin P ligand (Selplg), mRNA	0.38958	0.0753596	5e-05	0.345762	0.0579611	0.000568775
NM_172022	Lzts3	leucine zipper, putative tumor suppressor family member 3 (Lzts3), mRNA	0.384728	0.0563913	5e-05	0.393144	0.102017	0.000568775
NM_053639	Ltc4s	leukotriene C4 synthase (Ltc4s), mRNA	0.381068	0.0923721	0.00165	0.146093	0.116136	0.0110776
NM_053630	Kcnh4	potassium voltage-gated channel, subfamily H (eag-related), member 4 (Kcnh4), mRNA	0.38096	0.078022	5e-05	0.573116	0.115688	0.0264498
NM_001170325	Actn2	actinin alpha 2 (Actn2), mRNA	0.379594	0.112588	5e-05	0.420964	0.131816	0.000568775
NM_001025712	Itm2a	integral membrane protein 2A (Itm2a), mRNA	0.372789	0.0468324	5e-05	0.490237	0.0651223	0.00104156
NM_001037351	Tnnc2	troponin C type 2 (fast) (Tnnc2), mRNA	0.366641	0.152853	0.00115	0.36041	0.0643403	0.0169304
NM_001106249	Siglec5	sialic acid binding Ig-like lectin 5 (Siglec5), mRNA	0.358539	0.0639686	5e-05	0.260877	0.0314413	0.000568775
NM_133568	Rasd2	RASD family, member 2 (Rasd2), mRNA	0.356319	0.110153	5e-05	0.516832	0.0967046	0.00188208
NM_175708	Car11	carbonic anhydrase 11 (Car11), mRNA	0.355889	0.0213095	5e-05	0.44412	0.0866994	0.000568775
NM_214457	Phactr1	no definition	0.354923	0.0978374	5e-05	0.504233	0.0550579	0.00104156
NM_133515	Akap5	A kinase (PRKA) anchor protein 5 (Akap5), mRNA	0.353433	0.133343	5e-05	0.468922	0.176818	0.000568775
NM_022600	Adcy5	adenylate cyclase 5 (Adcy5), mRNA	0.349613	0.105317	5e-05	0.549117	0.108645	0.00499467
NM_001136241	Ngef	neuronal guanine nucleotide exchange factor (Ngef), mRNA	0.347752	0.0831808	5e-05	0.424204	0.0572281	0.000568775
NM_001109467	Emid1	EMI domain containing 1 (Emid1), mRNA	0.345826	0.105796	5e-05	0.329619	0.0449672	0.000568775
NM_017122	Hpca	hippocalcin (Hpca), mRNA	0.344929	0.0405542	5e-05	0.446663	0.0801199	0.000568775
NM_001014183	Lamp5	lysosomal-associated membrane protein family, member 5 (Lamp5), mRNA	0.344792	0.1521	5e-05	0.617934	0.136109	0.026845
NM_031765	Rxrg	retinoid X receptor gamma (Rxrg), mRNA	0.342499	0.0935145	5e-05	0.438358	0.0808073	0.000568775
NM_212528	Col11a2	collagen, type XI, alpha 2 (Col11a2), mRNA	0.34205	0.0208763	5e-05	0.566902	0.186936	0.00953761
NM_001107758	Meis2	Meis homeobox 2 (Meis2), mRNA	0.337012	0.0832242	5e-05	0.567635	0.151344	0.00741519
NM_001277287; NM_001277288	Bcl11b	no definition; no definition	0.33119	0.0837913	5e-05	0.438187	0.116713	0.000568775
NM_001014051	Ttll9	tubulin tyrosine ligase-like family, member 9 (Ttll9), mRNA	0.326725	0.0721548	5e-05	0.398792	0.151416	0.00104156
NM_031045	Itpka	inositol-trisphosphate 3-kinase A (Itpka), mRNA	0.326494	0.0646953	5e-05	0.383418	0.0730381	0.000568775
NM_017144	Tnni3	troponin I type 3 (cardiac) (Tnni3), mRNA	0.323312	0.144661	0.0008	0.461029	0.210308	0.0289831
NM_024365	Htr6	5-hydroxytryptamine (serotonin) receptor 6, G protein-coupled (Htr6), mRNA	0.289581	0.075478	5e-05	0.5128	0.10483	0.0324527
NM_022710	Pde1b	phosphodiesterase 1B, calmodulin-dependent (Pde1b), mRNA	0.279901	0.0825894	5e-05	0.514902	0.111584	0.00104156
NM_031547	Chrm4	cholinergic receptor, muscarinic 4 (Chrm4), mRNA	0.277064	0.0685566	5e-05	0.480218	0.073655	0.0033828
NM_138506	Adra2c	adrenoceptor alpha 2C (Adra2c), mRNA	0.272858	0.0632844	5e-05	0.357271	0.109352	0.000568775
NM_001109237	Neurod6	neuronal differentiation 6 (Neurod6), mRNA	0.267734	0.115727	5e-05	0.207153	0.0991959	0.000568775
NM_022234	Asic4	acid-sensing (proton-gated) ion channel family member 4 (Asic4), mRNA	0.267498	0.066036	5e-05	0.365846	0.0640909	0.000568775
NM_024388	Nr4a1	nuclear receptor subfamily 4, group A, member 1 (Nr4a1), mRNA	0.264375	0.0704944	5e-05	1.67271	0.496883	0.0229584
NM_012546	Drd1	dopamine receptor D1 (Drd1), mRNA	0.262919	0.119505	5e-05	0.464284	0.156054	0.000568775
NM_001082977	Rasgrp2	RAS guanyl releasing protein 2 (calcium and DAG-regulated) (Rasgrp2), mRNA	0.262416	0.0594419	5e-05	0.365806	0.0956886	0.000568775
NM_001013975	Notum	notum pectinacetylesterase homolog (Drosophila) (Notum), mRNA	0.257858	0.0535385	5e-05	0.378247	0.165826	0.0133298
NM_024383	Hes5	hes family bHLH transcription factor 5 (Hes5), mRNA	0.24677	0.0424232	5e-05	0.321157	0.0805499	0.000568775
NM_001008880	Scn4b	sodium channel, voltage-gated, type IV, beta subunit (Scn4b), mRNA	0.243842	0.0845171	5e-05	0.411887	0.113149	0.000568775
NM_001276720	Otof	no definition	0.241466	0.0354832	5e-05	0.377048	0.0844756	0.000568775
NM_012608	Mme	membrane metallo-endopeptidase (Mme), mRNA	0.23931	0.0644797	5e-05	0.207635	0.100937	0.000568775
NM_001107577	Lrrc10b	leucine rich repeat containing 10B (Lrrc10b), mRNA	0.23506	0.054115	5e-05	0.44627	0.172932	0.000568775
NM_001109485	Syndig1l	synapse differentiation inducing 1-like (Syndig1l), mRNA	0.227169	0.0761135	5e-05	0.345944	0.0859559	0.000568775
NM_001034187	Sh3rf2	SH3 domain containing ring finger 2 (Sh3rf2), mRNA	0.217359	0.135593	5e-05	0.367837	0.106966	0.00403442
NM_022236	Pde10a	phosphodiesterase 10A (Pde10a), mRNA	0.20708	0.0809406	5e-05	0.265054	0.113903	0.000568775
NM_024138	Gng7	guanine nucleotide binding protein (G protein), gamma 7 (Gng7), mRNA	0.175261	0.0520399	5e-05	0.377699	0.0399092	0.000568775
NM_012547	Drd2	no definition	0.162923	0.0734178	5e-05	0.531742	0.139273	0.0033828
NM_017130	Neu2	sialidase 2 (Neu2), mRNA	0.146711	0.0985068	5e-05	0.392254	0.0911431	0.00225915
NM_019224	Rgs9	regulator of G-protein signaling 9 (Rgs9), mRNA	0.140093	0.0461977	5e-05	0.340451	0.121613	0.000568775
NM_031696	Gpr88	G-protein coupled receptor 88 (Gpr88), mRNA	0.137622	0.0485953	5e-05	0.283602	0.0976071	0.000568775
NM_053294	Adora2a	adenosine A2a receptor (Adora2a), mRNA	0.13697	0.0473119	5e-05	0.374347	0.0998516	0.000568775
NM_031806	Gpr6	G protein-coupled receptor 6 (Gpr6), mRNA	0.0853834	0.0265665	5e-05	0.319124	0.14362	0.000568775
Only those genes that decrease the expression of more than 1.5-fold from the baseline value and whose p-value lower 0.05 were selected for analysis.
Only those genes that increase the expression of more than 1.5-fold from the baseline value and whose p-value lower 0.05 were selected for analysis.
