# Supplementary material for: Isoflurane Anesthesia’s Impact on Gene Expression Patterns of Rat Brains in an Ischemic Stroke Model
Source: Genes (Basel). 2023 Jul 14;14(7):1448. doi: 10.3390/genes14071448 (PMC10379230; doi:10.3390/genes14071448)
Supplement: Supplementary file 1 [file genes-14-01448-s001.zip › Supplementary Table S4.xlsx]

## Sheet: Sheet1
Table S4. DEGs for the comparison of IR-lt vs. SO-lt but non-DEGs for IR-st vs. SO-st
RefSeq ID	Gene symbol	Description	IR-lt vs. SO-lt			IR-st vs. SO-st
			Ratio	±SE	Padj	Ratio	±SE	Padj
NM_001013861	FAM187A	family with sequence similarity 187, member A (FAM187A), mRNA	23.2858	14.5828	0.01575	105.114	105.186	0.433664
NM_173141	Tfpi2	tissue factor pathway inhibitor 2 (Tfpi2), mRNA	8.03262	1.84962	0.00745	41.8606	23.9615	0.129675
NM_001034848	Gh1	growth hormone 1 (Gh1), mRNA	7.69025	8.59734	0.00165	0.520391	0.576256	0.225774
NM_053587	S100a9	S100 calcium binding protein A9 (S100a9), mRNA	7.48452	4.26433	0.0003	0.753948	0.420212	0.466865
NM_031538	Cd8a	CD8a molecule (Cd8a), mRNA	7.00143	2.4804	0.0039	69.3758	71.9573	0.325656
NM_053715	Slc5a3	no definition	4.00763	0.599692	5e-05	1.29789	0.591565	0.472808
NM_019305	Fgf2	fibroblast growth factor 2 (Fgf2), mRNA	3.9884	0.306902	5e-05	1.61866	0.779608	0.111537
NM_001107491	Cxcl17	chemokine (C-X-C motif) ligand 17 (Cxcl17), mRNA	3.77459	1.51608	0.0051	2.1176	0.251393	0.0748231
NM_053629	Fstl3	follistatin-like 3 (secreted glycoprotein) (Fstl3), mRNA	3.76503	1.25905	0.0133	5.75478	4.47492	0.0521483
NM_057127	Slc26a2	solute carrier family 26 (anion exchanger), member 2 (Slc26a2), mRNA	3.75067	1.21694	5e-05	1.59726	0.263859	0.123767
NM_001008510	Isg20	interferon stimulated exonuclease gene 20 (Isg20), mRNA	3.6833	2.25467	0.00635	2.09179	0.928079	0.0783123
NM_001106286	Lyve1	lymphatic vessel endothelial hyaluronan receptor 1 (Lyve1), mRNA	3.35965	0.691174	5e-05	1.47449	0.329541	0.156575
NM_012940	Cyp1b1	cytochrome P450, family 1, subfamily b, polypeptide 1 (Cyp1b1), mRNA	3.20919	0.561851	0.001	1.84194	0.635004	0.0914787
NM_001031642	Serpinb1a	serine (or cysteine) proteinase inhibitor, clade B, member 1a (Serpinb1a), mRNA	3.07528	0.931344	5e-05	1.64472	0.445022	0.0807471
NM_001106049	Nudt15	nudix (nucleoside diphosphate linked moiety X)-type motif 15 (Nudt15), mRNA	2.95986	0.992564	0.0056	1.43157	0.388435	0.443455
NM_017232	Ptgs2	prostaglandin-endoperoxide synthase 2 (Ptgs2), mRNA	2.95212	0.469474	5e-05	1.51819	0.631758	0.200961
NM_001127640	PCOLCE2	procollagen C-endopeptidase enhancer 2 (PCOLCE2), mRNA	2.92482	0.991942	0.00305	1.69044	0.652603	0.172904
NM_001009678	RGD1311458	similar to cDNA sequence BC027231; hypothetical protein MGC27931 (RGD1311458), mRNA	2.87888	0.700958	0.0001	1.67176	0.409116	0.137108
NM_001025147	Gpr160	G protein-coupled receptor 160 (Gpr160), mRNA	2.83437	0.549555	0.00115	2.01422	0.393493	0.0917087
NM_001135717	Rbm46	RNA binding motif protein 46 (Rbm46), mRNA	2.6031	0.400744	0.00025	0.87883	0.263406	1
NM_001106015	Pla2g3	phospholipase A2, group III (Pla2g3), mRNA	2.60005	0.756476	5e-05	1.36729	0.6512	0.437254
NM_001007798	Btk	no definition	2.58813	0.567032	0.0007	1.99601	0.493033	0.0660287
NM_053399	Nrtn	neurturin (Nrtn), mRNA	2.57401	0.452346	5e-05	1.41141	0.360397	0.392868
NM_001097582	Tlr7	toll-like receptor 7 (Tlr7), mRNA	2.55918	0.491947	5e-05	1.46	0.509283	0.210144
NM_001108933	Dse	dermatan sulfate epimerase (Dse), mRNA	2.52197	0.316649	5e-05	1.49797	0.309643	0.118056
NM_138863	Ptgr1	prostaglandin reductase 1 (Ptgr1), mRNA	2.4689	0.86116	0.0099	1.01767	0.39997	0.984468
NM_031346	Ptbp3	polypyrimidine tract binding protein 3 (Ptbp3), mRNA	2.40732	0.249333	5e-05	1.10633	0.227289	0.782183
NM_001109369	Atp13a3	ATPase type 13A3 (Atp13a3), mRNA	2.39394	0.266303	0.0001	0.667899	0.24747	0.400295
NM_080400	Chek1	checkpoint kinase 1 (Chek1), mRNA	2.37838	0.677034	0.00035	1.56878	0.370812	0.187457
NM_001107100	Col8a1	collagen, type VIII, alpha 1 (Col8a1), mRNA	2.37565	0.842941	5e-05	1.05972	0.689835	0.899033
NM_001134879	Atad2	ATPase family, AAA domain containing 2 (Atad2), mRNA	2.34427	0.355953	5e-05	1.13451	0.384603	0.727868
NM_001107471	Cnot3	CCR4-NOT transcription complex, subunit 3 (Cnot3), mRNA	2.32402	1.43222	5e-05	1.22906	0.105496	0.491529
NM_001012082	Slc35a3	solute carrier family 35 (UDP-N-acetylglucosamine (UDP-GlcNAc) transporter), member A3 (Slc35a3), mRNA	2.30857	0.456032	5e-05	1.14849	0.255998	0.708646
NM_001107608	Hectd2	HECT domain containing E3 ubiquitin protein ligase 2 (Hectd2), mRNA	2.29939	0.137015	5e-05	1.45418	0.450839	0.126632
NM_001037797	LOC500354	similar to C030030A07Rik protein (LOC500354), mRNA	2.27385	0.512499	0.01155	1.66816	0.328464	0.16779
NM_013180	Itgb4	integrin, beta 4 (Itgb4), mRNA	2.2628	0.393943	5e-05	1.3464	0.407324	0.262329
NM_001107336	Dok3	docking protein 3 (Dok3), mRNA	2.24686	0.355538	0.00305	1.82869	0.421815	0.0887448
NM_001191066	Rbl1	retinoblastoma-like 1 (p107) (Rbl1), mRNA	2.24148	0.40483	0.0003	1.91103	0.519746	0.0601896
NM_001005882	Rbm47	RNA binding motif protein 47 (Rbm47), mRNA	2.23349	0.758833	0.0002	1.03436	0.419217	0.944704
NM_001034949	Tmco4	transmembrane and coiled-coil domains 4 (Tmco4), mRNA	2.19384	0.364323	5e-05	1.95426	1.06149	0.0502152
NM_001276712	Sfrp1	secreted frizzled-related protein 1 (Sfrp1), mRNA	2.19006	0.426964	5e-05	0.968607	0.462439	0.933781
NM_001105841	Ptrf	polymerase I and transcript release factor (Ptrf), mRNA	2.1875	0.36524	5e-05	1.50387	0.238457	0.069773
NM_001107256	Socs4	suppressor of cytokine signaling 4 (Socs4), mRNA	2.17784	0.597668	0.00045	1.45098	0.347064	0.266176
NM_001271057; NM_022516	Ptbp1	polypyrimidine tract binding protein 1 (Ptbp1), transcript variant 1, mRNA; polypyrimidine tract binding protein 1 (Ptbp1), transcript variant 2, mRNA	2.16684	0.156635	0.0123	3.06167	0.410421	0.351087
NM_001030027	Gins4	GINS complex subunit 4 (Sld5 homolog) (Gins4), mRNA	2.15179	0.758648	0.00035	1.86943	0.417382	0.0558295
NM_001107672	Fbxo4	F-box protein 4 (Fbxo4), mRNA	2.12413	0.330311	0.00035	1.76783	0.289564	0.088627
NM_001106578	Sema3c	sema domain, immunoglobulin domain (Ig), short basic domain, secreted, (semaphorin) 3C (Sema3c), mRNA	2.11807	0.297617	5e-05	1.38817	0.554209	0.209907
NM_001109199	Ifih1	interferon induced with helicase C domain 1 (Ifih1), mRNA	2.11046	0.164441	0.0003	1.14817	0.53109	0.72643
NM_001108707	Twistnb	TWIST neighbor (Twistnb), mRNA	2.10042	0.247199	5e-05	1.27969	0.234512	0.390464
NM_019346	Slc14a1	solute carrier family 14 (urea transporter), member 1 (Slc14a1), mRNA	2.07942	0.290057	5e-05	1.43118	0.207185	0.129168
NM_053551	Pdk4	pyruvate dehydrogenase kinase, isozyme 4 (Pdk4), mRNA	2.05487	0.859645	5e-05	1.1105	0.505909	0.798412
NM_182954	Ston1	stonin 1 (Ston1), mRNA	2.0517	0.279246	0.0004	1.29602	0.327341	0.449623
NM_175761	Hsp90aa1	heat shock protein 90, alpha (cytosolic), class A member 1 (Hsp90aa1), mRNA	2.03077	0.313446	5e-05	1.35892	0.22485	0.308706
NM_001169138	Thbs2	thrombospondin 2 (Thbs2), mRNA	2.02975	0.346328	5e-05	1.19712	0.421525	0.591468
NM_053954	Kcns1	potassium voltage-gated channel, delayed-rectifier, subfamily S, member 1 (Kcns1), mRNA	2.01536	0.772631	5e-05	0.634651	0.169997	0.232131
NM_001168524	Arhgap11a	Rho GTPase activating protein 11A (Arhgap11a), mRNA	2.00867	0.322954	0.00025	1.42941	0.543197	0.270855
NM_021754	Nop58	NOP58 ribonucleoprotein (Nop58), mRNA	1.99008	0.31936	5e-05	1.45031	0.309807	0.104798
NM_001014110	Prickle3	prickle homolog 3 (Drosophila) (Prickle3), mRNA	1.98965	0.364497	0.01355	1.74026	0.241422	0.329312
NM_001025066	Apol9a	apolipoprotein L 9a (Apol9a), mRNA	1.98737	0.845787	0.00955	1.53912	0.750876	0.24001
NM_019165	Il18	interleukin 18 (Il18), mRNA	1.98676	0.254116	0.00035	1.51916	0.347103	0.192575
NM_001169102	Tma16	translation machinery associated 16 homolog (S, cerevisiae) (Tma16), mRNA	1.98613	0.298224	0.00125	1.19314	0.289444	0.671727
NM_001034952	Pqlc3	PQ loop repeat containing 3 (Pqlc3), mRNA	1.97072	0.378695	0.0001	1.80714	0.493	0.0534933
NM_001011911	Lyar	Ly1 antibody reactive (Lyar), mRNA	1.96139	0.393138	5e-05	1.52053	0.303118	0.103833
NM_001145456	Lims1	LIM and senescent cell antigen-like domains 1 (Lims1), mRNA	1.96013	0.0465151	5e-05	1.55027	0.552639	0.127335
NM_022713	Tgm4	transglutaminase 4 (Tgm4), mRNA	1.95941	0.332003	0.0006	1.55317	0.278902	0.169222
NM_001005883	Pi4k2b	phosphatidylinositol 4-kinase type 2 beta (Pi4k2b), mRNA	1.95637	0.335758	0.00065	1.49271	0.495811	0.212828
NM_139326	Pomc	proopiomelanocortin (Pomc), mRNA	1.95392	0.768181	5e-05	0.998345	1.07052	0.99699
NM_001170539	Stt3b	STT3B, subunit of the oligosaccharyltransferase complex (catalytic) (Stt3b), mRNA	1.95137	0.229774	5e-05	1.53186	0.275396	0.0580347
NM_001113776	Rell1	RELT-like 1 (Rell1), mRNA	1.94348	0.229745	0.00065	1.82677	0.465658	0.0680561
NM_001134993	Car13	carbonic anhydrase 13 (Car13), mRNA	1.94045	0.598296	0.0035	1.29404	0.550163	0.522614
NM_001014044	Tifa	TRAF-interacting protein with forkhead-associated domain (Tifa), mRNA	1.93924	0.322221	5e-05	1.63393	0.132518	0.0652408
NM_022232	Dnajc3	DnaJ (Hsp40) homolog, subfamily C, member 3 (Dnajc3), mRNA	1.93649	0.33892	5e-05	1.39877	0.254311	0.177637
NM_031507	Egfr	epidermal growth factor receptor (Egfr), mRNA	1.92967	0.150439	5e-05	0.849804	0.153263	0.63293
NM_031788	Rest	RE1-silencing transcription factor (Rest), mRNA	1.91709	0.335312	0.0001	1.33583	0.244973	0.33203
NM_134346	Rap1b	RAP1B, member of RAS oncogene family (Rap1b), mRNA	1.91222	0.27985	5e-05	1.56412	0.393052	0.0533286
NM_017187	Hmgb2	high mobility group box 2 (Hmgb2), mRNA	1.90678	0.221268	5e-05	1.57298	0.411336	0.0819076
NM_001013119	Gna13	guanine nucleotide binding protein (G protein), alpha 13 (Gna13), mRNA	1.89227	0.267794	5e-05	1.40043	0.1002	0.219752
NM_030836	Erap1	endoplasmic reticulum aminopeptidase 1 (Erap1), mRNA	1.89139	0.324055	5e-05	1.03022	0.137932	0.934089
NM_020656	Parva	parvin, alpha (Parva), mRNA	1.88966	0.205427	5e-05	1.47542	0.287672	0.147179
NM_001009698	Lysmd3	LysM, putative peptidoglycan-binding, domain containing 3 (Lysmd3), mRNA	1.88749	0.505269	0.00195	1.01142	0.211566	0.986768
NM_181363	Nudt6	nudix (nucleoside diphosphate linked moiety X)-type motif 6 (Nudt6), mRNA	1.88677	0.296104	5e-05	1.14377	0.37186	0.724043
NM_001077673	Rad18	RAD18 homolog (S, cerevisiae) (Rad18), mRNA	1.88507	0.258125	0.0008	0.809701	0.094721	0.582712
NM_021698	F13a1	coagulation factor XIII, A1 polypeptide (F13a1), mRNA	1.88221	0.349176	0.0006	0.872475	0.403346	0.755221
NM_053349	Sox11	SRY (sex determining region Y)-box 11 (Sox11), mRNA	1.87993	0.219261	0.00025	1.43276	0.554163	0.202395
NM_001100977	Mtfr1	mitochondrial fission regulator 1 (Mtfr1), mRNA	1.87929	0.619852	0.0095	1.18111	0.379725	0.731557
NM_001108128	Chordc1	cysteine and histidine-rich domain (CHORD)-containing 1 (Chordc1), mRNA	1.87634	0.208783	5e-05	1.3832	0.330165	0.184587
NM_031086	Pros1	protein S (alpha) (Pros1), mRNA	1.87328	0.188292	5e-05	1.59137	0.283774	0.0617672
NM_001106340	Mphosph10	M-phase phosphoprotein 10 (U3 small nucleolar ribonucleoprotein) (Mphosph10), mRNA	1.86523	0.284002	5e-05	1.14231	0.289169	0.682893
NM_012524	Cebpa	CCAAT/enhancer binding protein (C/EBP), alpha (Cebpa), transcript variant 1, mRNA	1.86249	0.270788	5e-05	1.51218	0.262833	0.158322
NM_001034011	Sft2d2	SFT2 domain containing 2 (Sft2d2), mRNA	1.85636	0.255102	5e-05	1.40678	0.367497	0.169467
NM_001191105	Magohb	mago-nashi homolog B (Drosophila) (Magohb), mRNA	1.85544	0.529802	0.0027	1.49229	0.176657	0.254428
NM_001106468	Usp53	ubiquitin specific peptidase 53 (Usp53), mRNA	1.85531	0.139872	5e-05	1.06204	0.266547	0.855089
NM_001191659	Parp14	poly (ADP-ribose) polymerase family, member 14 (Parp14), mRNA	1.85169	0.312799	5e-05	1.32351	0.343569	0.28814
NM_001007705	Ubr7	ubiquitin protein ligase E3 component n-recognin 7 (putative) (Ubr7), mRNA	1.84899	0.0643667	5e-05	1.44692	0.0628755	0.1011
NM_134350	Mx2	myxovirus (influenza virus) resistance 2 (Mx2), mRNA	1.84742	0.415442	5e-05	1.35868	0.563398	0.248537
NM_019335	Eif2ak2	eukaryotic translation initiation factor 2-alpha kinase 2 (Eif2ak2), mRNA	1.84056	0.218039	5e-05	1.08506	0.372218	0.806422
NM_021851	Lin7c	lin-7 homolog C (C, elegans) (Lin7c), mRNA	1.83822	0.298335	5e-05	0.795178	0.291836	0.447675
NM_024359	Hif1a	hypoxia-inducible factor 1, alpha subunit (basic helix-loop-helix transcription factor) (Hif1a), mRNA	1.83081	0.135381	5e-05	1.50862	0.372752	0.0815563
NM_001037185	Smc4	structural maintenance of chromosomes 4 (Smc4), mRNA	1.83034	0.468116	5e-05	1.35112	0.427561	0.275333
NM_013133	Glra1	glycine receptor, alpha 1 (Glra1), mRNA	1.82733	0.446281	0.0078	1.85497	0.381955	0.102493
NM_021576	Nt5e	5' nucleotidase, ecto (Nt5e), mRNA	1.82529	0.140712	5e-05	1.32296	0.350438	0.28717
NM_001107790	Tpx2	TPX2, microtubule-associated (Tpx2), mRNA	1.82089	0.423017	0.00105	1.14335	0.265752	0.748153
NM_019356	Eif2s1	eukaryotic translation initiation factor 2, subunit 1 alpha (Eif2s1), mRNA	1.8132	0.28081	5e-05	1.42882	0.14223	0.118872
NM_001037660	Csf2ra	colony stimulating factor 2 receptor, alpha, low-affinity (granulocyte-macrophage) (Csf2ra), mRNA	1.81307	0.27718	0.0011	1.39835	0.173871	0.277952
NM_001100514	Cep76	centrosomal protein 76 (Cep76), mRNA	1.8089	0.172701	0.0005	1.51419	0.314636	0.179405
NM_001025023	Ndc1	NDC1 transmembrane nucleoporin (Ndc1), mRNA	1.80222	0.135111	0.0001	1.49378	0.156154	0.147074
NM_001013105	Fkbp11	FK506 binding protein 11 (Fkbp11), mRNA	1.8012	0.34072	0.00705	1.45714	0.213999	0.325936
NM_053696	Rbm3	RNA binding motif (RNP1, RRM) protein 3 (Rbm3), mRNA	1.79707	0.41353	5e-05	1.41082	0.248116	0.1335
NM_133621	Hopx	HOP homeobox (Hopx), mRNA	1.79274	0.37462	5e-05	1.32645	0.377963	0.231114
NM_001191951	Ahnak	no definition	1.79129	0.519535	5e-05	1.45184	0.376885	0.0955366
NM_022617	Mpeg1	macrophage expressed 1 (Mpeg1), mRNA	1.79072	0.262271	5e-05	1.05274	0.306881	0.881474
NM_012923	Ccng1	cyclin G1 (Ccng1), mRNA	1.78839	0.109744	5e-05	1.10854	0.315748	0.738409
NM_001191918	C1qtnf2	C1q and tumor necrosis factor related protein 2 (C1qtnf2), mRNA	1.78511	0.190052	0.0156	1.42975	0.250977	0.358731
NM_001024755	Ube2l6	ubiquitin-conjugating enzyme E2L 6 (Ube2l6), mRNA	1.78223	0.555402	0.004	1.9512	0.992349	0.052036
NM_001107084	Bcl6	B-cell CLL/lymphoma 6 (Bcl6), mRNA	1.78206	0.18616	5e-05	1.4486	0.120917	0.108649
NM_001100692	Tnpo1	transportin 1 (Tnpo1), mRNA	1.78061	0.0610464	5e-05	1.00981	0.17437	0.978679
NM_182955	Zfp191	zinc finger protein 191 (Zfp191), mRNA	1.77944	0.179759	5e-05	0.890224	0.242896	0.715396
NM_001014205	Tmem123	transmembrane protein 123 (Tmem123), mRNA	1.77935	0.151477	5e-05	1.48542	0.223446	0.0975386
NM_001127483	Dis3	DIS3 exosome endoribonuclease and 3'-5' exoribonuclease (Dis3), mRNA	1.77915	0.0605239	5e-05	0.954431	0.259959	0.907069
NM_001135879	Tmem56	transmembrane protein 56 (Tmem56), mRNA	1.7736	0.159402	5e-05	0.905379	0.183864	0.796011
NM_031514	Jak2	Janus kinase 2 (Jak2), mRNA	1.77319	0.126987	5e-05	1.27338	0.330409	0.346101
NM_001047916	Syncrip	synaptotagmin binding, cytoplasmic RNA interacting protein (Syncrip), mRNA	1.76153	0.146298	5e-05	1.38852	0.27331	0.187411
NM_001083624	Pds5a	PDS5, regulator of cohesion maintenance, homolog A (S, cerevisiae) (Pds5a), mRNA	1.76005	0.143742	5e-05	0.791014	0.255162	0.387417
NM_001107680	Mlf1	myeloid leukemia factor 1 (Mlf1), mRNA	1.75209	0.421943	0.00035	1.30109	0.80434	0.505732
NM_031537	LOC24906	RoBo-1 (LOC24906), mRNA	1.74679	0.213132	0.00215	1.40594	0.267721	0.325655
NM_130413	Skap2	src kinase associated phosphoprotein 2 (Skap2), mRNA	1.74662	0.222902	5e-05	1.61455	0.177244	0.0500804
NM_022950	C1galt1	core 1 synthase, glycoprotein-N-acetylgalactosamine 3-beta-galactosyltransferase, 1 (C1galt1), mRNA	1.73214	0.190042	0.00045	0.964792	0.252941	0.941895
NM_001105867	Klhl6	kelch-like family member 6 (Klhl6), mRNA	1.73188	0.215023	0.0044	1.32583	0.15641	0.428101
NM_001034140	Baiap2l1	BAI1-associated protein 2-like 1 (Baiap2l1), mRNA	1.73144	0.633567	0.00825	0.6888	0.294842	0.354223
NM_001105780	Sec24a	SEC24 family member A (Sec24a), mRNA	1.72261	0.126756	5e-05	1.33417	0.266121	0.274091
NM_001024974	RGD1311863	similar to RIKEN cDNA 2410127L17 (RGD1311863), mRNA	1.72234	0.220476	0.0025	0.858136	0.209778	0.716876
NM_001271344	Lpcat2	lysophosphatidylcholine acyltransferase 2 (Lpcat2), mRNA	1.71976	0.202653	5e-05	1.56823	0.173399	0.0665654
NM_001135858	Tmtc3	transmembrane and tetratricopeptide repeat containing 3 (Tmtc3), mRNA	1.71943	0.290887	5e-05	0.917272	0.209597	0.81262
NM_001108204	Polh	polymerase (DNA directed), eta (Polh), mRNA	1.71897	0.183128	0.0015	1.35873	0.082643	0.325936
NM_001198589	Tead1	TEA domain family member 1 (Tead1), mRNA	1.71821	0.281479	0.0004	1.28287	0.316019	0.446082
NM_001108818	Pbdc1	polysaccharide biosynthesis domain containing 1 (Pbdc1), mRNA	1.7181	0.278611	5e-05	1.25322	0.223407	0.42585
NM_001130553	Gsdmd	gasdermin D (Gsdmd), mRNA	1.71757	0.236997	0.0007	1.42467	0.208838	0.228197
NM_022538	Ppap2a	phosphatidic acid phosphatase type 2A (Ppap2a), mRNA	1.71672	0.163645	0.0025	1.75959	0.106362	0.255025
NM_001033653; NM_057103	Akap12	A kinase (PRKA) anchor protein 12 (Akap12), transcript variant 2, mRNA; A kinase (PRKA) anchor protein 12 (Akap12), transcript variant 1, mRNA	1.7159	0.298115	5e-05	1.3749	0.458954	0.176418
NM_134378	Sulf1	sulfatase 1 (Sulf1), mRNA	1.71318	0.265759	5e-05	0.775454	0.320331	0.345149
NM_176080	Naglt1	Na+ dependent glucose transporter 1 (Naglt1), mRNA	1.71241	0.365598	0.0005	1.24205	0.0759246	0.477148
NM_001106735	Klhl28	kelch-like family member 28 (Klhl28), mRNA	1.71188	0.162136	5e-05	1.05309	0.275204	0.895581
NM_001107729	Ifi44	no definition	1.7108	0.406404	0.0002	1.31324	0.513651	0.386145
NM_001014143	Eri1	exoribonuclease 1 (Eri1), mRNA	1.70635	0.195888	5e-05	1.23127	0.339837	0.465818
NM_001107518	Nipa2	non imprinted in Prader-Willi/Angelman syndrome 2 (Nipa2), mRNA	1.70346	0.0823149	5e-05	0.942443	0.183171	0.854113
NR_002704	Gas5	no definition	1.70259	0.203674	5e-05	1.51619	0.177874	0.0654703
NM_001108246	Ddx3x	no definition	1.70253	0.196397	5e-05	0.984024	0.244589	0.961826
NM_177928	Nampt	nicotinamide phosphoribosyltransferase (Nampt), mRNA	1.70235	0.190471	5e-05	1.27865	0.193537	0.339496
NM_001108701	Cebpz	CCAAT/enhancer binding protein zeta (Cebpz), mRNA	1.69955	0.234356	5e-05	1.06047	0.276667	0.854113
NM_001170534	Mcc	mutated in colorectal cancers (Mcc), mRNA	1.69476	0.183103	0.00545	1.34294	0.377831	0.471099
NM_001109101	RGD1565222	similar to RIKEN cDNA 4931414P19 (RGD1565222), mRNA	1.69451	0.121893	0.00445	1.15277	0.143731	0.727587
NM_001017381	Fli1	Fli-1 proto-oncogene, ETS transcription factor (Fli1), mRNA	1.69318	0.464734	0.00195	1.70168	0.402765	0.0564695
NM_199370	Krt8	keratin 8 (Krt8), mRNA	1.6907	0.30863	5e-05	0.646563	0.305295	0.126412
NM_001014113	Utp14a	no definition	1.69024	0.364501	5e-05	1.64615	0.381989	0.0521483
NM_001015015	Usp1	ubiquitin specific peptidase 1 (Usp1), mRNA	1.68988	0.261431	5e-05	1.03017	0.295501	0.935471
NM_001107113	Bach1	BTB and CNC homology 1, basic leucine zipper transcription factor 1 (Bach1), mRNA	1.68926	0.16035	0.00015	1.53114	0.291502	0.103438
NM_053559	Trpc6	transient receptor potential cation channel, subfamily C, member 6 (Trpc6), mRNA	1.68827	0.252281	5e-05	1.4131	0.442895	0.267599
NM_031789	Nfe2l2	nuclear factor, erythroid 2-like 2 (Nfe2l2), mRNA	1.68765	0.226069	5e-05	1.49704	0.328603	0.0873545
NM_138856	Dnajc21	DnaJ (Hsp40) homolog, subfamily C, member 21 (Dnajc21), mRNA	1.68429	0.334601	0.0001	0.92759	0.213707	0.826821
NM_001106632	Mybl1	myeloblastosis oncogene-like 1 (Mybl1), mRNA	1.68335	0.380527	0.0035	0.842714	0.356272	1
NM_001108404	Cdc14b	cell division cycle 14B (Cdc14b), mRNA	1.68236	0.219225	5e-05	1.42387	0.411298	0.159524
NM_001034164; NM_032612	Stat1	no definition; signal transducer and activator of transcription 1 (Stat1), transcript variant alpha, mRNA	1.67883	0.102084	5e-05	1.23979	0.303214	0.403377
NM_022270	Slc22a4	solute carrier family 22 (organic cation/zwitterion transporter), member 4 (Slc22a4), mRNA	1.67314	0.337415	0.015	1.56309	0.475098	0.263369
NM_012922	Casp3	caspase 3 (Casp3), mRNA	1.66911	0.230778	5e-05	1.26328	0.292182	0.387695
NM_001034148	Nmi	N-myc (and STAT) interactor (Nmi), mRNA	1.66605	0.378531	0.0029	1.19193	0.283999	0.618325
NM_001191715	Slc30a7	solute carrier family 30 (zinc transporter), member 7 (Slc30a7), mRNA	1.666	0.291264	0.0003	1.58963	0.201125	0.115937
NM_001100895	Atf1	activating transcription factor 1 (Atf1), mRNA	1.66555	0.0611062	5e-05	1.34558	0.229225	0.228728
NM_001170589	Pus7	pseudouridylate synthase 7 (Pus7), mRNA	1.66324	0.113174	0.00035	1.46383	0.128626	0.144188
NM_001047867	Mtap	methylthioadenosine phosphorylase (Mtap), mRNA	1.65922	0.576274	0.0158	1.46116	0.34698	0.286469
NM_001110155	RGD1565611	RGD1565611 (RGD1565611), mRNA	1.65886	0.628294	0.002	0.999759	0.493518	0.990791
NM_001079708	RGD1564149	similar to Protein C21orf58 (RGD1564149), mRNA	1.65863	0.391655	0.00095	1.87818	0.96358	0.0703324
NM_053374	Il18bp	interleukin 18 binding protein (Il18bp), mRNA	1.65815	0.166013	0.00245	1.65092	0.323469	0.083496
NM_001109283	RGD1562114	RGD1562114 (RGD1562114), mRNA	1.65558	0.183953	0.005	1.57334	0.178702	0.149604
NM_013146	Cald1	caldesmon 1 (Cald1), mRNA	1.65459	0.121407	5e-05	1.14333	0.383496	0.641909
NM_001271167	Fnip2	folliculin interacting protein 2 (Fnip2), mRNA	1.65352	0.0901549	0.0001	1.14328	0.185372	0.68312
NM_001107725	Gstcd	glutathione S-transferase, C-terminal domain containing (Gstcd), mRNA	1.65225	0.280747	0.0046	1.73041	0.269535	0.0816818
NM_017154	Xdh	xanthine dehydrogenase (Xdh), mRNA	1.65035	0.156431	0.0001	1.47578	0.475785	0.128659
NM_001105755	Pkn2	protein kinase N2 (Pkn2), mRNA	1.64924	0.207972	5e-05	1.07801	0.283505	0.809002
NM_001100542	Eif2s3x	eukaryotic translation initiation factor 2, subunit 3, structural gene X-linked (Eif2s3x), mRNA	1.64786	0.301346	5e-05	1.05861	0.12618	0.854113
NM_198789	Bzw1	basic leucine zipper and W2 domains 1 (Bzw1), mRNA	1.64726	0.192308	5e-05	1.10855	0.247328	0.720331
NM_001024979	Gpatch4	G patch domain containing 4 (Gpatch4), mRNA	1.64705	0.365753	5e-05	0.855243	0.249721	0.572011
NM_019357	Ezr	ezrin (Ezr), mRNA	1.64676	0.166461	5e-05	1.397	0.225746	0.1335
NM_001013236	Rrm1	ribonucleotide reductase M1 (Rrm1), mRNA	1.6458	0.294442	5e-05	1.09626	0.117505	0.771122
NM_023970	Trpv4	transient receptor potential cation channel, subfamily V, member 4 (Trpv4), mRNA	1.6451	0.376267	0.0023	1.52797	0.751982	0.170789
NM_001127637	Snx9	no definition	1.64291	0.110611	5e-05	1.55345	0.0626343	0.0608955
NM_022294	Eltd1	EGF, latrophilin and seven transmembrane domain containing 1 (Eltd1), mRNA	1.63787	0.18385	5e-05	1.3294	0.328503	0.286304
NM_033237	Gal	galanin/GMAP prepropeptide (Gal), mRNA	1.63588	0.352661	0.0005	1.69203	0.834989	0.082059
NM_001105758	Tmed7	transmembrane emp24 protein transport domain containing 7 (Tmed7), mRNA	1.63535	0.0579874	5e-05	1.16295	0.118851	0.577273
NM_001191997	Layn	layilin (Layn), mRNA	1.63429	0.402278	0.0111	1.05906	0.291765	0.906309
NM_001105760	Ptar1	protein prenyltransferase alpha subunit repeat containing 1 (Ptar1), mRNA	1.63213	0.354742	0.00105	0.513306	0.222296	0.0776382
NM_001107921	Casp8ap2	caspase 8 associated protein 2 (Casp8ap2), mRNA	1.63005	0.238587	5e-05	0.705872	0.255731	0.220324
NM_001039033	Actl6a	actin-like 6A (Actl6a), mRNA	1.62819	0.122326	0.00345	1.66178	0.0436994	0.174495
NM_017196	Aif1	allograft inflammatory factor 1 (Aif1), mRNA	1.62652	0.23268	5e-05	1.15079	0.0669812	0.636407
NM_001024999	Snx20	sorting nexin 20 (Snx20), mRNA	1.62632	0.137888	0.00605	1.64413	0.367582	0.127085
NM_001029915	Brix1	BRX1, biogenesis of ribosomes, homolog (S, cerevisiae) (Brix1), mRNA	1.62526	0.243768	5e-05	1.33012	0.301989	0.266176
NM_001108123	Mtmr2	myotubularin related protein 2 (Mtmr2), mRNA	1.6251	0.0568354	5e-05	1.454	0.277011	0.0933575
NM_001106210	Rnaset2	ribonuclease T2 (Rnaset2), mRNA	1.62347	0.305689	5e-05	1.42932	0.0935512	0.118238
NM_053347	Nde1	nudE neurodevelopment protein 1 (Nde1), mRNA	1.62261	0.267683	0.00035	1.32107	0.21828	0.351301
NM_001135782	Pramef8	PRAME family member 8 (Pramef8), mRNA	1.61934	0.267626	0.0139	1.17746	0.261435	0.691791
NM_053904	Oplah	5-oxoprolinase (ATP-hydrolysing) (Oplah), mRNA	1.61829	0.094336	5e-05	1.49947	0.12025	0.0665654
NM_001044234	Osbpl9	oxysterol binding protein-like 9 (Osbpl9), mRNA	1.61595	0.112085	5e-05	1.1964	0.246948	0.489133
NM_001014793	Kpna4	karyopherin alpha 4 (importin alpha 3) (Kpna4), mRNA	1.6144	0.101934	5e-05	1.1688	0.315346	0.586315
NM_001014097	Cdv3	carnitine deficiency-associated gene expressed in ventricle 3 homolog (mouse) (Cdv3), mRNA	1.613	0.179755	5e-05	1.41791	0.545219	0.144932
NM_001107973	Exo5	exonuclease 5 (Exo5), mRNA	1.60868	0.19887	0.0057	1.56833	0.227292	0.122424
NM_012670	Tcp1	t-complex 1 (Tcp1), mRNA	1.60726	0.126512	5e-05	1.32481	0.11715	0.234694
NM_057148	Sept2	septin 2 (Sept2), mRNA	1.60553	0.138583	0.0033	1.26512	0.223324	0.615836
NM_001006958	Sdad1	SDA1 domain containing 1 (Sdad1), mRNA	1.60433	0.133289	0.0015	1.1218	0.178764	0.744193
NM_001108297	Gsdma	gasdermin A (Gsdma), mRNA	1.60418	0.169453	0.0007	1.57267	0.441689	0.0926837
NM_001009657	Hat1	histone acetyltransferase 1 (Hat1), mRNA	1.60387	0.225406	5e-05	1.03061	0.137498	0.937116
NM_031721	Htra1	HtrA serine peptidase 1 (Htra1), mRNA	1.60348	0.14632	5e-05	1.22456	0.0798841	0.406819
NM_013106	Gnai3	guanine nucleotide binding protein (G protein), alpha inhibiting activity polypeptide 3 (Gnai3), mRNA	1.60322	0.133138	5e-05	1.4427	0.297272	0.121497
NM_022585	Azin1	antizyme inhibitor 1 (Azin1), mRNA	1.60168	0.0958804	5e-05	1.3034	0.210018	0.262779
NM_001009413	Krcc1	lysine-rich coiled-coil 1 (Krcc1), mRNA	1.60029	0.159134	5e-05	1.30142	0.152595	0.308657
NM_001077670	Eif3j	eukaryotic translation initiation factor 3, subunit J (Eif3j), mRNA	1.59956	0.186668	5e-05	1.35014	0.153656	0.200961
NM_001105881	Naa50	N(alpha)-acetyltransferase 50, NatE catalytic subunit (Naa50), mRNA	1.59816	0.0977292	5e-05	1.50071	0.175736	0.0814062
NM_001044241	Atl3	no definition	1.59748	0.0548011	0.0002	1.30814	0.16924	0.354186
NM_001047087	Eif3a	eukaryotic translation initiation factor 3, subunit A (Eif3a), mRNA	1.59735	0.200492	5e-05	0.894856	0.343538	0.710915
NM_001025689	Psmd14	proteasome (prosome, macropain) 26S subunit, non-ATPase, 14 (Psmd14), mRNA	1.59623	0.126039	5e-05	1.39367	0.236391	0.15745
NM_013166	Cntf	ciliary neurotrophic factor (Cntf), mRNA	1.59547	0.302501	0.00915	1.2691	0.379248	0.520027
NM_001100728	Ccdc43	coiled-coil domain containing 43 (Ccdc43), mRNA	1.59313	0.159249	0.00035	1.10289	0.0871965	0.763604
NM_177419	Xrcc5	X-ray repair complementing defective repair in Chinese hamster cells 5 (Xrcc5), mRNA	1.59281	0.154173	5e-05	1.07049	0.103933	0.838989
NM_001107682	Nmd3	NMD3 ribosome export adaptor (Nmd3), mRNA	1.59088	0.221917	0.0004	0.942957	0.176841	0.874841
NM_001083337	Pinx1	PIN2/TERF1 interacting, telomerase inhibitor 1 (Pinx1), mRNA	1.59022	0.127968	0.00305	1.47139	0.124199	0.204876
NM_001107175	Ppp1r15b	protein phosphatase 1, regulatory subunit 15B (Ppp1r15b), mRNA	1.58988	0.224733	5e-05	1.49654	0.160448	0.0601896
NM_080781	Copb1	coatomer protein complex, subunit beta 1 (Copb1), mRNA	1.58893	0.122965	5e-05	1.03842	0.22771	0.905603
NM_001191840	Tgfb1i1	transforming growth factor beta 1 induced transcript 1 (Tgfb1i1), mRNA	1.58809	0.0827701	0.00015	1.4761	0.338494	0.11851
NM_012760	Plagl1	pleiomorphic adenoma gene-like 1 (Plagl1), mRNA	1.58635	0.429499	0.00165	1.00995	0.148695	0.979292
NM_001024754	Gmps	guanine monphosphate synthase (Gmps), mRNA	1.58558	0.0624695	5e-05	1.00648	0.158572	0.98836
NM_001107917	Cpne3	copine III (Cpne3), mRNA	1.58525	0.173036	0.00075	1.07488	0.324414	0.854504
NM_001106645	Ddx58	DEAD (Asp-Glu-Ala-Asp) box polypeptide 58 (Ddx58), mRNA	1.58491	0.274981	0.00055	1.29173	0.360058	0.38409
NM_013197	Alas2	aminolevulinate, delta-, synthase 2 (Alas2), mRNA	1.58477	0.726024	0.0051	1.79915	0.736866	0.0658661
NM_001012504	Set	SET nuclear proto-oncogene (Set), mRNA	1.58463	0.091408	5e-05	1.28765	0.0715002	0.293857
NM_001013210	Fkbp14	FK506 binding protein 14 (Fkbp14), mRNA	1.58135	0.0600171	0.00415	0.892618	0.0978615	0.759641
NM_001011922	Nedd9	neural precursor cell expressed, developmentally down-regulated 9 (Nedd9), mRNA	1.57873	0.16066	0.00025	1.04663	0.16317	0.89903
NM_001012121	Prr5	proline rich 5 (renal) (Prr5), mRNA	1.57721	0.24536	0.00015	1.40927	0.283482	0.184776
NM_199085	Serpinb6	serpin peptidase inhibitor, clade B (ovalbumin), member 6 (Serpinb6), mRNA	1.57537	0.111636	0.0001	1.30029	0.130916	0.310928
NM_001109573	LOC690276	hypothetical protein LOC690276 (LOC690276), mRNA	1.57534	0.489817	0.0151	1.24042	0.405379	0.597771
NM_001007690	Fbxo30	F-box protein 30 (Fbxo30), mRNA	1.57506	0.092591	5e-05	1.0677	0.300884	0.853871
NM_001100982	Siva1	SIVA1, apoptosis-inducing factor (Siva1), mRNA	1.57091	0.14988	0.00565	1.55644	0.403763	0.15705
NM_001108884	Psma8	proteasome (prosome, macropain) subunit, alpha type, 8 (Psma8), mRNA	1.56804	0.295559	0.0084	1.83528	0.900295	0.115999
NM_001007641	Rnd3	Rho family GTPase 3 (Rnd3), mRNA	1.56767	0.188636	0.0001	1.18001	0.381492	0.568791
NM_001271324	Mycbp	Myc binding protein (Mycbp), mRNA	1.56665	0.217057	0.00045	1.40778	0.173692	0.215739
NM_173126	Smim3	small integral membrane protein 3 (Smim3), mRNA	1.5661	0.149334	0.0001	1.40218	0.171508	0.186057
NM_001191704	Fndc3b	fibronectin type III domain containing 3B (Fndc3b), mRNA	1.56602	0.234695	0.0002	1.57014	0.2075	0.063014
NM_001013042	Slc39a11	solute carrier family 39, member 11 (Slc39a11), mRNA	1.56543	0.154105	0.01315	1.44858	0.213493	0.267043
NM_001271317	Eya4	no definition	1.56452	0.177043	0.00355	1.21036	0.414053	0.617444
NM_001013181	Zbtb16	zinc finger and BTB domain containing 16 (Zbtb16), mRNA	1.56447	0.274335	0.0005	0.952028	0.208113	0.893374
NM_001191585	Lonrf3	LON peptidase N-terminal domain and ring finger 3 (Lonrf3), mRNA	1.55987	0.194767	0.0006	0.89648	0.241248	0.751316
NM_001106480	Prpf40a	PRP40 pre-mRNA processing factor 40 homolog A (S, cerevisiae) (Prpf40a), mRNA	1.55786	0.220006	5e-05	0.887824	0.227725	0.685956
NM_012749	Ncl	nucleolin (Ncl), mRNA	1.55786	0.245985	5e-05	1.05268	0.310611	0.876907
NM_198776	Hbb-b1	hemoglobin, beta adult major chain (Hbb-b1), mRNA	1.55616	0.493028	0.0005	1.43485	0.561549	0.201699
NM_001106042	Xpo4	exportin 4 (Xpo4), mRNA	1.55064	0.178385	0.00025	0.937404	0.118314	0.851897
NM_022627	Prkab2	protein kinase, AMP-activated, beta 2 non-catalytic subunit (Prkab2), mRNA	1.54837	0.297906	0.0019	1.40424	0.176288	0.244566
NM_053367	Dhh	desert hedgehog (Dhh), mRNA	1.54819	0.246862	0.00175	1.2123	0.195142	0.608199
NM_024488	Cdk5rap3	CDK5 regulatory subunit associated protein 3 (Cdk5rap3), mRNA	1.54606	0.082533	5e-05	1.34419	0.136496	0.20072
NM_053832	Foxj1	no definition	1.54522	0.363691	5e-05	0.99851	0.298692	0.99699
NM_203410	Ifi27	interferon, alpha-inducible protein 27 (Ifi27), mRNA	1.54442	0.32747	5e-05	1.57996	0.675147	0.0563291
NM_053604	Mgat2	mannosyl (alpha-1,6-)-glycoprotein beta-1,2-N-acetylglucosaminyltransferase (Mgat2), mRNA	1.54397	0.0781504	0.0001	1.41935	0.244443	0.151144
NM_001025060	LOC502684	hypothetical protein LOC502684 (LOC502684), mRNA	1.54197	0.307996	0.01555	0.787431	0.264517	0.534891
NM_001107705	Wdr3	WD repeat domain 3 (Wdr3), mRNA	1.54118	0.20516	0.0002	1.10769	0.149628	0.745172
NM_001100658	Hspa9	heat shock protein 9 (Hspa9), mRNA	1.54101	0.0933261	5e-05	1.22848	0.210579	0.408153
NM_001100771	Esf1	ESF1, nucleolar pre-rRNA processing protein, homolog (S, cerevisiae) (Esf1), mRNA	1.5384	0.322333	5e-05	0.889399	0.186422	0.699256
NM_001109412	Haus3	HAUS augmin-like complex, subunit 3 (Haus3), mRNA	1.53742	0.173778	0.00245	0.838128	0.282401	0.618505
NM_001191779	Utp20	UTP20, small subunit (SSU) processome component, homolog (yeast) (Utp20), mRNA	1.53732	0.136108	5e-05	1.26825	0.246316	0.359764
NM_017063	Kpnb1	karyopherin (importin) beta 1 (Kpnb1), mRNA	1.53366	0.0686159	5e-05	1.47433	0.163934	0.0810001
NM_133392	Stk17b	serine/threonine kinase 17b (Stk17b), mRNA	1.53178	0.220721	0.0011	1.18768	0.232633	0.601912
NM_013149	Ahr	aryl hydrocarbon receptor (Ahr), mRNA	1.53081	0.302658	0.0159	1.21124	0.353937	0.626579
NM_001025422	Irak2	interleukin-1 receptor-associated kinase 2 (Irak2), mRNA	1.52786	0.147526	0.00425	1.57747	0.129293	0.0861321
NM_001109645	Katnbl1	katanin p80 subunit B-like 1 (Katnbl1), mRNA	1.52699	0.209915	0.00165	1.13558	0.226914	0.708593
NM_001107673	Slc7a11	solute carrier family 7 (anionic amino acid transporter light chain, xc- system), member 11 (Slc7a11), mRNA	1.52551	0.12006	5e-05	0.912952	0.171088	0.762167
NM_001012184	Rbms1	RNA binding motif, single stranded interacting protein 1 (Rbms1), mRNA	1.52547	0.499588	0.0022	1.44931	0.459217	0.149018
NM_031781	Apba3	amyloid beta (A4) precursor protein-binding, family A, member 3 (Apba3), mRNA	1.52508	0.17993	0.0028	1.41837	0.115066	0.279178
NM_001100470	Nup153	nucleoporin 153 (Nup153), mRNA	1.52437	0.0720889	5e-05	1.28283	0.34565	0.325936
NM_053776	Dnajc2	DnaJ (Hsp40) homolog, subfamily C, member 2 (Dnajc2), mRNA	1.52424	0.213808	5e-05	0.934635	0.126368	0.828267
NM_001107770	Sppl2a	no definition	1.52393	0.0786107	0.0047	0.936933	0.194275	0.870539
NM_057187	Grifin	galectin-related inter-fiber protein (Grifin), mRNA	1.52382	0.533404	0.01	0.692639	0.219237	0.364647
NM_001107183	Trove2	TROVE domain family, member 2 (Trove2), mRNA	1.52167	0.147855	0.0106	0.306154	0.0886996	0.0956472
NM_001107214	Slain2	SLAIN motif family, member 2 (Slain2), mRNA	1.52069	0.0952498	0.0001	1.19293	0.230912	0.505824
NM_001100762	Havcr2	hepatitis A virus cellular receptor 2 (Havcr2), mRNA	1.52004	0.242404	0.0128	1.45038	0.158227	0.229232
NM_021752	Birc2	baculoviral IAP repeat-containing 2 (Birc2), mRNA	1.51951	0.132388	5e-05	1.48644	0.151874	0.0942806
NM_001008891	Ssr1	signal sequence receptor, alpha (Ssr1), mRNA	1.51836	0.127215	5e-05	1.32474	0.168769	0.233215
NM_001107196	Atf6	activating transcription factor 6 (Atf6), mRNA	1.51815	0.145687	5e-05	1.54703	0.233288	0.0518501
NM_001008366	Cenpn	centromere protein N (Cenpn), mRNA	1.51736	0.217695	0.01325	1.54339	0.149272	0.188536
NM_012634	Prps2	phosphoribosyl pyrophosphate synthetase 2 (Prps2), mRNA	1.51732	0.102812	0.0004	0.887193	0.238375	0.714082
NM_001107419	Smarca5	SWI/SNF related, matrix associated, actin dependent regulator of chromatin, subfamily a, member 5 (Smarca5), mRNA	1.51571	0.148328	5e-05	0.950086	0.2909	0.882079
NM_001007603	Rps20	ribosomal protein S20 (Rps20), mRNA	1.51529	0.156226	5e-05	1.42839	0.283414	0.102237
NM_053490	Xpo1	exportin 1 (Xpo1), mRNA	1.5126	0.0705824	5e-05	1.30887	0.292923	0.26858
NM_001034134	Eif3l	eukaryotic translation initiation factor 3, subunit L (Eif3l), mRNA	1.51019	0.0923466	5e-05	1.3432	0.115226	0.204715
NM_030835	Serp1	stress-associated endoplasmic reticulum protein 1 (Serp1), mRNA	1.50805	0.0967483	5e-05	1.19586	0.161726	0.484562
NM_001025018	Dram2	DNA-damage regulated autophagy modulator 2 (Dram2), mRNA	1.50782	0.186875	0.0029	1.60828	0.338474	0.101999
NM_001191960	Tsc22d2	TSC22 domain family, member 2 (Tsc22d2), mRNA	1.50708	0.103647	0.00045	1.41419	0.357567	0.16668
NM_001005533	N4bp2l2	NEDD4 binding protein 2-like 2 (N4bp2l2), mRNA	1.50682	0.246638	0.00025	1.34103	0.239269	0.260312
NM_001008768	Prim1	primase, DNA, polypeptide 1 (Prim1), mRNA	1.50502	0.147338	0.00135	1.46677	0.313858	0.136004
NM_001107718; NM_001134856	Cdc14a	cell division cycle 14A (Cdc14a), transcript variant 2, mRNA; cell division cycle 14A (Cdc14a), transcript variant 1, mRNA	1.50463	0.0577198	0.0022	1.28006	0.263279	0.406177
NM_001277057	Ascc3	activating signal cointegrator 1 complex subunit 3 (Ascc3), mRNA	1.50427	0.155431	0.0001	0.876416	0.241451	0.673188
NM_017116	Capn2	calpain 2, (m/II) large subunit (Capn2), mRNA	1.5035	0.0309031	5e-05	1.43935	0.30342	0.104696
NM_001106820	Ddx10	DEAD (Asp-Glu-Ala-Asp) box polypeptide 10 (Ddx10), mRNA	1.50164	0.217451	0.00065	0.891623	0.276273	0.736354
NM_001009405	Arhgap29	Rho GTPase activating protein 29 (Arhgap29), mRNA	1.50156	0.154901	0.0009	0.979207	0.267504	0.957699
NM_001012036	Utp3	UTP3, small subunit (SSU) processome component, homolog (S, cerevisiae) (Utp3), mRNA	1.50125	0.0918364	0.0002	1.37245	0.225106	0.194062
NM_199105	Fam198b	family with sequence similarity 198, member B (Fam198b), mRNA	1.50092	0.258258	0.0062	1.28264	0.214248	0.435266
NM_031560	Ctsk	cathepsin K (Ctsk), mRNA	1.50072	0.20707	0.0156	1.22142	0.32065	0.533703
NM_001107779	Trmt6	tRNA methyltransferase 6 homolog (S, cerevisiae) (Trmt6), mRNA	1.50046	0.160701	0.0008	1.15901	0.154122	0.633481
NM_054003	B3gat1	beta-1,3-glucuronyltransferase 1 (B3gat1), mRNA	0.666299	0.0462245	5e-05	0.722967	0.105672	0.156221
NM_001107457	Kptn	no definition	0.666236	0.0982092	5e-05	0.854473	0.113755	0.668562
NM_001127554	Nudt16	nudix (nucleoside diphosphate linked moiety X)-type motif 16 (Nudt16), mRNA	0.666219	0.0458113	5e-05	0.737803	0.0740707	0.293224
NM_001171802	Triqk	triple QxxK/R motif containing (Triqk), mRNA	0.666183	0.177464	5e-05	0.605072	0.0783343	0.0760234
NM_001037199	Dhrs3	dehydrogenase/reductase (SDR family) member 3 (Dhrs3), mRNA	0.665742	0.0751228	5e-05	0.763783	0.234397	0.318176
NM_031003	Abat	4-aminobutyrate aminotransferase (Abat), mRNA	0.665674	0.0987817	5e-05	0.693189	0.117802	0.0957305
NM_032063	Dll1	delta-like 1 (Drosophila) (Dll1), mRNA	0.665641	0.0909526	5e-05	1.4258	0.217699	0.233544
NM_001111127	Hist3h2ba	histone cluster 3, H2ba (Hist3h2ba), mRNA	0.665585	0.0535403	5e-05	0.72934	0.129311	0.286302
NM_001013071	Tm7sf2	transmembrane 7 superfamily member 2 (Tm7sf2), mRNA	0.665544	0.146288	5e-05	0.940237	0.153501	0.880803
NM_001009292	Slx1b	SLX1 structure-specific endonuclease subunit homolog B (S, cerevisiae) (Slx1b), mRNA	0.6652	0.0781989	5e-05	0.816203	0.176116	0.449218
NM_001008342	Akr1e2	aldo-keto reductase family 1, member E2 (Akr1e2), mRNA	0.664825	0.0324162	0.0017	0.772299	0.0893832	0.395336
NM_001191886	Tmem42	transmembrane protein 42 (Tmem42), mRNA	0.664127	0.0985061	0.00075	0.747344	0.0506375	0.288517
NM_001113754	Grhpr	glyoxylate reductase/hydroxypyruvate reductase (Grhpr), mRNA	0.663439	0.0634297	0.00035	0.731117	0.100899	0.232744
NM_001107017	Traf4	Tnf receptor associated factor 4 (Traf4), mRNA	0.663289	0.0838131	0.0013	0.966838	0.0813976	0.92972
NM_001105846	Fmnl1	formin-like 1 (Fmnl1), mRNA	0.663199	0.0716187	5e-05	0.8498	0.0700672	0.525626
NM_001261387; NM_001261388; NM_001261389; NM_022929	Kcnip1	Kv channel-interacting protein 1 (Kcnip1), transcript variant 1, mRNA; Kv channel-interacting protein 1 (Kcnip1), transcript variant 2, mRNA; Kv channel-interacting protein 1 (Kcnip1), transcript variant 3, mRNA; Kv channel-interacting protein 1 (Kcnip1), transcript variant 4, mRNA	0.663141	0.111848	0.0001	0.702053	0.0867022	0.136998
NM_001011962	Cercam	cerebral endothelial cell adhesion molecule (Cercam), mRNA	0.663035	0.100506	0.00835	0.791325	0.15615	0.425561
NM_133572	Cdc25b	cell division cycle 25B (Cdc25b), mRNA	0.662749	0.119058	0.0014	0.849031	0.11497	0.564532
NM_001107606	Sh3pxd2a	SH3 and PX domains 2A (Sh3pxd2a), mRNA	0.662467	0.120162	0.00125	0.862145	0.0828772	0.614276
NM_001107063	Cdc42ep4	CDC42 effector protein (Rho GTPase binding) 4 (Cdc42ep4), mRNA	0.661938	0.0314896	5e-05	0.725192	0.0953882	0.160797
NM_001109104	Serp2	stress-associated endoplasmic reticulum protein family member 2 (Serp2), mRNA	0.661453	0.0436136	5e-05	0.745685	0.126506	0.227741
NM_001014783	Pcdhb3	protocadherin beta 3 (Pcdhb3), mRNA	0.661373	0.0985519	0.0132	0.723669	0.0977308	0.38384
NM_001106600	Wbp1	WW domain binding protein 1 (Wbp1), mRNA	0.661257	0.0660215	0.0001	0.852424	0.0337796	0.552863
NM_001025691	RGD1311739	similar to RIKEN cDNA 1700037H04 (RGD1311739), mRNA	0.661249	0.0771603	0.001	0.912361	0.0682083	0.803425
NM_001024342	Dnai1	dynein, axonemal, intermediate chain 1 (Dnai1), mRNA	0.660792	0.0974823	0.0076	0.716523	0.287698	0.353942
NM_001037546	Fgd1	FYVE, RhoGEF and PH domain containing 1 (Fgd1), mRNA	0.660513	0.0806443	0.0022	0.980338	0.196004	0.962837
NM_001108749	Dennd6b	DENN/MADD domain containing 6B (Dennd6b), mRNA	0.660498	0.0818462	0.0002	0.942995	0.0943425	0.855092
NM_001108721	Prima1	proline rich membrane anchor 1 (Prima1), mRNA	0.660043	0.141763	0.0002	1.21872	0.280946	0.461853
NM_198778	Mpped2	metallophosphoesterase domain containing 2 (Mpped2), mRNA	0.659999	0.0420446	0.00025	0.646716	0.130398	0.0704718
NM_001024774	Def8	differentially expressed in FDCP 8 homolog (mouse) (Def8), mRNA	0.659618	0.0753857	5e-05	0.803728	0.0455284	0.387232
NM_001013133	Rhobtb2	Rho-related BTB domain containing 2 (Rhobtb2), mRNA	0.658679	0.0525174	5e-05	0.694986	0.07807	0.103306
NM_053668	Mpp3	membrane protein, palmitoylated 3 (MAGUK p55 subfamily member 3) (Mpp3), mRNA	0.658263	0.043943	5e-05	0.822692	0.137362	0.447183
NM_001134410	Tmem132e	transmembrane protein 132E (Tmem132e), mRNA	0.657493	0.131618	0.00035	0.7792	0.133382	0.343566
NM_001013880	Isyna1	inositol-3-phosphate synthase 1 (Isyna1), mRNA	0.657369	0.0463349	5e-05	1.06412	0.133682	0.843993
NM_001037218	Radil	Ras association and DIL domains (Radil), mRNA	0.657101	0.0757628	0.00145	1.06709	0.0989731	0.852106
NM_199117	Cbx7	chromobox homolog 7 (Cbx7), mRNA	0.656793	0.0340853	5e-05	0.695813	0.0437964	0.104929
NM_001134763; NM_031234	Hip1r	huntingtin interacting protein 1 related (Hip1r), transcript variant 1, mRNA; huntingtin interacting protein 1 related (Hip1r), transcript variant 2, mRNA	0.656785	0.0658409	5e-05	0.831284	0.12838	0.466865
NM_001135709	Epha10	EPH receptor A10 (Epha10), mRNA	0.656724	0.137544	0.0008	0.767286	0.161408	0.336935
NM_080394	Reln	reelin (Reln), mRNA	0.656528	0.0927066	5e-05	0.888588	0.225056	0.668562
NM_001270681; NM_001270682; NM_001270683; NM_001270684; NM_138828	Apoe	apolipoprotein E (Apoe), transcript variant 1, mRNA; apolipoprotein E (Apoe), transcript variant 3, mRNA; apolipoprotein E (Apoe), transcript variant 4, mRNA; apolipoprotein E (Apoe), transcript variant 5, mRNA; apolipoprotein E (Apoe), transcript variant 2, mRNA	0.655483	0.0409176	5e-05	0.592065	0.0831104	0.0861321
NM_001111366	Afmid	arylformamidase (Afmid), mRNA	0.6554	0.105412	0.00175	0.814133	0.147362	0.506689
NM_001107963	Zswim5	zinc finger, SWIM-type containing 5 (Zswim5), mRNA	0.6553	0.107235	5e-05	0.880654	0.114579	0.672111
NM_001191850	Ap1ar	adaptor-related protein complex 1 associated regulatory protein (Ap1ar), mRNA	0.655125	0.0233486	5e-05	0.67963	0.133032	0.0873545
NM_001035000	Hdac10	histone deacetylase 10 (Hdac10), mRNA	0.654977	0.130721	0.0016	1.07948	0.18708	0.820249
NM_001107000	Fstl4	follistatin-like 4 (Fstl4), mRNA	0.65442	0.127685	0.00065	0.743649	0.130796	0.247994
NM_001011966	Smarcd3	SWI/SNF related, matrix associated, actin dependent regulator of chromatin, subfamily d, member 3 (Smarcd3), mRNA	0.654354	0.0539672	5e-05	0.848087	0.0932167	0.523692
NM_138893	Myo16	myosin XVI (Myo16), mRNA	0.653973	0.087267	0.0005	0.890697	0.285459	0.706487
NM_134387	Dcxr	dicarbonyl L-xylulose reductase (Dcxr), mRNA	0.653761	0.0874599	0.00355	0.791369	0.126251	0.500098
NM_001106310	Fuom	fucose mutarotase (Fuom), mRNA	0.653749	0.0631702	0.0015	0.972266	0.235963	0.947262
NM_001191975	Srgap3	SLIT-ROBO Rho GTPase activating protein 3 (Srgap3), mRNA	0.65361	0.065134	5e-05	0.663549	0.0501132	0.0533286
NM_013018	Rab3a	RAB3A, member RAS oncogene family (Rab3a), mRNA	0.65359	0.0165699	5e-05	0.649589	0.101153	0.0614843
NM_001191594	Mgst3	microsomal glutathione S-transferase 3 (Mgst3), mRNA	0.652986	0.0844449	5e-05	0.724391	0.0934885	0.175631
NM_001106849	Spsb4	splA/ryanodine receptor domain and SOCS box containing 4 (Spsb4), mRNA	0.652642	0.0979407	0.01595	0.840311	0.121149	0.67467
NM_001271530	Prdm11	no definition	0.652354	0.172037	0.0057	0.621998	0.0911297	0.128659
NM_024379	Grid2	glutamate receptor, ionotropic, delta 2 (Grid2), mRNA	0.651841	0.0597556	0.00015	0.634885	0.0908871	0.0846985
NM_001105797	Slc16a11	no definition	0.651803	0.0828024	0.00025	0.997824	0.345559	0.995598
NM_001012349	Ppapdc3	phosphatidic acid phosphatase type 2 domain containing 3 (Ppapdc3), mRNA	0.651528	0.0616126	0.0008	0.828768	0.135659	0.541237
NM_001195505; NM_001195506; NM_019257	Srsf5	no definition; serine/arginine-rich splicing factor 5 (Srsf5), transcript variant 3, mRNA; serine/arginine-rich splicing factor 5 (Srsf5), transcript variant 2, mRNA	0.651169	0.0499989	5e-05	0.648883	0.154161	0.0521483
NM_139115	Coro6	coronin 6 (Coro6), mRNA	0.650719	0.120926	0.00035	1.01917	0.19326	0.959965
NM_019272	Sema4f	sema domain, immunoglobulin domain (Ig), transmembrane domain (TM) and short cytoplasmic domain, (semaphorin) 4F (Sema4f), mRNA	0.650455	0.0858596	5e-05	0.731046	0.0773323	0.177637
NM_133395	Serinc5	serine incorporator 5 (Serinc5), mRNA	0.65044	0.0630251	5e-05	1.09727	0.232118	0.747032
NM_012560	Foxg1	forkhead box G1 (Foxg1), mRNA	0.650321	0.0810351	5e-05	0.68588	0.231891	0.103023
NM_001109589	Rab36	RAB36, member RAS oncogene family (Rab36), mRNA	0.650077	0.067463	0.00015	0.657254	0.0436348	0.0717409
NM_021681; NM_172090	Epb41l1	erythrocyte membrane protein band 4,1-like 1 (Epb41l1), transcript variant 1, mRNA; erythrocyte membrane protein band 4,1-like 1 (Epb41l1), transcript variant 2, mRNA	0.64955	0.108194	5e-05	0.744273	0.0939723	0.227062
NM_001108335	Rasal1	RAS protein activator like 1 (GAP1 like) (Rasal1), mRNA	0.649301	0.113698	5e-05	0.661992	0.138137	0.0640586
NM_130403	Ppp1r14a	protein phosphatase 1, regulatory (inhibitor) subunit 14A (Ppp1r14a), mRNA	0.648843	0.0730173	5e-05	0.794738	0.263682	0.382338
NM_053507	Nme3	NME/NM23 nucleoside diphosphate kinase 3 (Nme3), mRNA	0.648046	0.076774	0.0002	0.689392	0.0835893	0.127767
NM_001014072	RGD1311517	similar to RIKEN cDNA 9430015G10 (RGD1311517), mRNA	0.647948	0.0813155	0.00365	0.996834	0.108707	0.995598
NM_001106329	Map4k2	mitogen activated protein kinase kinase kinase kinase 2 (Map4k2), mRNA	0.647822	0.0646484	5e-05	0.830311	0.107415	0.468407
NM_012884	Cntn2	contactin 2 (axonal) (Cntn2), mRNA	0.647822	0.0995124	5e-05	0.903227	0.215592	0.729137
NM_001270655; NM_001270656; NM_019248	Ntrk3	neurotrophic tyrosine kinase, receptor, type 3 (Ntrk3), transcript variant 2, mRNA; no definition; neurotrophic tyrosine kinase, receptor, type 3 (Ntrk3), transcript variant 3, mRNA	0.647644	0.0705281	0.0001	0.694953	0.0775386	0.138956
NM_198736	Kctd13	potassium channel tetramerization domain containing 13 (Kctd13), mRNA	0.647572	0.0518846	5e-05	0.772614	0.0745072	0.284071
NM_001164505	Rnf165	ring finger protein 165 (Rnf165), mRNA	0.646685	0.0860926	5e-05	0.652499	0.166695	0.0533286
NM_001007004	Tuba4a	tubulin, alpha 4A (Tuba4a), mRNA	0.646479	0.0282196	5e-05	0.655143	0.120103	0.056827
NM_001044243	Tasp1	taspase, threonine aspartase 1 (Tasp1), mRNA	0.645843	0.102309	0.0035	0.796252	0.124609	0.474744
NM_001008358	Tmem106c	transmembrane protein 106C (Tmem106c), mRNA	0.644911	0.0715497	0.0001	0.880742	0.197442	0.688258
NM_001108614	Lime1	Lck interacting transmembrane adaptor 1 (Lime1), mRNA	0.644728	0.113918	0.00055	0.947285	0.141802	0.880014
NM_001107227	Zfyve28	zinc finger, FYVE domain containing 28 (Zfyve28), mRNA	0.644709	0.125344	5e-05	0.641991	0.135238	0.0514005
NM_022860	B4galnt1	beta-1,4-N-acetyl-galactosaminyl transferase 1 (B4galnt1), mRNA	0.644467	0.00578457	5e-05	0.779111	0.0958789	0.417758
NM_001106828	Parp6	poly (ADP-ribose) polymerase family, member 6 (Parp6), mRNA	0.643989	0.0335105	5e-05	0.757896	0.0900923	0.228991
NM_001106617	Rad52	RAD52 homolog (S, cerevisiae) (Rad52), mRNA	0.643568	0.0754249	0.01045	0.868302	0.121455	0.698945
NM_133315	Slc40a1	solute carrier family 40 (iron-regulated transporter), member 1 (Slc40a1), mRNA	0.642822	0.058494	0.0019	0.951129	0.132095	0.906966
NM_019197	Serpine2	serpin peptidase inhibitor, clade E (nexin, plasminogen activator inhibitor type 1), member 2 (Serpine2), mRNA	0.642806	0.0326354	5e-05	0.707964	0.113175	0.119479
NM_001105985	Slc30a10	solute carrier family 30, member 10 (Slc30a10), mRNA	0.642754	0.130387	0.0014	0.627134	0.205775	0.0910534
NM_001107046	Plxdc1	plexin domain containing 1 (Plxdc1), mRNA	0.642192	0.0652806	0.001	0.974677	0.180431	0.956966
NM_001170408	Fam193b	family with sequence similarity 193, member B (Fam193b), mRNA	0.641922	0.0444426	5e-05	1.03447	0.195165	0.917853
NM_001109273	Tmem51	transmembrane protein 51 (Tmem51), mRNA	0.641418	0.0224018	0.0017	0.793289	0.102454	0.454285
NM_001172084	Idua	alpha-L-iduronidase (Idua), mRNA	0.641167	0.123138	5e-05	0.886567	0.180707	0.688258
NM_053572	Cdhr1	cadherin-related family member 1 (Cdhr1), mRNA	0.640968	0.129746	0.0059	1.42815	0.731405	0.194907
NM_001106906	Gpr45	G protein-coupled receptor 45 (Gpr45), mRNA	0.640742	0.100235	0.0088	1.23673	0.193419	0.523867
NM_001025744	Nprl2	nitrogen permease regulator-like 2 (S, cerevisiae) (Nprl2), mRNA	0.6407	0.0742215	5e-05	0.665652	0.0734518	0.0953966
NM_057201	Gpr37	G protein-coupled receptor 37 (Gpr37), mRNA	0.640605	0.0547495	5e-05	0.690306	0.17449	0.0993609
NM_031024	Dbn1	drebrin 1 (Dbn1), mRNA	0.640402	0.0285387	5e-05	0.724563	0.0474457	0.148016
NM_023990	Six3	SIX homeobox 3 (Six3), mRNA	0.640212	0.143932	0.0002	0.797965	0.277388	0.402847
NM_053513	Mpp2	membrane protein, palmitoylated 2 (MAGUK p55 subfamily member 2) (Mpp2), mRNA	0.640175	0.045677	5e-05	0.657425	0.0727214	0.058349
NM_001135583	Fa2h	fatty acid 2-hydroxylase (Fa2h), mRNA	0.63991	0.0641567	5e-05	1.10237	0.307733	0.749014
NM_001271272	Ndufa4l2	NADH dehydrogenase (ubiquinone) 1 alpha subcomplex, 4-like 2 (Ndufa4l2), mRNA	0.639851	0.119606	0.00695	1.00318	0.211197	0.992419
NM_012870	Tnfrsf11b	tumor necrosis factor receptor superfamily, member 11b (Tnfrsf11b), mRNA	0.639648	0.19757	0.00115	1.10482	0.18066	0.785198
NM_138918	Ss18l1	synovial sarcoma translocation gene on chromosome 18-like 1 (Ss18l1), mRNA	0.638752	0.0847578	0.00115	0.739859	0.178581	0.302157
NM_133425	Ppp1r14c	protein phosphatase 1, regulatory (inhibitor) subunit 14c (Ppp1r14c), mRNA	0.638711	0.079026	0.0004	0.66068	0.0622665	0.130784
NM_001108065	Shc2	SHC (Src homology 2 domain containing) transforming protein 2 (Shc2), mRNA	0.638413	0.0513925	0.0001	0.675834	0.0811736	0.0859164
NM_001134766	Ccdc62	coiled-coil domain containing 62 (Ccdc62), mRNA	0.638254	0.0860506	0.005	0.625527	0.22956	0.0890061
NM_001007757	Armcx6	armadillo repeat containing, X-linked 6 (Armcx6), mRNA	0.638198	0.0799156	0.0004	0.752997	0.0887616	0.290182
NM_001025132	Cnih2	cornichon family AMPA receptor auxiliary protein 2 (Cnih2), mRNA	0.638024	0.017815	5e-05	0.660447	0.0480237	0.0530539
NM_001106854	RGD1307461	similar to RIKEN cDNA 6430571L13 gene; similar to g20 protein (RGD1307461), mRNA	0.637596	0.0963969	0.01065	0.680333	0.100457	0.235278
NM_001037217	Mmd2	monocyte to macrophage differentiation-associated 2 (Mmd2), mRNA	0.637371	0.0739473	5e-05	0.690769	0.12946	0.0901779
NM_001191992	Odf3b	outer dense fiber of sperm tails 3B (Odf3b), mRNA	0.637117	0.086708	0.00415	0.76562	0.283211	0.469127
NM_001134581	C2cd5	C2 calcium-dependent domain containing 5 (C2cd5), mRNA	0.636895	0.0645996	5e-05	0.646525	0.114173	0.0541312
NM_053732	Ntn3	netrin 3 (Ntn3), mRNA	0.636886	0.12808	0.0077	0.541149	0.078331	0.0502152
NM_001105746	Pou6f1	POU class 6 homeobox 1 (Pou6f1), mRNA	0.635634	0.0403382	0.0001	0.834676	0.0400012	0.53154
NM_183331	F8	coagulation factor VIII, procoagulant component (F8), mRNA	0.635264	0.048538	0.00015	0.701239	0.275549	0.148257
NM_001106610	Hdac11	histone deacetylase 11 (Hdac11), mRNA	0.635207	0.0468202	5e-05	0.708589	0.0715245	0.127502
NM_001107002	Sept8	septin 8 (Sept8), mRNA	0.634987	0.0205813	5e-05	0.842604	0.100934	0.48954
NM_001100175	Tmem38a	transmembrane protein 38a (Tmem38a), mRNA	0.634629	0.0409088	5e-05	0.655716	0.0506863	0.0675722
NM_013162	Rbp4	retinol binding protein 4, plasma (Rbp4), mRNA	0.634505	0.078822	0.0001	0.731594	0.156283	0.212861
NM_001012200	Ttll1	tubulin tyrosine ligase-like family, member 1 (Ttll1), mRNA	0.634368	0.0374993	0.0001	0.67692	0.0820786	0.125539
NM_001107834	Pbx3	pre-B-cell leukemia homeobox 3 (Pbx3), mRNA	0.633573	0.116566	5e-05	1.01657	0.203116	0.961703
NM_001168543	Pltp	phospholipid transfer protein (Pltp), mRNA	0.633497	0.053058	0.001	0.78541	0.102307	0.533991
NM_001109226	Prrt4	proline-rich transmembrane protein 4 (Prrt4), mRNA	0.63249	0.172833	0.0043	0.726366	0.170518	0.294068
NM_001107581	Plxna3	plexin A3 (Plxna3), mRNA	0.632088	0.110344	5e-05	0.806166	0.0224575	0.365714
NM_001029924	Stra6	stimulated by retinoic acid 6 (Stra6), mRNA	0.631562	0.164465	0.00125	1.2816	0.668406	0.42386
NM_001135836	Pdzd4	PDZ domain containing 4 (Pdzd4), mRNA	0.631077	0.0557062	5e-05	0.744815	0.104983	0.195328
NM_031782	Slc32a1	solute carrier family 32 (GABA vesicular transporter), member 1 (Slc32a1), mRNA	0.630783	0.0821958	5e-05	1.22063	0.194571	0.429894
NM_001109410	Trappc6a	trafficking protein particle complex 6A (Trappc6a), mRNA	0.630564	0.0635852	0.0007	0.659719	0.102597	0.143548
NM_012570	Glud1	glutamate dehydrogenase 1 (Glud1), mRNA	0.629915	0.02142	0.0002	0.649889	0.0381555	0.116927
NM_001107431	Chst5	carbohydrate (N-acetylglucosamine 6-O) sulfotransferase 5 (Chst5), mRNA	0.629784	0.0572421	0.00315	0.769598	0.109618	0.53224
NM_021589	Ntrk1	neurotrophic tyrosine kinase, receptor, type 1 (Ntrk1), mRNA	0.629774	0.29381	0.0026	1.12739	0.47702	0.762481
NM_001277283	Irak1bp1	no definition	0.629276	0.0652993	5e-05	0.634566	0.0616027	0.092289
NM_001271229	Pstk	phosphoseryl-tRNA kinase (Pstk), mRNA	0.62926	0.0508588	0.0007	0.615119	0.113311	0.061898
NM_053731	Ntn1	netrin 1 (Ntn1), mRNA	0.628318	0.131226	0.00065	0.764767	0.0961689	0.36739
NM_001108938	Egflam	EGF-like, fibronectin type III and laminin G domains (Egflam), mRNA	0.62807	0.0770775	0.00035	0.974012	0.252179	0.947262
NM_001126097	Uqcr11	ubiquinol-cytochrome c reductase, complex III subunit XI (Uqcr11), transcript variant 1, mRNA	0.627828	0.0582314	5e-05	0.7526	0.150312	0.21623
NM_031091	Rab3b	RAB3B, member RAS oncogene family (Rab3b), mRNA	0.627669	0.0738956	5e-05	0.911045	0.143862	0.761783
NM_001107513	Tmem143	transmembrane protein 143 (Tmem143), mRNA	0.627314	0.0565991	0.00085	0.715542	0.066796	0.275954
NM_139340	Plekha5	pleckstrin homology domain containing, family A member 5 (Plekha5), mRNA	0.627195	0.0457186	5e-05	0.660973	0.139527	0.0588558
NM_001007636	S100a1	S100 calcium binding protein A1 (S100a1), mRNA	0.627117	0.0921101	0.00025	0.840395	0.167447	0.579167
NM_001105951	Pik3c2b	phosphatidylinositol-4-phosphate 3-kinase, catalytic subunit type 2 beta (Pik3c2b), mRNA	0.625494	0.156708	5e-05	1.03502	0.236661	0.92015
NM_178096	Nrep	neuronal regeneration related protein (Nrep), mRNA	0.624824	0.0484326	0.00125	0.694109	0.0853354	0.205037
NM_145671	Klhl17	kelch-like family member 17 (Klhl17), mRNA	0.624624	0.0866577	0.0002	0.848673	0.182881	0.592363
NM_001011893	Sept4	septin 4 (Sept4), mRNA	0.624621	0.0292668	5e-05	0.718222	0.18571	0.148225
NM_001105749	Il16	interleukin 16 (Il16), mRNA	0.624015	0.102815	0.00185	0.572313	0.0674126	0.065345
NM_001107967	Tmem125	transmembrane protein 125 (Tmem125), mRNA	0.623853	0.0726315	0.00025	1.21704	0.309278	0.513433
NM_001010962	Rps6kb2	ribosomal protein S6 kinase, polypeptide 2 (Rps6kb2), mRNA	0.623372	0.0686355	5e-05	1.0491	0.169295	0.885477
NM_021760	Col5a3	collagen, type V, alpha 3 (Col5a3), mRNA	0.623299	0.0436756	5e-05	1.28704	0.209994	0.307187
NM_001047092	Amz1	archaelysin family metallopeptidase 1 (Amz1), mRNA	0.623146	0.177186	0.0076	0.785539	0.0981031	0.445288
NM_001191628	Tenm4	teneurin transmembrane protein 4 (Tenm4), mRNA	0.622456	0.0886061	5e-05	0.853634	0.133819	0.552952
NM_021695	Synpo	synaptopodin (Synpo), mRNA	0.622276	0.118529	5e-05	0.684658	0.172801	0.107647
NM_017326	Calm2	no definition	0.620981	0.0672316	5e-05	0.694048	0.177196	0.125231
NM_001127452	RGD1305587	similar to RIKEN cDNA 2010107G23 (RGD1305587), mRNA	0.620958	0.0502688	5e-05	0.746036	0.19588	0.265317
NM_001025046	Fam131b	family with sequence similarity 131, member B (Fam131b), mRNA	0.620928	0.0852729	5e-05	0.733169	0.100421	0.170491
NM_001191110	Celsr2	cadherin, EGF LAG seven-pass G-type receptor 2 (Celsr2), mRNA	0.620718	0.106308	5e-05	0.663259	0.12253	0.0658661
NM_213628	St8sia5	ST8 alpha-N-acetyl-neuraminide alpha-2,8-sialyltransferase 5 (St8sia5), mRNA	0.620393	0.139392	0.00145	0.620056	0.172383	0.0922547
NM_001014137	LOC361016	no definition	0.62038	0.0800304	5e-05	0.647433	0.13407	0.0806447
NM_001144870	Vstm5	V-set and transmembrane domain containing 5 (Vstm5), mRNA	0.619621	0.0967177	0.00175	0.61062	0.157227	0.108233
NM_153310	St18	suppression of tumorigenicity 18 (St18), mRNA	0.619284	0.0925677	0.0001	0.766799	0.373741	0.412443
NM_001108491	Me3	malic enzyme 3, NADP(+)-dependent, mitochondrial (Me3), mRNA	0.619214	0.0598934	5e-05	0.665191	0.11025	0.0940829
NM_001011975	Aldh1b1	aldehyde dehydrogenase 1 family, member B1 (Aldh1b1), mRNA	0.619129	0.0327862	0.00035	0.646421	0.0890578	0.127252
NM_001191910	Gli1	GLI family zinc finger 1 (Gli1), mRNA	0.618342	0.117947	0.0057	0.697052	0.171565	0.42246
NM_001034938	Endog	endonuclease G (Endog), mRNA	0.618235	0.0403974	0.00935	0.659438	0.0754153	0.505538
NM_053543	Ncdn	neurochondrin (Ncdn), mRNA	0.617988	0.0116679	5e-05	0.757673	0.0953008	0.309725
NM_022666	Grm4	glutamate receptor, metabotropic 4 (Grm4), mRNA	0.617719	0.131628	0.0071	0.537899	0.130352	0.224873
NM_001001504	Gtf2ird1	GTF2I repeat domain containing 1 (Gtf2ird1), mRNA	0.617675	0.0618146	5e-05	0.738652	0.0485466	0.201207
NM_001134498	Rbfox3	RNA binding protein, fox-1 homolog (C, elegans) 3 (Rbfox3), mRNA	0.617328	0.0739433	5e-05	0.698279	0.239216	0.128742
NM_001191558	Mtss1l	metastasis suppressor 1-like (Mtss1l), mRNA	0.616757	0.0831329	5e-05	0.785419	0.0662569	0.307187
NM_017212	Mapt	microtubule-associated protein tau (Mapt), mRNA	0.616615	0.0561379	5e-05	0.724806	0.0926202	0.179857
NM_172033	Plekhb1	pleckstrin homology domain containing, family B (evectins) member 1 (Plekhb1), mRNA	0.616176	0.0431872	5e-05	0.753569	0.168803	0.240351
NM_001106527	Tspy26	TSPY-like 3 (Tspyl3), mRNA	0.616085	0.0906166	0.0004	0.616506	0.0738107	0.060303
NM_001012158	Letm2	no definition	0.615422	0.0494514	0.00035	0.690408	0.123708	0.178982
NM_001122782	Mapk1ip1	mitogen-activated protein kinase 1 interacting protein 1 (Mapk1ip1), mRNA	0.615377	0.056737	5e-05	0.902519	0.130694	0.739862
NM_001107914	Bai2	brain-specific angiogenesis inhibitor 2 (Bai2), mRNA	0.613653	0.0571736	5e-05	0.760439	0.0928778	0.261416
NM_001105868	Ephb3	Eph receptor B3 (Ephb3), mRNA	0.613549	0.0663191	0.0001	0.770224	0.066901	0.359375
NM_213627	Zdhhc23	zinc finger, DHHC-type containing 23 (Zdhhc23), mRNA	0.613484	0.102948	0.00725	0.90078	0.117796	0.793138
NM_024153	Fdxr	ferredoxin reductase (Fdxr), mRNA	0.613093	0.055518	0.00145	0.80056	0.155533	0.507317
NM_001191578	Phldb1	pleckstrin homology-like domain, family B, member 1 (Phldb1), mRNA	0.612922	0.0647522	5e-05	0.878061	0.181669	0.636407
NM_001271445	Adamts10	no definition	0.612732	0.0521235	5e-05	1.06729	0.181201	0.843258
NM_001106620	Leprel2	leprecan-like 2 (Leprel2), mRNA	0.612037	0.0949452	0.0001	0.873148	0.192233	0.62367
NM_001009706	Lhpp	phospholysine phosphohistidine inorganic pyrophosphate phosphatase (Lhpp), mRNA	0.611396	0.0367122	5e-05	0.749535	0.0871169	0.232202
NM_001106009	Ldb2	LIM domain binding 2 (Ldb2), mRNA	0.611396	0.127254	5e-05	0.660558	0.0896641	0.0876437
NM_001106985	Syngr3	synaptogyrin 3 (Syngr3), mRNA	0.611046	0.073951	5e-05	0.763584	0.0532766	0.260944
NM_001025122	RGD1561328	cysteine and histidine rich 1-like (RGD1561328), mRNA	0.610756	0.0999755	0.0001	0.612492	0.0655145	0.0659475
NM_001134463	Camkmt	calmodulin-lysine N-methyltransferase (Camkmt), mRNA	0.610466	0.0603372	0.0001	0.780418	0.134906	0.392232
NM_080482	Brinp1	bone morphogenetic protein/retinoic acid inducible neural-specific 1 (Brinp1), mRNA	0.610307	0.0367508	5e-05	0.656003	0.134635	0.0600557
NM_001107556	Fam53b	family with sequence similarity 53, member B (Fam53b), mRNA	0.610034	0.0677959	5e-05	0.757346	0.0641984	0.246376
NM_153814	Cacna1h	calcium channel, voltage-dependent, T type, alpha 1H subunit (Cacna1h), mRNA	0.609466	0.0679086	5e-05	0.679584	0.120692	0.0730195
NM_001007000	Pcgf1	polycomb group ring finger 1 (Pcgf1), mRNA	0.608632	0.0742773	0.0031	0.728329	0.0993581	0.319272
NM_001191860	Actr3b	ARP3 actin-related protein 3 homolog B (yeast) (Actr3b), mRNA	0.607931	0.03416	5e-05	0.762334	0.116638	0.279348
NM_001100713	Rap1gap	no definition	0.607795	0.066852	5e-05	0.755935	0.145982	0.234531
NM_012781	Arnt2	aryl hydrocarbon receptor nuclear translocator 2 (Arnt2), mRNA	0.607279	0.0806635	5e-05	0.711201	0.131617	0.124823
NM_001010953	Rnd2	Rho family GTPase 2 (Rnd2), mRNA	0.607168	0.0285784	5e-05	0.699911	0.0896882	0.11447
NM_001276470	Prrt2	proline-rich transmembrane protein 2 (Prrt2), transcript variant 1, mRNA	0.606309	0.0901523	5e-05	0.650911	0.101231	0.0722451
NM_001106640	Gpr63	G protein-coupled receptor 63 (Gpr63), mRNA	0.605652	0.1429	0.00075	0.726586	0.276902	0.372812
NM_001108141	Dscaml1	Down syndrome cell adhesion molecule-like 1 (Dscaml1), mRNA	0.604865	0.0718347	5e-05	0.692308	0.140132	0.117633
NM_012590	Inha	inhibin alpha (Inha), mRNA	0.604261	0.152169	0.00095	0.737702	0.1834	0.310928
NM_017238	Vipr2	vasoactive intestinal peptide receptor 2 (Vipr2), mRNA	0.604189	0.170718	0.00055	0.641339	0.197333	0.210459
NM_001143750	Nrarp	Notch-regulated ankyrin repeat protein (Nrarp), mRNA	0.603457	0.0393657	5e-05	1.55496	0.168988	0.0514005
NM_001162935	Ctxn2	cortexin 2 (Ctxn2), mRNA	0.602628	0.0387907	0.00265	0.869741	0.144996	0.736354
NM_001107997	Mmel1	membrane metallo-endopeptidase-like 1 (Mmel1), mRNA	0.602177	0.0758903	0.00185	0.771571	0.130684	0.45252
NM_001107328	Efnb2	ephrin B2 (Efnb2), mRNA	0.601796	0.0803889	0.0022	0.596455	0.140098	0.0530539
NM_138535	Grip2	glutamate receptor interacting protein 2 (Grip2), mRNA	0.601381	0.054893	5e-05	0.768225	0.09155	0.299619
NM_138853	Ubxn11	UBX domain protein 11 (Ubxn11), mRNA	0.600393	0.074744	0.00015	0.687038	0.0354083	0.142049
NM_012792	Fmo1	flavin containing monooxygenase 1 (Fmo1), mRNA	0.600137	0.0392119	0.00675	0.696841	0.190183	0.251647
NM_138889	Cdh13	cadherin 13 (Cdh13), mRNA	0.59941	0.10016	5e-05	0.677216	0.0799849	0.0771866
NM_057212	Tmem158	transmembrane protein 158 (Tmem158), mRNA	0.599305	0.117042	5e-05	0.713703	0.18616	0.153573
NM_012914	Atp2a3	ATPase, Ca++ transporting, ubiquitous (Atp2a3), mRNA	0.596311	0.0721834	0.0006	0.636181	0.232469	0.156812
NM_001107464	Dact2	dapper, antagonist of beta-catenin, homolog 2 (Xenopus laevis) (Dact2), mRNA	0.595807	0.186598	5e-05	0.645212	0.109698	0.0665654
NM_001107020	Sgsm2	small G protein signaling modulator 2 (Sgsm2), mRNA	0.595025	0.0752429	5e-05	0.779617	0.0647056	0.290717
NM_001108036	Plekhh1	pleckstrin homology domain containing, family H (with MyTH4 domain) member 1 (Plekhh1), mRNA	0.594271	0.0522969	5e-05	0.847915	0.215556	0.550474
NM_001100172	Kctd8	potassium channel tetramerization domain containing 8 (Kctd8), mRNA	0.594267	0.037523	5e-05	0.684739	0.193566	0.185876
NM_017318	Ptk2b	protein tyrosine kinase 2 beta (Ptk2b), mRNA	0.593592	0.0365304	5e-05	0.677505	0.181214	0.0906695
NM_001014088	Eepd1	endonuclease/exonuclease/phosphatase family domain containing 1 (Eepd1), mRNA	0.593375	0.0474574	5e-05	0.801669	0.149277	0.465734
NM_175754	Agrn	agrin (Agrn), mRNA	0.592657	0.071992	5e-05	0.91407	0.124779	0.757395
NM_133553	B3galt4	UDP-Gal:betaGlcNAc beta 1,3-galactosyltransferase, polypeptide 4 (B3galt4), mRNA	0.592003	0.0688611	0.0046	0.839213	0.184034	0.708646
NM_181370	Hs3st2	heparan sulfate (glucosamine) 3-O-sulfotransferase 2 (Hs3st2), mRNA	0.591755	0.150444	0.00105	0.898492	0.336775	0.771781
NM_001105716	Crabp1	cellular retinoic acid binding protein 1 (Crabp1), mRNA	0.591453	0.152731	0.00075	0.98644	0.309859	0.977906
NM_001011711	Fam89a	family with sequence similarity 89, member A (Fam89a), mRNA	0.59128	0.0458249	0.00175	1.21181	0.163059	0.586091
NM_153318	Cyp4f6	cytochrome P450, family 4, subfamily f, polypeptide 6 (Cyp4f6), mRNA	0.590958	0.0708574	0.0015	0.7056	0.0560237	0.256192
NM_001127604	Klf16	Kruppel-like factor 16 (Klf16), mRNA	0.58947	0.0763285	5e-05	0.79748	0.118364	0.353617
NM_001010965	Mok	MOK protein kinase (Mok), mRNA	0.589123	0.0393866	0.0005	0.716936	0.0969095	0.267531
NM_134403	Abtb2	ankyrin repeat and BTB (POZ) domain containing 2 (Abtb2), mRNA	0.587947	0.0726407	0.00015	0.994396	0.139105	0.990108
NM_001104528	Ephb1	Eph receptor B1 (Ephb1), mRNA	0.587784	0.0553735	5e-05	0.703671	0.148794	0.121441
NM_001013858	Tlcd1	TLC domain containing 1 (Tlcd1), mRNA	0.587687	0.0276161	0.00015	0.690056	0.071239	0.196502
NM_001107663	Egfem1	EGF-like and EMI domain containing 1 (Egfem1), mRNA	0.586997	0.174812	0.011	0.533925	0.119256	1
NM_032084	Chn2	chimerin 2 (Chn2), mRNA	0.586394	0.0951457	5e-05	0.645886	0.126417	0.0667098
NM_012793	Gamt	guanidinoacetate N-methyltransferase (Gamt), mRNA	0.58429	0.0467255	5e-05	0.819603	0.146367	0.437384
NM_001108162	Rasl12	RAS-like, family 12 (Rasl12), mRNA	0.584175	0.120883	0.00165	0.919135	0.119148	0.83553
NM_001270579; NM_001270580; NM_001270581; NM_001270582; NM_001270583; NM_133511	Adcyap1r1	adenylate cyclase activating polypeptide 1 receptor 1 (Adcyap1r1), transcript variant 1, mRNA; adenylate cyclase activating polypeptide 1 receptor 1 (Adcyap1r1), transcript variant 3, mRNA; no definition; adenylate cyclase activating polypeptide 1 receptor 1 (Adcyap1r1), transcript variant 5, mRNA; adenylate cyclase activating polypeptide 1 receptor 1 (Adcyap1r1), transcript variant 6, mRNA; aden…	0.583946	0.11134	5e-05	0.72451	0.086419	0.153915
NM_001109206	RGD1565616	RGD1565616 (RGD1565616), mRNA	0.583547	0.0684481	5e-05	0.698589	0.0834887	0.101551
NM_012757	Mas1	MAS1 proto-oncogene, G protein-coupled receptor (Mas1), mRNA	0.583519	0.168687	0.0007	1.03494	0.533352	0.950083
NM_017043	Ptgs1	prostaglandin-endoperoxide synthase 1 (Ptgs1), mRNA	0.582819	0.0894912	0.00045	1.10976	0.477169	0.777416
NM_001107475	Suv420h2	suppressor of variegation 4-20 homolog 2 (Drosophila) (Suv420h2), mRNA	0.582649	0.10606	5e-05	1.03748	0.274206	0.915132
NM_001012191	Dtnb	dystrobrevin, beta (Dtnb), mRNA	0.582158	0.0619841	5e-05	0.700968	0.089351	0.127883
NM_017346	Cacnb1	calcium channel, voltage-dependent, beta 1 subunit (Cacnb1), mRNA	0.58209	0.0732521	5e-05	0.922136	0.118487	0.785911
NM_001108815	Tspan7	tetraspanin 7 (Tspan7), mRNA	0.581837	0.0459799	5e-05	0.678073	0.102326	0.0808981
NM_001107331	Irx1	iroquois homeobox 1 (Irx1), mRNA	0.581171	0.170651	0.00225	0.704273	0.237518	1
NM_013117	Col11a1	collagen, type XI, alpha 1 (Col11a1), mRNA	0.581054	0.0698611	5e-05	0.616947	0.266585	0.052482
NM_199268	Pde8b	phosphodiesterase 8B (Pde8b), mRNA	0.580316	0.0793308	5e-05	0.763708	0.0897867	0.266236
NM_001106094	Tmem255b	transmembrane protein 255B (Tmem255b), mRNA	0.58014	0.0842322	0.00225	0.809252	0.35212	0.616588
NM_134455	Cx3cl1	chemokine (C-X3-C motif) ligand 1 (Cx3cl1), mRNA	0.580076	0.0584523	5e-05	0.714289	0.0956593	0.134483
NM_001109280	RGD1560608	similar to novel protein (RGD1560608), mRNA	0.579281	0.0429738	0.0048	0.953481	0.455751	0.930902
NM_001135878	Plxnb3	plexin B3 (Plxnb3), mRNA	0.579255	0.0983357	5e-05	1.18298	0.330601	0.53344
NM_001007727	Lypd1	Ly6/Plaur domain containing 1 (Lypd1), mRNA	0.579002	0.069492	5e-05	0.75293	0.0577888	0.223023
NM_139185	Gng8	guanine nucleotide binding protein (G protein), gamma 8 (Gng8), mRNA	0.578812	0.143018	0.0028	0.554148	0.183537	0.139608
NM_001034152	Nsg2	neuron specific gene family member 2 (Nsg2), mRNA	0.578246	0.02585	5e-05	0.646667	0.0769424	0.0518501
NM_013191	S100b	S100 calcium binding protein B (S100b), mRNA	0.577978	0.0457176	5e-05	0.637367	0.101642	0.0537847
NM_001127602	Slc25a53	mitochondrial carrier triple repeat 1-like (Mcart1l), mRNA	0.576684	0.0883625	0.00285	0.881387	0.134317	0.781895
NM_053738	Wif1	no definition	0.576487	0.190582	0.008	0.642688	0.1046	0.229875
NM_021690	Rapgef3	Rap guanine nucleotide exchange factor (GEF) 3 (Rapgef3), mRNA	0.576219	0.0514428	5e-05	0.722406	0.0884098	0.156311
NM_001047912	Morn5	MORN repeat containing 5 (Morn5), mRNA	0.575759	0.148862	0.0066	0.613761	0.0790082	0.116742
NM_001105729	Dpf1	no definition	0.57514	0.0735177	5e-05	0.810875	0.114155	0.394241
NM_001108351	Sertad4	no definition	0.57472	0.111286	5e-05	0.894737	0.175211	0.716927
NM_001108027	Klhdc1	no definition	0.574311	0.172555	0.0077	0.599393	0.145777	0.1335
NM_001108464	Prr18	proline rich 18 (Prr18), mRNA	0.573907	0.0486087	5e-05	0.705945	0.268711	0.2299
NM_001011984	Asb2	ankyrin repeat and SOCS box-containing 2 (Asb2), mRNA	0.573229	0.231234	0.00085	0.874523	0.467961	0.718573
NM_153311	Tmprss5	transmembrane protease, serine 5 (Tmprss5), mRNA	0.572516	0.0810714	0.00195	0.988391	0.422239	0.984304
NM_024154	Asic1	acid-sensing (proton-gated) ion channel 1 (Asic1), mRNA	0.571759	0.0955728	5e-05	0.717831	0.0809407	0.141114
NM_001108438	Dok4	docking protein 4 (Dok4), mRNA	0.570341	0.0781791	0.0004	0.876259	0.0916512	0.701863
NM_012943	Dlx5	distal-less homeobox 5 (Dlx5), mRNA	0.570055	0.152495	0.0006	1.18194	0.0763871	0.60712
NM_001012177	Mccc2	methylcrotonoyl-CoA carboxylase 2 (beta) (Mccc2), mRNA	0.569761	0.0211888	5e-05	0.672601	0.126565	0.0780288
NM_001109532	Mapk11	mitogen-activated protein kinase 11 (Mapk11), mRNA	0.568039	0.0793016	0.0001	0.723521	0.12728	0.213494
NM_001040155	Zmym3	zinc finger, MYM-type 3 (Zmym3), mRNA	0.568025	0.0775892	5e-05	0.744311	0.0515162	0.201699
NM_053726	Slc7a10	solute carrier family 7 (neutral amino acid transporter light chain, asc system), member 10 (Slc7a10), mRNA	0.567244	0.0730817	0.0053	0.738426	0.0948711	0.481632
NM_139230; NM_139231	Nexn	nexilin (F actin binding protein) (Nexn), transcript variant s, mRNA; nexilin (F actin binding protein) (Nexn), transcript variant b, mRNA	0.566749	0.199598	5e-05	0.594961	0.362266	0.0596125
NM_001134689	Ccdc28b	coiled coil domain containing 28B (Ccdc28b), mRNA	0.566002	0.0938179	5e-05	0.626813	0.0612085	0.0904635
NM_001108640	Ttll3	tubulin tyrosine ligase-like family, member 3 (Ttll3), mRNA	0.565868	0.0773607	5e-05	0.682292	0.148696	0.156284
NM_147211	Wipf3	WAS/WASL interacting protein family, member 3 (Wipf3), mRNA	0.565098	0.0769839	5e-05	0.98179	0.212985	0.956966
NM_012936	Crybb1	crystallin, beta B1 (Crybb1), mRNA	0.564733	0.10192	0.01405	0.538891	0.0666794	0.128197
NM_012492	Adrb2	adrenoceptor beta 2, surface (Adrb2), mRNA	0.563875	0.104473	0.0074	1.03003	0.145608	0.955293
NM_001127495	Rgs20	regulator of G-protein signaling 20 (Rgs20), mRNA	0.563794	0.0521303	5e-05	0.693145	0.19581	0.143191
NM_001105902	Pex11g	peroxisomal biogenesis factor 11 gamma (Pex11g), mRNA	0.562033	0.0888066	0.0136	0.704169	0.156318	0.419215
NM_053764	Rgs14	regulator of G-protein signaling 14 (Rgs14), mRNA	0.56201	0.0576674	5e-05	0.670178	0.214499	0.0914787
NM_001108591	Rnf24	ring finger protein 24 (Rnf24), mRNA	0.561608	0.139895	0.01475	0.670932	0.104868	0.338147
NM_020084	Cacna1i	calcium channel, voltage-dependent, T type, alpha 1I subunit (Cacna1i), mRNA	0.55868	0.0677242	5e-05	0.769056	0.0314019	0.269889
NM_001271385	Prmt8	protein arginine methyltransferase 8 (Prmt8), mRNA	0.55833	0.0821221	5e-05	0.75124	0.209617	0.244834
NM_001042354; NM_001042356; NM_021739	Camk2b	calcium/calmodulin-dependent protein kinase II beta (Camk2b), transcript variant 1, mRNA; no definition; calcium/calmodulin-dependent protein kinase II beta (Camk2b), transcript variant 2, mRNA	0.557989	0.0486172	5e-05	0.637168	0.0811202	0.0500804
NM_001191639	Coro7	coronin 7 (Coro7), mRNA	0.555995	0.0685303	5e-05	0.755126	0.0909351	0.329094
NM_001100523	Otp	orthopedia homeobox (Otp), mRNA	0.555447	0.223501	0.001	0.669356	0.413429	0.328038
NM_021853	Kcnt1	potassium channel, subfamily T, member 1 (Kcnt1), mRNA	0.554031	0.103274	5e-05	0.781251	0.159422	0.299517
NM_001109447	Gal3st1	galactose-3-O-sulfotransferase 1 (Gal3st1), mRNA	0.553277	0.0570578	5e-05	0.923135	0.217659	0.841547
NM_031736	Slc27a2	no definition	0.552969	0.128083	0.00105	0.713323	0.303026	0.353042
NM_022940	Pdzd2	PDZ domain containing 2 (Pdzd2), mRNA	0.552699	0.141358	5e-05	1.24842	0.239182	0.352255
NM_022858	Foxq1	no definition	0.552494	0.162527	0.00065	1.19943	0.237971	0.66697
NM_053699	Cited4	Cbp/p300-interacting transactivator, with Glu/Asp-rich carboxy-terminal domain, 4 (Cited4), mRNA	0.551696	0.0361994	0.0005	0.526534	0.0623125	0.0773533
NM_001130575	Rspo2	R-spondin 2 (Rspo2), mRNA	0.549349	0.146065	0.00075	0.407714	0.240656	1
NM_001037632; NM_181374	Sp7	Sp7 transcription factor (Sp7), transcript variant 1, mRNA; Sp7 transcription factor (Sp7), transcript variant 2, mRNA	0.547198	0.102711	0.0089	1.21935	0.398153	0.687382
NM_001034131	Foxp1	forkhead box P1 (Foxp1), mRNA	0.546866	0.198551	5e-05	0.645801	0.153822	0.0552239
NM_001107341	Susd3	sushi domain containing 3 (Susd3), mRNA	0.54588	0.104319	0.0073	0.661199	0.137928	0.288571
NM_017018	Hrh1	histamine receptor H 1 (Hrh1), mRNA	0.545542	0.062762	0.00105	1.09713	0.15539	0.842418
NM_001191836	Gnal	no definition	0.545328	0.12674	0.00015	0.603176	0.13549	0.0600557
NM_080894	Pde7b	phosphodiesterase 7B (Pde7b), mRNA	0.5452	0.19337	5e-05	0.65107	0.237354	0.0831756
NM_001008520	Abhd1	abhydrolase domain containing 1 (Abhd1), mRNA	0.544996	0.0610324	0.007	0.695509	0.0697302	0.503422
NM_198747	Col27a1	collagen, type XXVII, alpha 1 (Col27a1), mRNA	0.543133	0.0676476	5e-05	0.791826	0.241646	0.354153
NM_001024292	Nmrk1	nicotinamide riboside kinase 1 (Nmrk1), mRNA	0.542453	0.0882435	0.0019	0.563545	0.0601017	0.0668324
NM_001106485	Fkbp7	FK506 binding protein 7 (Fkbp7), mRNA	0.541135	0.113651	0.00605	0.841149	0.0990338	0.67467
NM_001106995	Nipal4	NIPA-like domain containing 4 (Nipal4), mRNA	0.540365	0.0948667	5e-05	0.994652	0.262098	0.988731
NM_001037790	Leng8	leukocyte receptor cluster (LRC) member 8 (Leng8), mRNA	0.538659	0.112713	5e-05	0.873779	0.190279	0.628303
NM_001169101	Alk	anaplastic lymphoma receptor tyrosine kinase (Alk), mRNA	0.536184	0.0904174	5e-05	0.633014	0.093507	0.0669764
NM_001109264	RGD1560436	similar to hypothetical protein FLJ20508 (RGD1560436), mRNA	0.536167	0.0714008	0.0139	1.35376	0.201549	0.512704
NM_001100980	Efnb3	ephrin B3 (Efnb3), mRNA	0.536122	0.0903887	5e-05	0.707153	0.0696628	0.12421
NM_001126272	Zfp692	no definition	0.534116	0.0657736	5e-05	0.83306	0.193931	0.502612
NM_001107977	Heyl	hes-related family bHLH transcription factor with YRPW motif-like (Heyl), mRNA	0.528303	0.0781621	5e-05	0.702827	0.105479	0.133455
NM_133623	Slc6a13	solute carrier family 6 (neurotransmitter transporter), member 13 (Slc6a13), mRNA	0.528175	0.115122	0.0001	0.66594	0.362959	0.171393
NM_001014184	Lpin3	lipin 3 (Lpin3), mRNA	0.527895	0.0153813	5e-05	0.624769	0.163569	0.0586998
NM_001108598; NM_001244784	Dusp15	dual specificity phosphatase 15 (Dusp15), transcript variant 1, mRNA; dual specificity phosphatase 15 (Dusp15), transcript variant 2, mRNA	0.526869	0.0431245	5e-05	0.712176	0.084937	0.141114
NM_139258	Bmf	Bcl2 modifying factor (Bmf), mRNA	0.525643	0.065528	0.00045	1.00855	0.257046	0.990791
NM_001135007	Nrbp2	nuclear receptor binding protein 2 (Nrbp2), mRNA	0.525483	0.070197	5e-05	0.712389	0.238913	0.135927
NM_175763	Igsf1	immunoglobulin superfamily, member 1 (Igsf1), mRNA	0.525444	0.0429292	5e-05	0.759363	0.169341	0.234834
NM_001047115	Crtc1	CREB regulated transcription coactivator 1 (Crtc1), mRNA	0.522946	0.0826418	5e-05	0.667842	0.0629505	0.0686019
NM_001108802; NM_012905	Speg	SPEG complex locus (Speg), transcript variant 1, mRNA; SPEG complex locus (Speg), transcript variant 4, mRNA	0.522941	0.0723533	0.0001	0.600353	0.0576651	0.180538
NM_001044295	Tpd52l1	tumor protein D52-like 1 (Tpd52l1), mRNA	0.520979	0.0757796	5e-05	0.647939	0.117988	0.0616157
NM_019341	Rgs5	regulator of G-protein signaling 5 (Rgs5), mRNA	0.520391	0.0652248	5e-05	0.664148	0.231262	0.113311
NM_139183	Crhbp	corticotropin releasing hormone binding protein (Crhbp), mRNA	0.51878	0.1327	0.0028	1.33928	0.495518	0.392868
NM_001271361	St6galnac5	ST6 (alpha-N-acetyl-neuraminyl-2,3-beta-galactosyl-1,3)-N-acetylgalactosaminide alpha-2,6-sialyltransferase 5 (St6galnac5), mRNA	0.518666	0.0988416	0.0092	0.54514	0.117099	0.338893
NM_001191928	Mn1	meningioma 1 (Mn1), mRNA	0.518222	0.173192	5e-05	0.947662	0.144909	0.869251
NM_017301	S1pr1	sphingosine-1-phosphate receptor 1 (S1pr1), mRNA	0.51709	0.0609992	5e-05	0.710507	0.00921757	0.119357
NM_001109063	Spry3	sprouty homolog 3 (Drosophila) (Spry3), mRNA	0.516922	0.0613205	0.00425	0.616839	0.0842305	0.173952
NM_057196	Baiap2	BAI1-associated protein 2 (Baiap2), mRNA	0.513734	0.0779189	5e-05	0.754281	0.127328	0.219467
NM_021595	Ninj2	ninjurin 2 (Ninj2), mRNA	0.512783	0.060578	5e-05	0.715544	0.19673	0.278175
NM_001108199	Trerf1	transcriptional regulating factor 1 (Trerf1), mRNA	0.512387	0.108883	5e-05	0.67416	0.147931	0.0943928
NM_001005558	Fam151a	family with sequence similarity 151, member A (Fam151a), mRNA	0.512116	0.100141	0.00215	0.47837	0.0855196	0.145108
NM_019281	Gjd2	gap junction protein, delta 2 (Gjd2), mRNA	0.510877	0.142496	0.0026	0.749138	0.230939	0.4798
NM_001107947	Kank4	KN motif and ankyrin repeat domains 4 (Kank4), mRNA	0.510556	0.0544912	0.0004	0.857002	0.151177	0.694996
NM_001048215	Kirrel3	kin of IRRE like 3 (Drosophila) (Kirrel3), mRNA	0.509996	0.0827487	5e-05	0.680373	0.033927	0.0844544
NM_019169	Snca	synuclein, alpha (non A4 component of amyloid precursor) (Snca), mRNA	0.508052	0.0854131	5e-05	0.691373	0.200597	0.105031
NM_001108202	Dlk2	delta-like 2 homolog (Drosophila) (Dlk2), mRNA	0.505977	0.128623	0.00015	0.735594	0.132406	0.423346
NM_001191076	Ebf4	early B-cell factor 4 (Ebf4), mRNA	0.505766	0.070523	5e-05	0.6124	0.179989	0.0831756
NM_001108604	Rbpjl	recombination signal binding protein for immunoglobulin kappa J region-like (Rbpjl), mRNA	0.503844	0.102201	0.00815	0.698896	0.27305	0.486351
NM_133316	Mutyh	mutY homolog (Mutyh), mRNA	0.503289	0.0671425	0.001	0.720319	0.148496	0.31652
NM_017024	Lcat	lecithin cholesterol acyltransferase (Lcat), mRNA	0.502892	0.0911917	5e-05	0.73107	0.140232	0.245016
NM_019156	Vtn	vitronectin (Vtn), mRNA	0.50212	0.0430914	5e-05	0.684038	0.228557	0.143548
NM_017226	Padi2	peptidyl arginine deiminase, type II (Padi2), mRNA	0.501497	0.0782015	5e-05	0.714107	0.202685	0.143548
NM_001191818	Dpf3	D4, zinc and double PHD fingers, family 3 (Dpf3), mRNA	0.500976	0.140096	0.007	1.00295	0.341263	0.985533
NM_031332	Slc22a8	solute carrier family 22 (organic anion transporter), member 8 (Slc22a8), mRNA	0.500605	0.0600754	5e-05	0.649627	0.331875	0.106828
NM_138858	Slc9a5	solute carrier family 9, subfamily A (NHE5, cation proton antiporter 5), member 5 (Slc9a5), mRNA	0.499487	0.127185	5e-05	0.939276	0.107457	0.845989
NM_001135710	Sec14l5	SEC14-like 5 (S, cerevisiae) (Sec14l5), mRNA	0.495319	0.071013	5e-05	0.922257	0.294788	0.838924
NM_001109156	Prss53	protease, serine, 53 (Prss53), mRNA	0.493674	0.135029	0.00055	0.672948	0.105607	0.174813
NM_001109996; NM_012824	Apoc1	apolipoprotein C-I (Apoc1), transcript variant 2, mRNA; apolipoprotein C-I (Apoc1), transcript variant 1, mRNA	0.489904	0.0785608	5e-05	0.63144	0.101976	0.0672854
NM_001107052	Arl4d	ADP-ribosylation factor-like 4D (Arl4d), mRNA	0.489714	0.0771335	5e-05	0.735396	0.142392	0.266691
NM_133415	Necab2	N-terminal EF-hand calcium binding protein 2 (Necab2), mRNA	0.484796	0.0391256	5e-05	0.662268	0.0668997	0.0526301
NM_053918	Cga	glycoprotein hormones, alpha polypeptide (Cga), mRNA	0.483524	0.270741	0.0013	1.81723	2.29188	0.137733
NR_027235	RGD1559747	no definition	0.478951	0.0600064	5e-05	0.672445	0.0391792	0.131172
NM_001109133	Spata2L	spermatogenesis associated 2-like (Spata2L), mRNA	0.478636	0.0648754	5e-05	0.815956	0.143487	0.663599
NM_012929	Col2a1	collagen, type II, alpha 1 (Col2a1), mRNA	0.474148	0.122207	0.0002	0.921255	0.49512	0.842643
NM_001135006	Nrn1l	no definition	0.469967	0.148048	0.0057	0.619966	0.123774	0.284948
NM_031142	Doc2b	no definition	0.467938	0.0592603	5e-05	0.673188	0.128144	0.128576
NM_138533	Spon2	spondin 2, extracellular matrix protein (Spon2), mRNA	0.466316	0.0792609	0.00015	1.23828	0.155018	0.564147
NM_001134523	Plekhn1	pleckstrin homology domain containing, family N member 1 (Plekhn1), mRNA	0.466274	0.0730533	0.00015	0.857611	0.246238	0.635598
NM_031529	Rarb	retinoic acid receptor, beta (Rarb), mRNA	0.465596	0.135024	5e-05	0.638032	0.156956	0.0697731
NM_012827	Bmp4	bone morphogenetic protein 4 (Bmp4), mRNA	0.46093	0.0540889	5e-05	0.671557	0.173415	0.172157
NM_023974	Synpr	synaptoporin (Synpr), mRNA	0.460611	0.0691673	5e-05	0.742282	0.158913	0.202314
NM_053750	Nppc	natriuretic peptide C (Nppc), mRNA	0.460142	0.139577	0.0159	0.72286	0.281091	0.499562
NM_001100784	Gjc2	gap junction protein, gamma 2 (Gjc2), mRNA	0.459348	0.0166147	5e-05	0.705294	0.220438	0.149945
NM_001105754	Sez6	seizure related 6 homolog (mouse) (Sez6), mRNA	0.457493	0.058748	5e-05	0.726993	0.109965	0.165988
NM_019374	Pdyn	prodynorphin (Pdyn), mRNA	0.456976	0.0930043	5e-05	0.763114	0.144343	0.259202
NM_001191800	Dclk3	doublecortin-like kinase 3 (Dclk3), mRNA	0.451088	0.108028	5e-05	0.697065	0.0794322	0.124469
NM_001145175	Shisa7	shisa family member 7 (Shisa7), mRNA	0.450635	0.07423	5e-05	0.661422	0.0995522	0.0584267
NM_012949	Eno3	enolase 3, beta, muscle (Eno3), mRNA	0.450413	0.0522288	0.00135	0.722493	0.122539	0.348365
NM_001107076	Rab40b	Rab40b, member RAS oncogene family (Rab40b), mRNA	0.449431	0.0454338	5e-05	0.669189	0.104449	0.0843321
NM_019361	Arc	activity-regulated cytoskeleton-associated protein (Arc), mRNA	0.441137	0.131235	5e-05	1.0856	0.191419	0.797545
NM_001106944	Gdpd2	glycerophosphodiester phosphodiesterase domain containing 2 (Gdpd2), mRNA	0.440462	0.0852566	5e-05	0.650851	0.167772	0.124447
NM_001161835	T2	brachyury 2 (T2), mRNA	0.439767	0.0769416	0.0008	0.502256	0.245567	0.0580347
NM_001106941	Magee2	melanoma antigen, family E, 2 (Magee2), mRNA	0.436671	0.109467	0.00025	0.538958	0.0741561	0.0870907
NM_001108254	Egfl6	EGF-like-domain, multiple 6 (Egfl6), mRNA	0.433042	0.0336435	5e-05	0.605224	0.127887	0.117172
NM_001126093	Pcp4l1	Purkinje cell protein 4-like 1 (Pcp4l1), mRNA	0.429485	0.0789829	5e-05	0.944529	0.199576	0.850751
NM_001106675	Echdc2	enoyl CoA hydratase domain containing 2 (Echdc2), mRNA	0.427904	0.0651678	0.0001	0.658346	0.244769	0.176418
NM_001191902	Sp9	trans-acting transcription factor 9 (Sp9), mRNA	0.420518	0.0908489	5e-05	0.819157	0.38419	0.562289
NM_001108234	Neu4	sialidase 4 (Neu4), mRNA	0.420171	0.07157	5e-05	0.607753	0.184863	0.0754285
NM_001100576	Akr1c19	aldo-keto reductase family 1, member C19 (Akr1c19), mRNA	0.418904	0.07212	0.0008	0.604121	0.188448	0.186578
NM_019253	Ptpn5	no definition	0.415376	0.0560257	5e-05	0.944767	0.234105	0.859067
NM_138838	Pou3f1	no definition	0.414648	0.0965328	5e-05	0.666212	0.253664	0.0916203
NM_017086	Egr3	early growth response 3 (Egr3), mRNA	0.399983	0.0956239	5e-05	0.925212	0.375233	0.829905
NM_130820	Pnma1	paraneoplastic Ma antigen 1 (Pnma1), mRNA	0.397981	0.134324	0.00255	0.496904	0.0982482	0.0714425
NM_001276440	Krt71	keratin 71 (Krt71), mRNA	0.397567	0.123343	5e-05	0.90418	0.0714635	0.785707
NM_001013913	Slc16a4	solute carrier family 16, member 4 (Slc16a4), mRNA	0.376447	0.0260526	0.0004	0.514702	0.110897	0.0793685
NM_001107830	Lamc3	no definition	0.373544	0.0378878	5e-05	0.607354	0.126739	0.0692551
NM_001107616	Cpne5	copine V (Cpne5), mRNA	0.369514	0.065037	5e-05	0.763069	0.112776	0.249948
NM_001135045; NM_001135046	Arpp21	cAMP-regulated phosphoprotein 21 (Arpp21), transcript variant 2, mRNA; cAMP-regulated phosphoprotein 21 (Arpp21), transcript variant 1, mRNA	0.369235	0.0980014	5e-05	0.645731	0.153823	0.0579165
NM_001011937	Doc2g	double C2-like domains, gamma (Doc2g), mRNA	0.368399	0.101573	0.0007	0.521367	0.123365	0.0557454
NM_153727	Gpr3	G protein-coupled receptor 3 (Gpr3), mRNA	0.365233	0.0747373	0.0116	2.16861	1.14449	0.0778987
NM_001134552	Ism1	isthmin 1, angiogenesis inhibitor (Ism1), mRNA	0.365226	0.109962	0.0026	0.558012	0.14999	0.131626
NM_173098	Slc9a4	solute carrier family 9, subfamily A (NHE4, cation proton antiporter 4), member 4 (Slc9a4), mRNA	0.350506	0.138611	5e-05	0.379008	0.173754	1
NM_021680	Nxph4	neurexophilin 4 (Nxph4), mRNA	0.3443	0.0923314	5e-05	0.9355	0.173635	0.84814
NM_031628	Nr4a3	nuclear receptor subfamily 4, group A, member 3 (Nr4a3), mRNA	0.32939	0.0424451	5e-05	0.600837	0.157613	0.059727
NM_001071777	Gpr17	G protein-coupled receptor 17 (Gpr17), mRNA	0.307778	0.0678051	5e-05	0.537902	0.166963	0.178801
NM_001081980	Tbc1d10c	TBC1 domain family, member 10C (Tbc1d10c), mRNA	0.306976	0.150064	0.0001	0.675147	0.115504	0.328372
NM_001100965	Mroh7	no definition	0.306252	0.0701395	5e-05	0.776643	0.267569	0.404009
NM_012650	Shbg	sex hormone binding globulin (Shbg), mRNA	0.302379	0.0700269	0.0063	0.796841	0.157149	0.609903
NM_019137	Egr4	early growth response 4 (Egr4), mRNA	0.293272	0.069738	5e-05	0.671677	0.282549	0.13341
NM_001107522	Slc35d3	solute carrier family 35, member D3 (Slc35d3), mRNA	0.265258	0.0836162	5e-05	1.30842	0.482414	0.298846
NM_138521	Ppp1r1b	protein phosphatase 1, regulatory (inhibitor) subunit 1B (Ppp1r1b), mRNA	0.237864	0.0875548	5e-05	0.739602	0.181717	0.241661
NM_017139	Penk	no definition	0.230025	0.0945549	5e-05	1.52698	0.46566	0.0718333
NM_001173357	Dmkn	no definition	0.216368	0.0836848	5e-05	1.00454	0.389321	0.991052
NM_001172809	Ercc2	excision repair cross-complementation group 2 (Ercc2), mRNA	0.162136	0.127999	5e-05	0.638213	0.305884	0.638165
Only those genes that decrease the expression of more than 1.5-fold from the baseline value and whose p-value lower 0.05 were selected for analysis.
Only those genes that increase the expression of more than 1.5-fold from the baseline value and whose p-value lower 0.05 were selected for analysis.
