# Supplementary material for: Isoflurane Anesthesia’s Impact on Gene Expression Patterns of Rat Brains in an Ischemic Stroke Model
Source: Genes (Basel). 2023 Jul 14;14(7):1448. doi: 10.3390/genes14071448 (PMC10379230; doi:10.3390/genes14071448)
Supplement: Supplementary file 1 [file genes-14-01448-s001.zip › Supplementary Table S5.xlsx]

## Sheet: Sheet1
Table S5. DEGs for the comparison of IR-st vs. SO-st but non-DEGs for IR-lt vs. SO-lt
RefSeq ID	Gene symbol	Description	IR-lt vs. SO-lt			IR-st vs. SO-st
			Ratio	±SE	Padj	Ratio	±SE	Padj
NR_027324; NR_032754	H19	no definition; no definition	236.624	231.773	0.07995	73.6049	24.4069	0.000568775
NM_133519	Il11	interleukin 11 (Il11), mRNA	18.9617	3.50385	0.04405	62.6786	27.6973	0.00901788
NM_013025	Ccl3	chemokine (C-C motif) ligand 3 (Ccl3), mRNA	17.9296	5.94368	0.04405	61.2522	40.0759	0.0151293
NM_053819	Timp1	TIMP metallopeptidase inhibitor 1 (Timp1), mRNA	69.8293	14.4722	0.0681	60.0466	11.2897	0.0310752
NM_001007612	Ccl7	chemokine (C-C motif) ligand 7 (Ccl7), mRNA	205.583	205.935	0.15035	59.6897	21.9362	0.0033828
NM_057203	Ccl22	chemokine (C-C motif) ligand 22 (Ccl22), mRNA	1	0.769689	1	32.7102	32.4787	0.0151293
NM_022179	Hk3	hexokinase 3 (white cell) (Hk3), mRNA	17.4855	6.96152	0.04405	31.5284	11.2514	0.0151293
NM_017133	Thbs4	thrombospondin 4 (Thbs4), mRNA	22.3588	14.4009	0.044	27.2139	14.3741	0.000568775
NM_012534	Cryaa	crystallin, alpha A (Cryaa), transcript variant 1, mRNA	6.99042	7.27249	1	25.3948	19.0846	0.0151293
NR_002316	CB741658	no definition	4.15858	1.43741	1	24.5371	14.2807	0.000568775
NM_173136	Akr1b8	aldo-keto reductase family 1, member B8 (Akr1b8), mRNA	21.3724	6.20338	0.04125	15.0445	1.74987	0.000568775
NM_053808	F2rl3	coagulation factor II (thrombin) receptor-like 3 (F2rl3), mRNA	4.07537	0.967681	1	13.5538	8.37567	0.015328
NM_017350	Plaur	plasminogen activator, urokinase receptor (Plaur), transcript variant 2, mRNA	21.4972	11.7037	0.1449	13.488	4.90901	0.000568775
NM_001108511	Tnfrsf26	tumor necrosis factor receptor superfamily, member 26 (Tnfrsf26), mRNA	8.29022	2.6948	1	11.1359	1.38166	0.000568775
NM_017183	Cxcr2	chemokine (C-X-C motif) receptor 2 (Cxcr2), mRNA	10.2687	5.92245	1	10.2434	6.44441	0.018387
NM_053953	Il1r2	interleukin 1 receptor, type II (Il1r2), mRNA	14.1864	14.2662	1	9.74336	3.44571	0.0357331
NM_012779	Aqp5	aquaporin 5 (Aqp5), mRNA	3.87326	1.66598	1	9.71645	3.53633	0.0118208
NM_001107760	Dll4	delta-like 4 (Drosophila) (Dll4), mRNA	1.35394	0.290043	0.03265	9.32407	3.02654	0.000568775
NM_001109049	Ccdc103	coiled-coil domain containing 103 (Ccdc103), mRNA	4.30771	1.9077	0.03675	9.19003	3.5392	0.00621851
NM_001015032	Galnt3	polypeptide N-acetylgalactosaminyltransferase 3 (Galnt3), mRNA	3.05254	0.948474	1	8.70135	3.04045	0.00767948
NM_001033703	Apobec3b	apolipoprotein B mRNA editing enzyme, catalytic polypeptide-like 3B (Apobec3b), mRNA	3.08716	1.0264	1	8.22206	4.36685	0.00979983
NM_053897	F2rl1	coagulation factor II (thrombin) receptor-like 1 (F2rl1), mRNA	1.40294	0.240767	1	8.02644	3.35325	0.000568775
NM_001024348	LOC500567	similar to RIKEN cDNA 1700029M20 (LOC500567), mRNA	2.7234	1.59108	1	7.81621	3.03058	0.000568775
NM_001170595	Gpr132	G protein-coupled receptor 132 (Gpr132), mRNA	6.01073	3.58944	1	7.66901	2.25461	0.00709664
NM_001172120	Tlr1	no definition	14.9036	4.04111	0.0441	7.437	3.44486	0.00147371
NM_017259	Btg2	BTG family, member 2 (Btg2), mRNA	1.13709	0.402114	0.2198	7.20106	0.914567	0.000568775
NM_052806	Chrnb4	cholinergic receptor, nicotinic, beta 4 (neuronal) (Chrnb4), mRNA	1.63071	0.463441	0.0272	7.15514	2.17509	0.0454729
NM_053365	Fabp4	fatty acid binding protein 4, adipocyte (Fabp4), mRNA	4.22318	1.22084	0.11355	7.00449	4.32479	0.0319544
NM_144755	Trib3	tribbles pseudokinase 3 (Trib3), mRNA	5.6037	2.87279	0.02	6.5337	2.79115	0.00499467
NM_138879	Sele	selectin E (Sele), mRNA	3.23689	1.30187	1	6.38355	1.78044	0.000568775
NM_019280	Gja5	gap junction protein, alpha 5 (Gja5), mRNA	6.27367	2.78354	1	6.11558	1.00306	0.000568775
NM_001077644	Ptgir	prostaglandin I2 (prostacyclin) receptor (IP) (Ptgir), mRNA	4.59326	1.58842	1	6.06345	3.13948	0.0092824
NM_031659	Tgm1	transglutaminase 1 (Tgm1), mRNA	12.0456	4.41785	1	5.97853	1.62495	0.00301488
NM_001024253	Upk1b	uroplakin 1B (Upk1b), mRNA	2.6033	1.0893	1	5.97708	3.84021	0.00825836
NM_001109318	RGD1565785	similar to chromosome X open reading frame 21 (RGD1565785), mRNA	5.06668	1.26263	1	5.94971	2.0544	0.0135268
NM_031116	Ccl5	chemokine (C-C motif) ligand 5 (Ccl5), mRNA	1.46806	0.618187	0.2224	5.93299	4.40625	0.0137561
NM_031658	Msln	mesothelin (Msln), mRNA	16.2828	16.8598	1	5.80373	3.35268	0.000568775
NM_001107160	Asf1b	anti-silencing function 1B histone chaperone (Asf1b), mRNA	9.08471	1.53884	1	5.66879	3.64047	0.0126053
NM_001108873	Tnfrsf10b	no definition	4.04069	1.24882	1	5.55151	1.56708	0.00225915
NM_001007648	Cdca3	cell division cycle associated 3 (Cdca3), mRNA	4.34582	1.87218	1	5.46087	1.01877	0.0133298
NM_001134843	Myo1g	myosin IG (Myo1g), mRNA	6.65593	2.17305	1	5.44994	0.965825	0.00104156
NM_031584	Slc22a2	solute carrier family 22 (organic cation transporter), member 2 (Slc22a2), mRNA	0.456501	0.266544	1	5.27723	3.26163	0.00767948
NM_001108950	Gnat2	guanine nucleotide binding protein (G protein), alpha transducing activity polypeptide 2 (Gnat2), mRNA	1.51408	0.955682	1	5.27123	0.898857	0.017343
NM_053318	Hpx	hemopexin (Hpx), mRNA	2.13763	1.25124	1	5.20865	2.71943	0.00403442
NM_030848	Bst1	bone marrow stromal cell antigen 1 (Bst1), mRNA	9.31103	5.64174	1	5.14339	3.59586	0.0420273
NM_130821	Samsn1	SAM domain, SH3 domain and nuclear localization signals, 1 (Samsn1), mRNA	5.84393	1.48753	0.0577	4.98112	1.74858	0.0266192
NM_153626	Npas4	neuronal PAS domain protein 4 (Npas4), mRNA	1.42179	0.697797	0.0159	4.95924	1.98328	0.000568775
NM_001105971	Slamf9	SLAM family member 9 (Slamf9), mRNA	3.40008	1.56576	1	4.94054	1.89437	0.00876461
NM_001191778	Aldh1l2	no definition	4.07571	1.31493	1	4.79902	1.03925	0.00104156
NM_001107887	Cd163	CD163 molecule (Cd163), mRNA	4.24973	1.04953	1	4.63552	1.60439	0.000568775
NM_001108977	Epha2	Eph receptor A2 (Epha2), mRNA	1.09388	0.215965	1	4.61647	1.19208	0.000568775
NM_021864	Sprr1a	small proline-rich protein 1A (Sprr1a), mRNA	1.88211	1.44971	1	4.57335	1.30905	0.0144595
NM_053713	Klf4	Kruppel-like factor 4 (gut) (Klf4), mRNA	0.695456	0.0915459	0.00175	4.53917	0.824814	0.000568775
NM_012551	Egr1	early growth response 1 (Egr1), mRNA	0.845316	0.350572	0.11125	4.53062	0.794083	0.000568775
NM_001014254	Clk2	CDC-like kinase 2 (Clk2), mRNA	0.254733	0.170378	0.15865	4.47178	2.20455	0.000568775
NM_057194	Plscr1	phospholipid scramblase 1 (Plscr1), mRNA	1.49945	0.534995	1	4.40973	0.695645	0.0327901
NM_001109102	Fam167a	family with sequence similarity 167, member A (Fam167a), mRNA	3.97331	0.784126	1	4.3546	1.37012	0.000568775
NM_001037541; NM_138852	Prok2	prokineticin 2 (Prok2), transcript variant 1, mRNA; prokineticin 2 (Prok2), transcript variant 2, mRNA	1.17274	0.923241	1	4.31195	1.68244	0.0273446
NM_183403	Gpx2	no definition	11.1077	6.08103	1	4.2995	1.6467	0.0388977
NM_001024967	Tmem106a	transmembrane protein 106A (Tmem106a), mRNA	2.53872	0.539484	1	4.25686	1.54655	0.000568775
NM_021586	Ltbp2	latent transforming growth factor beta binding protein 2 (Ltbp2), mRNA	4.44302	1.25939	1	4.17631	1.75483	0.000568775
NM_031747	Cnn1	calponin 1, basic, smooth muscle (Cnn1), mRNA	1.51674	0.630454	1	4.16507	2.22501	0.00767948
NM_212526	Kcne4	potassium voltage-gated channel, Isk-related family, member 4 (Kcne4), mRNA	1.99815	0.860161	0.0944	4.07345	1.71557	0.0162739
NM_022187	Plk3	polo-like kinase 3 (Plk3), mRNA	1.32949	0.125268	0.0257	4.07074	0.789349	0.000568775
NM_001025050	Cdca8	cell division cycle associated 8 (Cdca8), mRNA	1.56146	0.508168	0.0968	3.97477	0.924509	0.00301488
NM_001107869	Dysf	dysferlin (Dysf), mRNA	1.74082	0.333971	1	3.92062	0.903417	0.000568775
NM_022604	Esm1	endothelial cell-specific molecule 1 (Esm1), mRNA	0.978812	0.376075	1	3.91215	2.02973	0.00741519
NM_001077589	Rgs16	regulator of G-protein signaling 16 (Rgs16), mRNA	1.49765	0.183262	0.00035	3.89799	1.02932	0.000568775
NM_001077671	Zc3h12a	zinc finger CCCH type containing 12A (Zc3h12a), mRNA	1.3372	0.108786	0.1059	3.8896	0.632383	0.000568775
NM_001107845	Gsap	gamma-secretase activating protein (Gsap), mRNA	2.3254	0.607289	1	3.88157	0.32297	0.00104156
NM_001202463	Cd300le	Cd300 molecule-like family member E (Cd300le), mRNA	1.77616	0.800277	1	3.85628	1.83931	0.0305469
NM_001142367; NM_012997	P2rx1	no definition; purinergic receptor P2X, ligand-gated ion channel, 1 (P2rx1), transcript variant 1, mRNA	2.4742	0.718959	1	3.81838	1.44106	0.00225915
NM_001256509	Fosb	FBJ osteosarcoma oncogene B (Fosb), mRNA	0.841435	0.31001	0.19465	3.72588	0.46346	0.000568775
NM_012610	Ngfr	nerve growth factor receptor (Ngfr), mRNA	1.23587	0.328073	0.08885	3.64783	1.63126	0.000568775
NM_001025680	Gpr4	G protein-coupled receptor 4 (Gpr4), mRNA	1.19298	0.172514	0.1476	3.60121	0.879508	0.000568775
NM_212513	Lag3	lymphocyte-activation gene 3 (Lag3), mRNA	1.73324	0.711942	1	3.58437	1.0989	0.0105715
NM_001107195	Olfml2b	olfactomedin-like 2B (Olfml2b), mRNA	1.38892	0.0865008	0.0031	3.57358	0.633101	0.000568775
NM_001135767	Gngt2	guanine nucleotide binding protein (G protein), gamma transducing activity polypeptide 2 (Gngt2), mRNA	4.92076	3.08785	0.05925	3.56354	1.86349	0.0354447
NM_024385	Hhex	hematopoietically expressed homeobox (Hhex), mRNA	1.50829	0.228478	0.02445	3.53429	0.729399	0.00147371
NM_001105866	Cdc45	cell division cycle 45 (Cdc45), mRNA	2.01054	0.897606	1	3.53182	0.481711	0.0092824
NM_001013045	Ccl24	chemokine (C-C motif) ligand 24 (Ccl24), mRNA	1.54657	0.287632	0.0255	3.51994	1.84535	0.000568775
NM_001047881	Arsi	arylsulfatase family, member I (Arsi), mRNA	2.3216	0.257444	1	3.48645	0.954389	0.018387
NM_001191813	Hjurp	Holliday junction recognition protein (Hjurp), mRNA	1.48073	0.36367	1	3.48206	0.45267	0.00301488
NM_019139	Gdnf	glial cell derived neurotrophic factor (Gdnf), mRNA	1.31815	0.684438	1	3.43855	1.19714	0.0307492
NM_171993	Cdc20	cell division cycle 20 (Cdc20), mRNA	1.49179	0.320927	0.0623	3.42461	1.05206	0.00403442
NM_001109120	Mboat1	membrane bound O-acyltransferase domain containing 1 (Mboat1), mRNA	1.96044	0.32793	1	3.28964	0.388757	0.000568775
NM_001126083	Cks2	CDC28 protein kinase regulatory subunit 2 (Cks2), mRNA	2.53351	1.04934	0.02575	3.27422	0.250652	0.0193111
NM_001034009; NM_023983	Mcam	no definition; melanoma cell adhesion molecule (Mcam), transcript variant 1, mRNA	1.15857	0.0612962	0.1286	3.21462	0.640902	0.000568775
NM_031340	Timeless	timeless circadian clock (Timeless), mRNA	1.99241	0.205242	1	3.14273	0.369317	0.000568775
NM_023965	Cybb	cytochrome b-245, beta polypeptide (Cybb), mRNA	2.95937	1.27539	1	3.08911	0.560502	0.00301488
NM_001106434	Tm4sf1	transmembrane 4 L six family member 1 (Tm4sf1), mRNA	1.40602	0.348131	0.00635	3.08102	0.589694	0.000568775
NM_001134881	Psd4	pleckstrin and Sec7 domain containing 4 (Psd4), mRNA	1.74636	0.593384	1	3.07784	0.391549	0.000568775
NM_001106536	Mybl2	myeloblastosis oncogene-like 2 (Mybl2), mRNA	2.90581	1.20758	1	3.071	0.881647	0.00147371
NM_053847	Map3k8	mitogen-activated protein kinase kinase kinase 8 (Map3k8), mRNA	1.60229	0.22797	1	3.05866	0.846209	0.000568775
NM_019178	Tlr4	toll-like receptor 4 (Tlr4), mRNA	3.54671	0.813776	1	3.05375	0.847038	0.00369784
NM_001278483; NM_001278484	Runx2	runt-related transcription factor 2 (Runx2), transcript variant 1, mRNA; runt-related transcription factor 2 (Runx2), transcript variant 2, mRNA	1.62751	0.206092	1	3.04364	0.775803	0.000568775
NM_001108613	Slc17a9	solute carrier family 17 (vesicular nucleotide transporter), member 9 (Slc17a9), mRNA	2.09596	0.179731	1	3.0405	0.601254	0.00369784
NM_001108829	Kdm6b	lysine (K)-specific demethylase 6B (Kdm6b), mRNA	1.43702	0.259308	0.0004	3.03941	0.239243	0.000568775
NM_001107958	Tal1	T-cell acute lymphocytic leukemia 1 (Tal1), mRNA	1.62563	0.449501	1	3.03749	0.517062	0.000568775
NM_139095	Tmem37	transmembrane protein 37 (Tmem37), mRNA	1.34979	0.646537	0.3706	3.01599	1.26872	0.0273446
NM_001005540	Ppm1j	protein phosphatase, Mg2+/Mn2+ dependent, 1J (Ppm1j), mRNA	0.946903	0.258953	0.7729	3.00389	0.835811	0.00225915
NM_001079700	Cdc42ep1	CDC42 effector protein (Rho GTPase binding) 1 (Cdc42ep1), mRNA	1.23512	0.0702172	0.03245	2.99964	0.734347	0.000568775
NM_021693	Sik1	salt-inducible kinase 1 (Sik1), mRNA	0.89224	0.180825	0.38725	2.97855	0.995568	0.000568775
NM_031123	Stc1	stanniocalcin 1 (Stc1), mRNA	1.28369	0.193447	1	2.94162	0.81123	0.000568775
NM_001106542	Ube2c	ubiquitin-conjugating enzyme E2C (Ube2c), mRNA	1.65104	0.884045	0.15525	2.93067	0.823457	0.0270356
NM_001107022	Scarf1	scavenger receptor class F, member 1 (Scarf1), mRNA	1.3229	0.229485	0.04225	2.92911	0.497723	0.000568775
NM_001106914	Kctd18	potassium channel tetramerization domain containing 18 (Kctd18), mRNA	1.42879	0.0981345	0.00185	2.92689	1.50651	0.000568775
NM_001134972	Plekhg2	pleckstrin homology domain containing, family G (with RhoGef domain) member 2 (Plekhg2), mRNA	1.29526	0.262241	0.02495	2.92189	0.231057	0.000568775
NM_001271480	Themis2	thymocyte selection associated family member 2 (Themis2), mRNA	2.35927	0.457997	1	2.90279	0.764009	0.00591236
NM_053652	Flt4	fms-related tyrosine kinase 4 (Flt4), mRNA	1.92962	0.80067	1	2.87396	0.561584	0.000568775
NM_001271244	Rbpms	RNA binding protein with multiple splicing (Rbpms), mRNA	1.36418	0.236462	0.09155	2.86195	0.396679	0.00437699
NM_022441	Acvrl1	activin A receptor type II-like 1 (Acvrl1), mRNA	1.35734	0.288818	0.0092	2.85029	0.377677	0.000568775
NM_001012084	Adh6	alcohol dehydrogenase 6 (class V) (Adh6), mRNA	0.326911	0.274093	1	2.8129	1.31789	0.00403442
NM_001108425	Mocos	molybdenum cofactor sulfurase (Mocos), mRNA	3.2635	0.806436	1	2.80111	0.566418	0.00437699
NM_001013146; NM_012954	Fosl2	fos-like antigen 2 (Fosl2), transcript variant 2, mRNA; fos-like antigen 2 (Fosl2), transcript variant 1, mRNA	1.3814	0.28658	0.07385	2.76349	0.625648	0.00437699
NM_053883	Dusp6	dual specificity phosphatase 6 (Dusp6), mRNA	1.26258	0.197742	0.0246	2.74221	0.53823	0.000568775
NM_001013938	Vwa1	von Willebrand factor A domain containing 1 (Vwa1), mRNA	1.33627	0.142506	0.0037	2.73948	0.387877	0.000568775
NM_001191642	Nlrp3	NLR family, pyrin domain containing 3 (Nlrp3), mRNA	1.58974	0.486744	1	2.73931	0.38382	0.00147371
NM_001014077	Clec14a	C-type lectin domain family 14, member A (Clec14a), mRNA	1.27537	0.266801	0.0886	2.66915	0.485201	0.000568775
NM_001108366	Vrk2	vaccinia related kinase 2 (Vrk2), mRNA	1.4447	0.289452	0.1361	2.65721	0.635236	0.0316229
NM_031135	Klf10	Kruppel-like factor 10 (Klf10), mRNA	1.11267	0.170201	0.3506	2.64921	0.739335	0.000568775
NM_139082	Bambi	BMP and activin membrane-bound inhibitor (Bambi), mRNA	0.65277	0.186363	0.0892	2.64107	1.27137	0.0319544
NM_053669	Sh2b2	SH2B adaptor protein 2 (Sh2b2), mRNA	1.44251	0.128474	0.0105	2.6308	0.400816	0.000568775
NM_001271137	Zmym6nb	ZMYM6 neighbor (Zmym6nb), mRNA	1.73231	0.431948	0.03425	2.62397	0.869993	0.0171542
NM_022230	Stc2	stanniocalcin 2 (Stc2), mRNA	10.7806	3.96334	0.04475	2.62217	0.980894	0.0406586
NM_053310	Homer3	homer homolog 3 (Drosophila) (Homer3), mRNA	1.34967	0.24462	0.0079	2.59821	0.394692	0.000568775
NM_013138	Itpr3	no definition	1.40026	0.27083	0.0065	2.5944	0.343062	0.000568775
NM_001106572	Olfml2a	olfactomedin-like 2A (Olfml2a), mRNA	1.26835	0.155214	0.02285	2.58888	0.752913	0.000568775
NM_017255	P2ry2	purinergic receptor P2Y, G-protein coupled, 2 (P2ry2), mRNA	1.12429	0.110942	0.42475	2.58107	0.837727	0.00188208
NM_001107152	Pole	polymerase (DNA directed), epsilon, catalytic subunit (Pole), mRNA	2.87739	0.476206	1	2.5778	0.448289	0.00147371
NM_031670	Napsa	napsin A aspartic peptidase (Napsa), mRNA	4.67741	2.2054	1	2.55496	0.913574	0.0142223
NM_001025011	RGD1305464	similar to human chromosome 15 open reading frame 39 (RGD1305464), mRNA	1.21314	0.183649	0.1028	2.54933	0.590429	0.000568775
NM_139104	Egfl7	no definition	0.897555	0.0730865	0.30325	2.54227	0.162043	0.000568775
NM_013111	Slc7a1	solute carrier family 7 (cationic amino acid transporter, y+ system), member 1 (Slc7a1), mRNA	1.30592	0.178324	0.00625	2.53385	0.511351	0.000568775
NM_001106047	Loxl2	lysyl oxidase-like 2 (Loxl2), mRNA	1.82776	0.448984	1	2.53344	0.975198	0.0228018
NM_012797	Id1	inhibitor of DNA binding 1 (Id1), mRNA	0.97205	0.0761805	0.78255	2.52234	0.210426	0.000568775
NM_031528	Rara	retinoic acid receptor, alpha (Rara), mRNA	1.4519	0.329674	0.00585	2.50016	0.531276	0.000568775
NM_001106521	Nxt1	nuclear transport factor 2-like export factor 1 (Nxt1), mRNA	1.47642	0.278189	0.0102	2.49818	0.33687	0.00301488
NM_053681	S100a3	S100 calcium binding protein A3 (S100a3), mRNA	1.81967	0.470298	0.0186	2.49529	0.878183	0.0142223
NM_001109270	Fam110d	family with sequence similarity 110, member D (Fam110d), mRNA	1.02299	0.172428	0.88115	2.48873	0.27978	0.00225915
NM_001108153	Sema7a	semaphorin 7A, GPI membrane anchor (Sema7a), mRNA	1.45336	0.100956	0.00015	2.47207	0.304697	0.000568775
NM_001025719	Pxdc1	PX domain containing 1 (Pxdc1), mRNA	1.49265	0.248954	0.0034	2.47164	0.39935	0.000568775
NM_212508	Nrm	nurim (nuclear envelope membrane protein) (Nrm), mRNA	1.59228	0.425858	0.0341	2.46668	0.523623	0.0115655
NM_001107264	Nfatc4	nuclear factor of activated T-cells, cytoplasmic, calcineurin-dependent 4 (Nfatc4), mRNA	1.52571	0.234456	1	2.46009	0.842295	0.00403442
NM_022205	Cxcr4	chemokine (C-X-C motif) receptor 4 (Cxcr4), mRNA	1.5044	0.355337	0.0349	2.44954	0.985051	0.0137561
NM_001009681	Oasl	2'-5'-oligoadenylate synthetase-like (Oasl), mRNA	2.56838	1.6426	1	2.44591	1.9853	0.0428385
NM_001108743	Elk3	ELK3, member of ETS oncogene family (Elk3), mRNA	1.27902	0.0267959	0.0197	2.44311	0.298758	0.000568775
NM_001007617	Nuak2	NUAK family, SNF1-like kinase, 2 (Nuak2), mRNA	1.49011	0.146727	0.00415	2.43127	0.496916	0.000568775
NM_001012091	Foxs1	forkhead box S1 (Foxs1), mRNA	0.771752	0.308433	0.1967	2.42457	0.588965	0.0312499
NM_001100535	Col15a1	no definition	1.16251	0.146221	0.25645	2.42323	0.860342	0.000568775
NM_001008280	Lrrc59	leucine rich repeat containing 59 (Lrrc59), mRNA	1.4793	0.099641	5e-05	2.40659	0.283899	0.000568775
NM_138913	Oas1a	2'-5' oligoadenylate synthetase 1A (Oas1a), mRNA	1.65151	0.737627	0.05325	2.40657	1.54929	0.0272023
NM_001106098	Slc35d2	solute carrier family 35 (UDP-GlcNAc/UDP-glucose transporter), member D2 (Slc35d2), mRNA	1.30603	0.256188	0.10235	2.40086	0.695432	0.0033828
NM_012555	Ets1	v-ets avian erythroblastosis virus E26 oncogene homolog 1 (Ets1), mRNA	1.49267	0.230825	0.00015	2.3981	0.420589	0.000568775
NM_053595	Pgf	placental growth factor (Pgf), mRNA	1.52657	0.474781	0.05605	2.3933	0.916057	0.0343174
NM_017087	Bgn	biglycan (Bgn), mRNA	1.24558	0.126672	0.03325	2.38752	1.11593	0.000568775
NM_175762	Ldlr	low density lipoprotein receptor (Ldlr), mRNA	1.4679	0.0863295	0.00025	2.37413	0.262779	0.000568775
NM_001047104	Nr2c2ap	nuclear receptor 2C2-associated protein (Nr2c2ap), mRNA	1.49348	0.0969012	0.0007	2.37407	0.625031	0.000568775
NM_017249	Esyt1	extended synaptotagmin-like protein 1 (Esyt1), mRNA	1.48822	0.157768	0.00015	2.36945	0.417776	0.000568775
NM_001024781	Sox18	SRY (sex determining region Y)-box 18 (Sox18), mRNA	1.13777	0.209655	0.2444	2.35486	0.443304	0.000568775
NM_013062	Kdr	kinase insert domain receptor (Kdr), mRNA	0.946558	0.107038	0.5956	2.35461	0.292858	0.000568775
NM_001107039	Sgca	sarcoglycan, alpha (dystrophin-associated glycoprotein) (Sgca), mRNA	1.45327	0.22429	0.01475	2.35195	0.411669	0.00188208
NM_001006989	Shisa5	shisa family member 5 (Shisa5), mRNA	1.40824	0.0213771	0.00075	2.32466	0.674448	0.000568775
NM_130399	Ada	adenosine deaminase (Ada), mRNA	1.56622	0.350271	0.0536	2.3123	0.800381	0.0167133
NM_022605	Hpse	no definition	2.82941	1.17532	1	2.31035	0.365299	0.0118208
NM_001107449	Clca1	chloride channel accessory 1 (Clca1), mRNA	1.69208	0.463548	1	2.30931	0.888012	0.0130747
NM_001105806	Emc6	ER membrane protein complex subunit 6 (Emc6), mRNA	1.42153	0.245704	0.00145	2.30251	0.699335	0.000568775
NM_001006974	Ccdc86	coiled-coil domain containing 86 (Ccdc86), mRNA	1.40248	0.261309	0.0048	2.29824	0.355387	0.000568775
NM_001271340	RGD1563365	similar to DNA segment, Chr 10, Wayne State University 102, expressed (RGD1563365), mRNA	1.48005	0.14421	0.0052	2.27649	0.412534	0.00188208
NM_001107816	Tor4a	torsin family 4, member A (Tor4a), mRNA	1.35733	0.172682	0.03195	2.27222	0.253686	0.00301488
NM_012550	Ednra	endothelin receptor type A (Ednra), mRNA	1.31554	0.24209	0.05995	2.26868	0.55198	0.00264305
NM_053920	Trip10	no definition	1.41611	0.181337	0.00605	2.26296	0.19701	0.000568775
NM_173101	Myo1e	no definition	1.28722	0.0982823	0.0127	2.26241	0.385108	0.000568775
NM_012733	Rbp1	retinol binding protein 1, cellular (Rbp1), mRNA	1.41922	0.169629	0.006	2.26205	0.712568	0.000568775
NM_001107564	Ano1	anoctamin 1, calcium activated chloride channel (Ano1), mRNA	1.11132	0.114795	0.4074	2.25843	0.491062	0.000568775
NM_001012218	Trim55	tripartite motif-containing 55 (Trim55), mRNA	1.90974	0.880281	1	2.25727	0.282443	0.0233291
NM_012859	Lipe	lipase, hormone sensitive (Lipe), mRNA	1.46294	0.187854	0.0003	2.25093	0.26799	0.000568775
NM_053408	Chst3	carbohydrate (chondroitin 6) sulfotransferase 3 (Chst3), mRNA	1.3776	0.356533	0.10185	2.2454	1.18727	0.0388977
NM_182824	Cd276	Cd276 molecule (Cd276), mRNA	1.48322	0.061466	0.00065	2.24269	0.372825	0.000568775
NM_001002829	Rasl11a	RAS-like family 11 member A (Rasl11a), mRNA	1.31614	0.347608	0.19925	2.23581	0.556133	0.0425026
NM_031107	Rps6ka1	ribosomal protein S6 kinase, polypeptide A1 (Rps6ka1), mRNA	1.29369	0.205477	0.0124	2.22933	0.425447	0.000568775
NM_138827	Slc2a1	solute carrier family 2 (facilitated glucose transporter), member 1 (Slc2a1), mRNA	1.42691	0.240161	0.00035	2.22843	0.429984	0.000568775
NM_001013966	Thg1l	tRNA-histidine guanylyltransferase 1-like (S. cerevisiae) (Thg1l), mRNA	1.4707	0.198666	0.02265	2.22833	0.201661	0.0140118
NM_001108112	Racgap1	Rac GTPase-activating protein 1 (Racgap1), mRNA	1.139	0.189075	0.47365	2.22768	0.532677	0.0210045
NM_001085381	Gjc1	no definition	1.05767	0.135306	0.773	2.22265	0.59551	0.0133298
NM_199501	Cdk2	cyclin dependent kinase 2 (Cdk2), mRNA	1.30975	0.0556077	0.1241	2.22083	0.330219	0.00563252
NM_001108298	Cdc6	cell division cycle 6 (Cdc6), mRNA	1.47586	0.161995	0.00625	2.21636	0.827942	0.00901788
NM_001012164	Cd97	CD97 molecule (Cd97), mRNA	1.47872	0.126445	0.00125	2.21468	0.490378	0.000568775
NM_001109083	Nsl1	NSL1, MIS12 kinetochore complex component (Nsl1), mRNA	1.32452	0.327071	1	2.20901	0.621873	0.0387653
NM_020074	Srgn	serglycin (Srgn), mRNA	1.2633	0.153306	0.03855	2.20389	0.71493	0.000568775
NM_001108455	Fanca	Fanconi anemia, complementation group A (Fanca), mRNA	1.70015	0.1825	1	2.18819	0.220906	0.00979983
NM_053396	Adcy7	adenylate cyclase 7 (Adcy7), mRNA	1.44063	0.389489	0.00675	2.18309	0.526251	0.00264305
NM_001134983	Tgif2	TGFB-induced factor homeobox 2 (Tgif2), mRNA	0.922582	0.114212	0.6285	2.17559	0.595053	0.010354
NM_001013167	Wasf2	no definition	1.22197	0.299025	0.08465	2.17505	0.312651	0.000568775
NM_001110055	RGD1564664	no definition	1.25921	0.153336	0.018	2.17422	0.312657	0.000568775
NM_080886	Msmo1	methylsterol monooxygenase 1 (Msmo1), mRNA	1.3863	0.12361	0.00055	2.17284	0.431619	0.000568775
NM_001039339	Zdhhc18	zinc finger, DHHC-type containing 18 (Zdhhc18), mRNA	1.31984	0.147782	0.00645	2.1727	0.388694	0.000568775
NM_001005878	Kifc1	kinesin family member C1 (Kifc1), mRNA	1.63623	0.484031	1	2.1704	0.73143	0.0351258
NM_001173426	Rbpms2	RNA binding protein with multiple splicing 2 (Rbpms2), mRNA	1.07994	0.0509264	0.6421	2.17032	0.475069	0.0105715
NM_001108750	Cpne8	copine VIII (Cpne8), mRNA	1.4759	0.11844	0.00055	2.16733	0.374381	0.000568775
NM_022277	Casp8	caspase 8 (Casp8), mRNA	2.06021	0.617643	1	2.15946	0.315863	0.0235127
NM_001100640	Lamc2	laminin, gamma 2 (Lamc2), mRNA	1.22146	0.422608	1	2.15852	1.23326	0.0155629
NM_001106423	Mecom	MDS1 and EVI1 complex locus (Mecom), mRNA	1.13784	0.143799	1	2.15175	0.380896	0.00591236
NM_199110	Mfng	MFNG O-fucosylpeptide 3-beta-N-acetylglucosaminyltransferase (Mfng), mRNA	1.48865	0.125985	0.00575	2.15065	0.529702	0.0105715
NM_019206	Stk10	serine/threonine kinase 10 (Stk10), mRNA	1.38676	0.245868	0.00605	2.13994	0.232693	0.000568775
NM_053391	Hs3st1	heparan sulfate (glucosamine) 3-O-sulfotransferase 1 (Hs3st1), mRNA	1.29265	0.0530927	0.01335	2.13786	0.302844	0.000568775
NM_001007725	Icam2	intercellular adhesion molecule 2 (Icam2), mRNA	1.02084	0.208998	0.87875	2.13456	0.575742	0.00437699
NM_001013996	Slc25a37	solute carrier family 25 (mitochondrial iron transporter), member 37 (Slc25a37), mRNA	1.24294	0.203621	0.24955	2.12323	0.429614	0.0151293
NM_001010948	Slc10a7	solute carrier family 10, member 7 (Slc10a7), mRNA	1.30481	0.278107	0.13645	2.12165	0.328359	0.0384397
NM_001106067	Colgalt1	collagen beta(1-O)galactosyltransferase 1 (Colgalt1), mRNA	1.37803	0.0646112	0.00155	2.11836	0.236312	0.000568775
NM_031525	Pdgfrb	platelet derived growth factor receptor, beta polypeptide (Pdgfrb), mRNA	1.06858	0.155552	0.5106	2.118	0.315903	0.00104156
NM_001025279	Reep4	receptor accessory protein 4 (Reep4), mRNA	1.21978	0.29078	0.3055	2.11704	0.33402	0.0307492
NM_001106716	Osr1	odd-skipped related transciption factor 1 (Osr1), mRNA	1.21913	0.411944	0.3249	2.1042	1.13181	0.0185998
NM_001108808	Eif4e2	eukaryotic translation initiation factor 4E family member 2 (Eif4e2), mRNA	1.46094	0.243094	0.0033	2.10313	0.360736	0.00147371
NM_031825	Fbn1	fibrillin 1 (Fbn1), mRNA	1.11466	0.27164	0.36415	2.10023	0.82859	0.00225915
NM_001030039	Csk	c-src tyrosine kinase (Csk), mRNA	1.47092	0.0457289	0.0002	2.09695	0.324343	0.00147371
NR_102351; NR_102352	LOC100910973	no definition; no definition	1.31839	0.129893	0.01735	2.09677	0.664566	0.000568775
NM_001191792	Ubash3b	ubiquitin associated and SH3 domain containing, B (Ubash3b), mRNA	1.4103	0.162245	0.0059	2.09187	0.117274	0.0033828
NM_001134713	Shq1	SHQ1, H/ACA ribonucleoprotein assembly factor (Shq1), mRNA	1.85035	0.468699	1	2.08233	0.546954	0.0404858
NM_022207	Unc5b	unc-5 homolog B (C. elegans) (Unc5b), mRNA	1.0932	0.167836	0.366	2.08023	0.537504	0.00104156
NM_031627	Nr1h3	nuclear receptor subfamily 1, group H, member 3 (Nr1h3), mRNA	1.19998	0.206859	0.27915	2.07891	0.430938	0.0157572
NM_031004	Acta2	no definition	0.980964	0.214634	0.86355	2.07775	1.15441	0.00188208
NM_012867	Ninj1	ninjurin 1 (Ninj1), mRNA	1.49509	0.104782	0.0002	2.07411	0.475628	0.00104156
NM_001011995	Tuba1c	tubulin, alpha 1C (Tuba1c), mRNA	1.14023	0.0741087	0.16675	2.07255	0.413382	0.000568775
NM_001012065	Adck4	aarF domain containing kinase 4 (Adck4), mRNA	1.41367	0.0188995	0.0005	2.07049	0.104203	0.000568775
NM_001111269	LOC689064	beta-globin (LOC689064), mRNA	1.37724	0.60389	0.06405	2.06951	0.93015	0.0362028
NM_001008884	RT1-Db1	RT1 class II, locus Db1 (RT1-Db1), mRNA	1.64701	0.351084	0.0295	2.0691	0.897578	0.0406586
NM_139341	Slc15a3	solute carrier family 15 (oligopeptide transporter), member 3 (Slc15a3), mRNA	1.41511	0.189489	0.0085	2.06855	0.402536	0.00532248
NM_001107566	Tpcn2	two pore segment channel 2 (Tpcn2), mRNA	1.21012	0.23504	0.21325	2.06609	0.275387	0.00403442
NM_173125	Pdlim7	PDZ and LIM domain 7 (Pdlim7), mRNA	1.20256	0.18484	0.0683	2.06248	0.0879929	0.000568775
NM_001108313	Ifngr2	interferon gamma receptor 2 (Ifngr2), mRNA	1.48793	0.0660672	5e-05	2.05788	0.379848	0.000568775
NM_001037773	Ccnjl	cyclin J-like (Ccnjl), mRNA	1.09062	0.0606912	0.5896	2.05473	0.566952	0.0085066
NM_001004206	Pa2g4	proliferation-associated 2G4 (Pa2g4), mRNA	1.45822	0.0280369	0.0001	2.05469	0.307254	0.000568775
NM_001007754; NM_001037555	Rassf1	Ras association (RalGDS/AF-6) domain family member 1 (Rassf1), transcript variant 2, mRNA; Ras association (RalGDS/AF-6) domain family member 1 (Rassf1), transcript variant 1, mRNA	1.45442	0.165723	0.0026	2.05308	0.281097	0.00104156
NM_138854	Slc38a5	solute carrier family 38, member 5 (Slc38a5), mRNA	0.778236	0.0958814	0.15275	2.05107	0.668368	0.0126053
NM_013059	Alpl	alkaline phosphatase, liver/bone/kidney (Alpl), mRNA	1.03304	0.244959	0.78875	2.04835	0.379842	0.000568775
NM_001015033	Col16a1	collagen, type XVI, alpha 1 (Col16a1), mRNA	1.28405	0.0987845	0.0118	2.0431	0.518974	0.00104156
NM_022524	Srpx	sushi-repeat-containing protein, X-linked (Srpx), mRNA	1.13042	0.107793	0.54105	2.04137	0.419754	0.0378116
NM_013064	Hcrtr1	hypocretin (orexin) receptor 1 (Hcrtr1), mRNA	1.13319	0.275921	0.48845	2.03952	0.60097	0.0224439
NM_001105710	Cad	carbamoyl-phosphate synthetase 2, aspartate transcarbamylase, and dihydroorotase (Cad), mRNA	1.20694	0.195737	0.06645	2.03812	0.194792	0.000568775
NM_001127303	Itpripl2	inositol 1,4,5-trisphosphate receptor interacting protein-like 2 (Itpripl2), mRNA	2.59668	0.651785	1	2.03742	0.341391	0.0452945
NM_001191895	Alpk3	alpha-kinase 3 (Alpk3), mRNA	1.62474	0.4548	1	2.03396	0.340235	0.0264498
NM_001014135	Wdr1	WD repeat domain 1 (Wdr1), mRNA	1.44422	0.129136	0.0002	2.02628	0.2898	0.000568775
NM_001013144	Slc12a7	solute carrier family 12 (potassium/chloride transporter), member 7 (Slc12a7), mRNA	1.30869	0.0787144	0.01635	2.02442	0.278867	0.00147371
NM_001025416	Dok1	docking protein 1 (Dok1), mRNA	1.47037	0.435444	0.06345	2.02394	0.591213	0.0487608
NM_001039344	Tes	testis derived transcript (Tes), mRNA	1.29791	0.0494652	0.02985	2.02029	0.388374	0.00264305
NM_001191548	Ddx54	DEAD (Asp-Glu-Ala-Asp) box polypeptide 54 (Ddx54), mRNA	1.49398	0.103673	5e-05	2.01852	0.131818	0.000568775
NM_178101	Plod3	procollagen-lysine, 2-oxoglutarate 5-dioxygenase 3 (Plod3), mRNA	1.37143	0.117728	0.01305	2.01651	0.219578	0.00767948
NM_019306	Flt1	FMS-related tyrosine kinase 1 (Flt1), mRNA	1.05422	0.189978	0.58385	2.01475	0.175942	0.000568775
NM_001107995	Phf13	PHD finger protein 13 (Phf13), mRNA	1.30399	0.184283	0.02715	2.01461	0.326895	0.00301488
NM_019147	Jag1	jagged 1 (Jag1), mRNA	1.40984	0.353567	0.01605	2.01402	0.231737	0.00369784
NM_031646	Ramp2	receptor (G protein-coupled) activity modifying protein 2 (Ramp2), mRNA	1.47695	0.146945	0.00045	2.01076	0.294926	0.00147371
NM_001106765	RGD1310212	similar to KIAA1111-like protein (RGD1310212), mRNA	1.38298	0.268383	0.0157	2.01047	0.50842	0.0105715
NM_173116	Sgpl1	sphingosine-1-phosphate lyase 1 (Sgpl1), mRNA	1.48357	0.077774	0.00025	2.00939	0.366533	0.000568775
NM_031797	Cd82	Cd82 molecule (Cd82), mRNA	1.32379	0.0524152	0.0037	2.00471	0.407002	0.000568775
NM_001170335	Erf	Ets2 repressor factor (Erf), mRNA	1.41364	0.197931	0.00055	2.00064	0.314058	0.00104156
NM_001012139	Plscr3	phospholipid scramblase 3 (Plscr3), mRNA	1.30531	0.142294	0.02245	1.9987	0.13383	0.00225915
NM_001037352	Eif6	eukaryotic translation initiation factor 6 (Eif6), mRNA	1.33528	0.0721778	0.00335	1.99603	0.3528	0.00147371
NM_001109433	Sdf2l1	stromal cell-derived factor 2-like 1 (Sdf2l1), mRNA	1.48985	0.17192	0.0006	1.99591	0.260864	0.00264305
NM_001013865	Tmem39a	transmembrane protein 39a (Tmem39a), mRNA	1.20604	0.140349	0.1688	1.99458	0.271349	0.00876461
NM_001108831	Kctd11	potassium channel tetramerization domain containing 11 (Kctd11), mRNA	1.28208	0.260376	0.19895	1.99413	0.3707	0.0359043
NM_001126300	Islr	immunoglobulin superfamily containing leucine-rich repeat (Islr), mRNA	1.13269	0.155247	0.33545	1.9912	1.01147	0.00650636
NM_001105879	Arhgap31	Rho GTPase activating protein 31 (Arhgap31), mRNA	1.48661	0.344172	0.0004	1.99084	0.163379	0.00147371
NM_001108409	Fgd3	no definition	1.30661	0.127031	0.04405	1.98748	0.175019	0.00650636
NM_001127547	Fbln1	fibulin 1 (Fbln1), mRNA	1.18447	0.117023	0.0928	1.98674	0.962272	0.00369784
NM_153724	Rcan1	regulator of calcineurin 1 (Rcan1), mRNA	1.47808	0.115878	5e-05	1.98553	0.420252	0.000568775
NM_001025707	Tfeb	transcription factor EB (Tfeb), mRNA	1.02671	0.104933	0.8066	1.98484	0.412714	0.00301488
NM_001105721	Notch1	notch 1 (Notch1), mRNA	1.2607	0.131828	0.0184	1.98361	0.188495	0.000568775
NM_001008379	Prr13	proline rich 13 (Prr13), mRNA	1.47318	0.131934	0.00025	1.9817	0.462207	0.00225915
NM_001106442	Ssr2	signal sequence receptor, beta (Ssr2), mRNA	1.33499	0.10594	0.00325	1.98061	0.481556	0.00147371
NM_053489	Col18a1	collagen, type XVIII, alpha 1 (Col18a1), mRNA	1.3281	0.235021	0.00665	1.97426	0.542669	0.000568775
NM_001008277	Tbl3	transducin (beta)-like 3 (Tbl3), mRNA	1.38931	0.0977812	0.0027	1.97342	0.249489	0.00369784
NM_001108452	Cotl1	coactosin-like F-actin binding protein 1 (Cotl1), mRNA	1.40619	0.146925	0.00035	1.96811	0.390868	0.000568775
NM_012865	Nfya	nuclear transcription factor-Y alpha (Nfya), mRNA	1.42468	0.10536	0.0399	1.96699	0.334112	0.0157572
NM_001271027	Htra3	HtrA serine peptidase 3 (Htra3), mRNA	1.42665	0.123953	0.0045	1.96678	0.505894	0.00499467
NM_001013219	St3gal1	ST3 beta-galactoside alpha-2,3-sialyltransferase 1 (St3gal1), mRNA	1.45882	0.153319	0.00785	1.96625	0.277872	0.0128244
NM_053400	Tle3	transducin-like enhancer of split 3 (Tle3), mRNA	1.35361	0.240527	0.0024	1.95135	0.296988	0.0033828
NM_001004073; NM_001165922	Lsm2	LSM2 homolog, U6 small nuclear RNA associated (S. cerevisiae) (Lsm2), transcript variant 1, mRNA; no definition	1.39256	0.063225	0.00555	1.95043	0.370952	0.00767948
NM_001108003	Rnf19b	ring finger protein 19B (Rnf19b), mRNA	1.44889	0.0612109	0.0011	1.94988	0.305011	0.00499467
NM_001166275	Mdc1	mediator of DNA damage checkpoint 1 (Mdc1), mRNA	1.18208	0.189485	0.1781	1.94913	0.290665	0.00621851
NM_001033681	Eif5a	eukaryotic translation initiation factor 5A (Eif5a), mRNA	1.38777	0.0632177	0.00045	1.9457	0.426824	0.00188208
NM_001107021	Hic1	hypermethylated in cancer 1 (Hic1), mRNA	1.36195	0.234109	0.0724	1.94175	0.327432	0.0312499
NM_001127449	Actg1	actin, gamma 1 (Actg1), mRNA	1.23062	0.0401701	0.04145	1.94174	0.358761	0.00650636
NM_001134711; NM_001134712	Fam60a	family with sequence similarity 60, member A (Fam60a), transcript variant 1, mRNA; family with sequence similarity 60, member A (Fam60a), transcript variant 2, mRNA	1.37417	0.174836	0.07695	1.9397	0.379227	0.0333715
NM_001108664	Msantd3	Myb/SANT-like DNA-binding domain containing 3 (Msantd3), mRNA	1.34724	0.036797	0.02365	1.93543	0.300838	0.0100754
NM_020087	Notch3	notch 3 (Notch3), mRNA	1.05698	0.175668	0.5888	1.93524	0.311278	0.000568775
NM_001108740	Ckap4	cytoskeleton-associated protein 4 (Ckap4), mRNA	1.29814	0.0930604	0.0158	1.92915	0.33507	0.00437699
NM_017353	Slc7a5	solute carrier family 7 (amino acid transporter light chain, L system), member 5 (Slc7a5), mRNA	1.43	0.22002	0.0006	1.92708	0.31663	0.00188208
NM_172017	Yif1a	Yip1 interacting factor homolog A (S. cerevisiae) (Yif1a), mRNA	1.36535	0.167061	0.0087	1.92663	0.351528	0.00591236
NM_001004274	Igfbp4	insulin-like growth factor binding protein 4 (Igfbp4), mRNA	1.00018	0.371881	0.9931	1.92631	0.741334	0.00767948
NM_053545	Tie1	tyrosine kinase with immunoglobulin-like and EGF-like domains 1 (Tie1), mRNA	1.13252	0.102568	0.22165	1.92158	0.287728	0.00264305
NM_001108839	Mettl2b	methyltransferase like 2B (Mettl2b), mRNA	1.17176	0.185212	0.25175	1.92149	0.222429	0.0118208
NM_052801	Vhl	von Hippel-Lindau tumor suppressor, E3 ubiquitin protein ligase (Vhl), mRNA	1.34294	0.110595	0.00305	1.92055	0.523846	0.00104156
NM_001107086	Ubxn7	UBX domain protein 7 (Ubxn7), mRNA	1.34558	0.148577	0.05505	1.92004	1.00616	0.0333715
NM_001107293	Eaf1	ELL associated factor 1 (Eaf1), mRNA	1.4967	0.131726	0.0018	1.91801	0.123856	0.0149357
NM_053520	Elf1	E74-like factor 1 (Elf1), mRNA	1.23753	0.100649	0.1132	1.91681	0.41274	0.0165025
NM_013151	Plat	plasminogen activator, tissue (Plat), mRNA	1.11679	0.0713506	0.2486	1.91549	0.465152	0.00104156
NM_031524	Pdgfb	platelet-derived growth factor beta polypeptide (Pdgfb), mRNA	1.03939	0.138951	0.7207	1.91295	0.223171	0.00301488
NM_013200	Cpt1b	carnitine palmitoyltransferase 1b, muscle (Cpt1b), mRNA	0.756616	0.217739	1	1.91035	0.538188	0.0366125
NM_001106563	Vav2	vav 2 guanine nucleotide exchange factor (Vav2), mRNA	1.45825	0.191396	0.00125	1.90913	0.277117	0.00437699
NM_001007706	Trmt61a	tRNA methyltransferase 61 homolog A (S. cerevisiae) (Trmt61a), mRNA	1.39488	0.13463	0.0025	1.90883	0.247188	0.00225915
NM_001012005	Nid2	nidogen 2 (osteonidogen) (Nid2), mRNA	1.0759	0.134642	0.6098	1.90795	0.444129	0.0126053
NM_001039197	Tor1b	torsin family 1, member B (Tor1b), mRNA	1.33853	0.116525	0.0166	1.90347	0.284246	0.00499467
NM_031725	Scamp4	secretory carrier membrane protein 4 (Scamp4), mRNA	1.27272	0.182175	0.02345	1.90064	0.228906	0.00369784
NM_001007707	Fam203a	family with sequence similarity 203, member A (Fam203a), mRNA	1.48744	0.210111	0.0008	1.89237	0.226863	0.00621851
NM_001142363	Alg3	ALG3, alpha-1,3- mannosyltransferase (Alg3), transcript variant 1, mRNA	1.33717	0.257665	0.00695	1.88707	0.333881	0.00403442
NM_001191930	Uap1	UDP-N-acteylglucosamine pyrophosphorylase 1 (Uap1), mRNA	0.956072	0.0657122	0.66195	1.88691	0.197014	0.00437699
NM_001010945	Tmem120a	transmembrane protein 120A (Tmem120a), mRNA	1.49696	0.139564	0.00025	1.88576	0.137757	0.00468808
NM_053661	Gng12	guanine nucleotide binding protein (G protein), gamma 12 (Gng12), mRNA	1.47983	0.162924	0.0002	1.87963	0.42541	0.00901788
NM_001137633	Tnfaip2	tumor necrosis factor, alpha-induced protein 2 (Tnfaip2), mRNA	0.722072	0.221153	0.0267	1.87765	0.597473	0.017343
NM_017037	Pmp22	peripheral myelin protein 22 (Pmp22), mRNA	1.32724	0.0657524	0.00385	1.87692	0.545466	0.00369784
NM_053827	Plod1	procollagen-lysine, 2-oxoglutarate 5-dioxygenase 1 (Plod1), mRNA	1.19142	0.135744	0.08305	1.8765	0.225975	0.00188208
NM_021587	Ltbp1	latent transforming growth factor beta binding protein 1 (Ltbp1), mRNA	1.0488	0.23473	1	1.87048	0.445517	0.0175213
NM_053985	H3f3b	H3 histone, family 3B (H3f3b), mRNA	1.38124	0.136404	0.00065	1.86865	0.246844	0.00225915
NM_001044275	Elovl1	ELOVL fatty acid elongase 1 (Elovl1), mRNA	1.12613	0.0674003	0.2233	1.86694	0.421649	0.00225915
NM_001011910	Lap3	leucine aminopeptidase 3 (Lap3), mRNA	1.47012	0.0857155	0.0001	1.86575	0.322698	0.00104156
NM_001127488	Snx33	sorting nexin 33 (Snx33), mRNA	1.04982	0.173936	0.64955	1.86564	0.30701	0.00468808
NM_001108183	Manf	no definition	1.45042	0.15058	0.00085	1.86182	0.178546	0.00499467
NM_001025683	RGD1311946	similar to RIKEN cDNA 1810055G02 (RGD1311946), mRNA	1.23597	0.191286	0.07545	1.86013	0.254598	0.0105715
NM_001031640	Eif3b	eukaryotic translation initiation factor 3, subunit B (Eif3b), mRNA	1.48089	0.0898332	5e-05	1.85946	0.125878	0.00188208
NM_001191785	Nop2	NOP2 nucleolar protein (Nop2), mRNA	1.42501	0.091424	0.00035	1.85835	0.250771	0.00468808
NM_013130	Smad1	SMAD family member 1 (Smad1), mRNA	1.46994	0.15993	0.0003	1.85783	0.15922	0.00591236
NM_001106397	Mical1	microtubule associated monooxygenase, calponin and LIM domain containing 1 (Mical1), mRNA	1.43519	0.18805	0.00825	1.85746	0.11916	0.0157572
NM_001114599	Szrd1	SUZ RNA binding domain containing 1 (Szrd1), transcript variant 1, mRNA	1.4345	0.1398	0.00025	1.85546	0.287237	0.00188208
NM_001271336	Vsig10	V-set and immunoglobulin domain containing 10 (Vsig10), mRNA	1.42342	0.146755	0.04075	1.85539	0.248103	0.0339487
NM_001004226	Glmp	kidney predominant protein NCU-G1 (RGD1303130), mRNA	1.46984	0.0616657	0.0001	1.85523	0.353341	0.0033828
NM_031594	P2rx4	purinergic receptor P2X, ligand-gated ion channel 4 (P2rx4), mRNA	1.40761	0.0928831	0.00155	1.85312	0.236164	0.00563252
NM_001024250	Bop1	block of proliferation 1 (Bop1), mRNA	1.44092	0.102065	0.00025	1.85308	0.214505	0.00591236
NM_017220	Pts	6-pyruvoyl-tetrahydropterin synthase (Pts), mRNA	1.40137	0.110788	0.0046	1.85273	0.667886	0.0126053
NM_012722	Eln	elastin (Eln), mRNA	1.28504	0.18304	0.04535	1.84716	0.364832	0.00709664
NM_001013169	Phc2	polyhomeotic homolog 2 (Drosophila) (Phc2), mRNA	1.34764	0.12283	0.00175	1.84649	0.21155	0.00264305
NM_053304	Col1a1	collagen, type I, alpha 1 (Col1a1), mRNA	1.12112	0.196942	0.27755	1.84543	0.769162	0.007971
NM_022591	Tep1	telomerase associated protein 1 (Tep1), mRNA	1.49682	0.190247	0.0002	1.84303	0.302771	0.00369784
NM_001007005	Arhgdia	Rho GDP dissociation inhibitor (GDI) alpha (Arhgdia), mRNA	1.37112	0.0600921	0.0007	1.8415	0.321372	0.00563252
NM_030997	Vgf	VGF nerve growth factor inducible (Vgf), mRNA	1.17155	0.158203	0.10495	1.83609	0.281202	0.00369784
NM_080581	Abcc3	ATP-binding cassette, subfamily C (CFTR/MRP), member 3 (Abcc3), mRNA	1.48654	0.287624	0.00525	1.8351	0.362912	0.0185998
NM_001033895	Crtc2	CREB regulated transcription coactivator 2 (Crtc2), mRNA	1.10418	0.072897	0.3337	1.83433	0.228633	0.00767948
NM_001109327	Coro1c	coronin, actin binding protein 1C (Coro1c), mRNA	1.32314	0.0581563	0.00385	1.82914	0.175374	0.0033828
NM_001106040	Nop9	NOP9 nucleolar protein (Nop9), mRNA	1.47733	0.163307	0.00465	1.82909	0.193466	0.0283836
NM_001271235	Tnfrsf11a	tumor necrosis factor receptor superfamily, member 11a, NFKB activator (Tnfrsf11a), mRNA	1.42737	0.254253	0.00215	1.82582	0.462142	0.00953761
NM_001014050; NM_001244768; NM_001244769; NM_001244770	Fam110a	family with sequence similarity 110, member A (Fam110a), transcript variant 4, mRNA; no definition; no definition; family with sequence similarity 110, member A (Fam110a), transcript variant 3, mRNA	1.11401	0.188212	0.36015	1.82468	0.210436	0.0155629
NM_001251926	Tmem200c	transmembrane protein 200C (Tmem200c), mRNA	1.23485	0.100134	0.03425	1.82434	0.367411	0.00621851
NM_001134933; NM_001244867	Crip1	cysteine-rich protein 1 (intestinal) (Crip1), transcript variant 2, mRNA; cysteine-rich protein 1 (intestinal) (Crip1), transcript variant 1, mRNA	1.39077	0.246488	0.0189	1.82394	0.208165	0.0395557
NM_017244	Crabp2	cellular retinoic acid binding protein 2 (Crabp2), mRNA	1.29152	0.282944	0.16225	1.82384	0.665456	0.0343174
NM_134405	Slc12a9	no definition	1.3816	0.215816	0.00305	1.81353	0.241431	0.0120994
NM_001134413	Gltp	glycolipid transfer protein (Gltp), mRNA	1.17697	0.100805	0.0894	1.81339	0.277671	0.00225915
NM_001107613	Anks1a	ankyrin repeat and sterile alpha motif domain containing 1A (Anks1a), mRNA	1.37267	0.142164	0.0017	1.81321	0.236347	0.00563252
NM_001134496	Tmem63a	transmembrane protein 63a (Tmem63a), mRNA	1.30386	0.163846	0.00775	1.81316	0.536997	0.00741519
NM_024386	Hmgcl	3-hydroxymethyl-3-methylglutaryl-CoA lyase (Hmgcl), mRNA	1.44798	0.0900217	0.0023	1.81316	0.213608	0.0179656
NM_134359	Ppp4c	protein phosphatase 4, catalytic subunit (Ppp4c), mRNA	1.46496	0.12597	0.00025	1.81191	0.198469	0.00591236
NM_001108948	Tuft1	tuftelin 1 (Tuft1), mRNA	1.13388	0.233928	0.4666	1.8116	0.238785	0.0437889
NM_133571	Cdc25a	cell division cycle 25A (Cdc25a), mRNA	1.49456	0.192427	0.00195	1.81132	0.23678	0.0169304
NM_001025563	Pus1	pseudouridylate synthase 1 (Pus1), mRNA	1.39682	0.139741	0.00785	1.8064	0.17586	0.0167133
NM_022219	Fut4	fucosyltransferase 4 (alpha (1,3) fucosyltransferase, myeloid-specific) (Fut4), mRNA	0.966879	0.122129	1	1.80531	0.236039	0.0486055
NM_133534	Cx3cr1	chemokine (C-X3-C motif) receptor 1 (Cx3cr1), mRNA	1.27425	0.202706	0.01845	1.80144	0.116107	0.00650636
NM_001108997	Dock6	dedicator of cytokinesis 6 (Dock6), mRNA	0.962532	0.0987259	0.73295	1.80089	0.229227	0.0123305
NM_001014221	LOC363337	similar to RIKEN cDNA 1700081O22 (LOC363337), mRNA	1.28536	0.253997	0.02095	1.79775	0.512147	0.0169304
NM_017073	Glul	glutamate-ammonia ligase (Glul), mRNA	1.47275	0.126589	0.0004	1.7959	0.312526	0.0434898
NM_001134857	Dnaaf5	HEAT repeat containing 2 (Heatr2), mRNA	1.30901	0.105247	0.02295	1.79449	0.25191	0.016012
NM_001004283	Eif3d	eukaryotic translation initiation factor 3, subunit D (Eif3d), mRNA	1.387	0.086216	0.00065	1.79286	0.28974	0.00499467
NM_001276711	Nfkb1	nuclear factor of kappa light polypeptide gene enhancer in B-cells 1 (Nfkb1), mRNA	1.35511	0.0525312	0.0031	1.79173	0.165253	0.00650636
NM_031621	Sh2b3	SH2B adaptor protein 3 (Sh2b3), mRNA	1.35514	0.0853207	0.00425	1.79144	0.237499	0.0092824
NM_001191624	Lrrk1	leucine-rich repeat kinase 1 (Lrrk1), mRNA	1.21877	0.0658397	0.1188	1.78933	0.311092	0.0146948
NM_134358	Snrpb	small nuclear ribonucleoprotein polypeptides B and B1 (Snrpb), mRNA	1.40391	0.124236	0.0007	1.78896	0.20092	0.00681685
NM_001191784	Srgap1	SLIT-ROBO Rho GTPase activating protein 1 (Srgap1), mRNA	1.25035	0.319042	0.0578	1.78785	0.345111	0.0175213
NM_001107163	Zswim4	zinc finger, SWIM-type containing 4 (Zswim4), mRNA	1.19993	0.0408151	0.1126	1.78534	0.149364	0.0140118
NM_017199	Ssr4	signal sequence receptor, delta (Ssr4), mRNA	1.40171	0.150891	0.0005	1.78481	0.197323	0.0085066
NM_001011951	Sf3b4	splicing factor 3b, subunit 4 (Sf3b4), mRNA	1.30059	0.0723605	0.00945	1.78435	0.264193	0.00767948
NM_001013220	Triobp	no definition	1.23597	0.181756	0.05855	1.78247	0.215306	0.0140118
NM_053352	Ackr3	chemokine (C-X-C motif) receptor 7 (Cxcr7), mRNA	1.29789	0.139687	0.03465	1.78235	0.335143	0.0169304
NM_001007721	Emp2	epithelial membrane protein 2 (Emp2), mRNA	1.48034	0.158367	0.0118	1.78185	0.283204	0.0314367
NM_130734	Gnb2l1	guanine nucleotide binding protein (G protein), beta polypeptide 2 like 1 (Gnb2l1), mRNA	1.40949	0.0757557	0.0003	1.78116	0.325518	0.00532248
NM_001107206	Aff1	AF4/FMR2 family, member 1 (Aff1), mRNA	1.45902	0.283894	0.0039	1.77772	0.27949	0.0146948
NM_022697	Rpl28	ribosomal protein L28 (Rpl28), mRNA	1.24746	0.109142	0.02175	1.77723	0.460202	0.00532248
NM_001025119	Plekho1	pleckstrin homology domain containing, family O member 1 (Plekho1), mRNA	1.45473	0.204264	0.00085	1.77515	0.257346	0.0105715
NM_013083	Hspa5	heat shock protein 5 (Hspa5), mRNA	1.48201	0.118353	5e-05	1.7727	0.337154	0.0108439
NM_001017488	Slc24a6	solute carrier family 24 (sodium/lithium/calcium exchanger), member 6 (Slc24a6), mRNA	1.23337	0.165127	0.12475	1.77253	0.211408	0.0229584
NM_001008555	Slc10a4	solute carrier family 10, member 4 (Slc10a4), mRNA	0.815472	0.225367	0.16735	1.77094	0.432698	0.0442993
NM_030869	Nrp2	neuropilin 2 (Nrp2), mRNA	1.20197	0.173003	0.0808	1.77067	0.270056	0.0118208
NM_053328	Bhlhe40	basic helix-loop-helix family, member e40 (Bhlhe40), mRNA	1.30922	0.107891	0.005	1.77004	0.335667	0.00468808
NM_001106031	Pnp	no definition	1.23152	0.112022	0.03235	1.76732	0.287107	0.00767948
NM_031065	Rpl10a	ribosomal protein L10A (Rpl10a), mRNA	1.47128	0.175054	0.0001	1.766	0.18365	0.00563252
NM_053417	Gab2	GRB2-associated binding protein 2 (Gab2), mRNA	1.14113	0.225037	0.22385	1.76587	0.154601	0.0157572
NM_001013122	Kdelr2	KDEL (Lys-Asp-Glu-Leu) endoplasmic reticulum protein retention receptor 2 (Kdelr2), mRNA	1.22133	0.203383	0.05285	1.76429	0.284629	0.00499467
NM_001107996	Klhl21	kelch-like family member 21 (Klhl21), mRNA	1.49142	0.189488	0.0004	1.7618	0.179314	0.00767948
NM_183332	Myadm	myeloid-associated differentiation marker (Myadm), mRNA	1.10399	0.222261	0.3307	1.76052	0.413683	0.0085066
NM_001106380	Ube2g2	ubiquitin-conjugating enzyme E2G 2 (Ube2g2), mRNA	1.22401	0.11314	0.0497	1.7588	0.217872	0.010354
NM_131911	Anp32b	acidic (leucine-rich) nuclear phosphoprotein 32 family, member B (Anp32b), mRNA	1.49208	0.0996745	0.0001	1.75759	0.337215	0.00621851
NM_001107091	Sema5b	sema domain, seven thrombospondin repeats (type 1 and type 1-like), transmembrane domain (TM) and short cytoplasmic domain, (semaphorin) 5B (Sema5b), mRNA	0.992673	0.154809	0.94855	1.75622	0.252408	0.0149357
NM_030867	Nfkbib	nuclear factor of kappa light polypeptide gene enhancer in B-cells inhibitor, beta (Nfkbib), mRNA	1.28163	0.113168	0.03335	1.75492	0.156156	0.0243633
NM_001012064	Pvrl2	poliovirus receptor-related 2 (Pvrl2), mRNA	1.31012	0.0972946	0.02685	1.74859	0.272342	0.0247194
NM_001024989	Trex1	three prime repair exonuclease 1 (Trex1), mRNA	1.25479	0.196742	0.07705	1.74698	0.231791	0.0344392
NM_001105981	Cnih4	cornichon family AMPA receptor auxiliary protein 4 (Cnih4), mRNA	1.37899	0.0982342	0.0062	1.74655	0.403415	0.0210045
NM_057132	Rhoa	ras homolog family member A (Rhoa), mRNA	1.17939	0.0455352	0.08235	1.74564	0.272677	0.00563252
NM_013141	Ppard	peroxisome proliferator-activated receptor delta (Ppard), mRNA	1.49994	0.163044	5e-05	1.74368	0.195042	0.0135268
NM_153624	Npc1	Niemann-Pick disease, type C1 (Npc1), mRNA	1.23125	0.185556	0.0658	1.74329	0.423094	0.0245633
NM_024151	Arf4	ADP-ribosylation factor 4 (Arf4), mRNA	1.44914	0.104614	5e-05	1.74311	0.34246	0.00563252
NM_031803	Gmeb2	glucocorticoid modulatory element binding protein 2 (Gmeb2), mRNA	1.30049	0.13	0.067	1.73888	0.194242	0.0493965
NM_017284	Psmb2	proteasome (prosome, macropain) subunit, beta type 2 (Psmb2), mRNA	1.31011	0.0843948	0.00565	1.7387	0.346906	0.00901788
NM_001105911	Slc29a4	solute carrier family 29 (equilibrative nucleoside transporter), member 4 (Slc29a4), mRNA	1.19682	0.0834292	0.0986	1.73833	0.360363	0.0245633
NM_001271040	Snrpc	small nuclear ribonucleoprotein polypeptide C (Snrpc), mRNA	1.36205	0.0917342	0.00315	1.73733	0.270674	0.0144595
NM_001134687	Slc35e3	solute carrier family 35, member E3 (Slc35e3), mRNA	1.49285	0.154934	5e-05	1.73316	0.0938944	0.0092824
NM_031323	Bmp1	bone morphogenetic protein 1 (Bmp1), mRNA	1.24642	0.111692	0.03305	1.72881	0.199756	0.0108439
NM_001009704	Sipa1l2	signal-induced proliferation-associated 1 like 2 (Sipa1l2), mRNA	1.17003	0.239081	0.10975	1.728	0.19266	0.0085066
NM_001109271	Ldlrap1	low density lipoprotein receptor adaptor protein 1 (Ldlrap1), mRNA	1.09136	0.142028	0.3874	1.72622	0.420936	0.0128244
NM_001168653	Pwp2	PWP2 periodic tryptophan protein homolog (yeast) (Pwp2), mRNA	1.33189	0.129437	0.0095	1.72468	0.178332	0.0146948
NM_019333	Pfkfb4	6-phosphofructo-2-kinase/fructose-2,6-biphosphatase 4 (Pfkfb4), mRNA	1.10105	0.0507304	0.5153	1.72431	0.19836	0.038006
NM_001024779	Cyp2u1	cytochrome P450, family 2, subfamily u, polypeptide 1 (Cyp2u1), mRNA	1.45123	0.185714	0.00555	1.72242	0.28158	0.0354447
NM_001008381	Ube2f	ubiquitin-conjugating enzyme E2F (putative) (Ube2f), mRNA	1.26095	0.0709127	0.0353	1.72175	0.355209	0.017343
NM_001037348	Aimp2	aminoacyl tRNA synthetase complex-interacting multifunctional protein 2 (Aimp2), mRNA	1.39851	0.116796	0.0025	1.71917	0.375185	0.0228018
NM_001109411	Ppapdc1b	phosphatidic acid phosphatase type 2 domain containing 1B (Ppapdc1b), mRNA	1.25822	0.150063	0.0845	1.71816	0.168541	0.0247194
NM_001014255	Aph1a	APH1A gamma secretase subunit (Aph1a), mRNA	1.18935	0.131974	0.0777	1.71639	0.382566	0.0110776
NM_022509	Smn1	survival of motor neuron 1, telomeric (Smn1), mRNA	1.41205	0.141399	0.0027	1.71595	0.303051	0.0229584
NM_001134959	Pear1	platelet endothelial aggregation receptor 1 (Pear1), mRNA	1.13901	0.0701099	0.2534	1.71589	0.434315	0.0194917
NM_019193	Sox10	SRY (sex determining region Y)-box 10 (Sox10), mRNA	0.984952	0.134974	0.8735	1.71515	0.428214	0.0151293
NM_001127484	Wbp1l	WW domain binding protein 1-like (Wbp1l), mRNA	1.24614	0.135463	0.0242	1.71328	0.300043	0.0128244
NM_133606	Ehhadh	enoyl-CoA, hydratase/3-hydroxyacyl CoA dehydrogenase (Ehhadh), mRNA	1.13152	0.122523	0.29535	1.71264	0.557652	0.0270356
NM_001012470	Irf2bpl	interferon regulatory factor 2 binding protein-like (Irf2bpl), mRNA	1.3907	0.10833	0.0009	1.71163	0.238669	0.0085066
NM_012959	Gfra1	GDNF family receptor alpha 1 (Gfra1), mRNA	1.38937	0.133939	0.00115	1.71111	0.340343	0.0151293
NM_024129	Dcn	decorin (Dcn), mRNA	1.32344	0.441618	0.01935	1.70984	0.669224	0.0324527
NM_001004203	Mcm7	minichromosome maintenance complex component 7 (Mcm7), mRNA	1.36745	0.0948429	0.0037	1.70944	0.368407	0.020375
NM_001105789	Arhgef15	Rho guanine nucleotide exchange factor (GEF) 15 (Arhgef15), mRNA	0.818924	0.089609	0.1879	1.70919	0.175268	0.0397303
NM_001108566	Ostc	oligosaccharyltransferase complex subunit (non-catalytic) (Ostc), mRNA	1.47657	0.178334	0.00015	1.70884	0.297237	0.0115655
NM_017258	Btg1	B-cell translocation gene 1, anti-proliferative (Btg1), mRNA	1.20195	0.147027	0.0727	1.70874	0.153888	0.0113139
NM_001007691	Prss23	protease, serine, 23 (Prss23), mRNA	1.46737	0.175241	0.0008	1.70858	0.248523	0.018387
NM_001106187	Sf3b3	splicing factor 3b, subunit 3 (Sf3b3), mRNA	1.24265	0.166404	0.026	1.70762	0.407005	0.0135268
NM_001107824	Ddx31	DEAD (Asp-Glu-Ala-Asp) box polypeptide 31 (Ddx31), mRNA	1.02722	0.160736	0.8454	1.70761	0.187286	0.0354447
NM_053662	Ccnl1	cyclin L1 (Ccnl1), mRNA	1.2349	0.130187	0.0424	1.70447	0.537839	0.0162739
NM_017025	Ldha	lactate dehydrogenase A (Ldha), mRNA	1.36878	0.122379	0.00115	1.7027	0.312144	0.0085066
NM_001039587	Wdr45b	WD repeat domain 45B (Wdr45b), mRNA	1.22845	0.068006	0.06055	1.70155	0.311825	0.0226235
NM_001106997	Maml1	mastermind like 1 (Drosophila) (Maml1), mRNA	1.21213	0.184655	0.1135	1.70088	0.0883296	0.0260067
NM_001271080	Shkbp1	Sh3kbp1 binding protein 1 (Shkbp1), mRNA	1.22855	0.0726053	0.10355	1.69979	0.0958727	0.0356032
NM_001100655	Nacad	NAC alpha domain containing (Nacad), mRNA	1.18008	0.170743	0.088	1.69954	0.312018	0.00825836
NM_001012106	Mad2l2	MAD2 mitotic arrest deficient-like 2 (yeast) (Mad2l2), mRNA	1.44676	0.15644	0.0039	1.6994	0.315394	0.0381267
NM_001033852; NM_053492	Slc44a1	solute carrier family 44, member 1 (Slc44a1), transcript variant 1, mRNA; solute carrier family 44 (choline transporter), member 1 (Slc44a1), transcript variant 2, mRNA	1.4127	0.187221	0.0004	1.69845	0.359507	0.018387
NM_053610	Prdx5	peroxiredoxin 5 (Prdx5), mRNA	1.12912	0.0929211	0.21025	1.69697	0.242631	0.0146948
NM_001106586	Irf5	interferon regulatory factor 5 (Irf5), mRNA	1.29516	0.122524	0.04695	1.69694	0.350009	0.0418732
NM_001106033	Efs	embryonal Fyn-associated substrate (Efs), mRNA	1.17107	0.0863029	0.14555	1.6968	0.274467	0.02579
NM_001013110	Tf	transferrin (Tf), mRNA	1.45086	0.104141	0.0004	1.69654	0.396805	0.0426708
NM_001024355	Ccdc134	coiled-coil domain containing 134 (Ccdc134), mRNA	1.29282	0.0948718	0.03825	1.6961	0.355952	0.02858
NM_199112	Cnppd1	cyclin Pas1/PHO80 domain containing 1 (Cnppd1), mRNA	1.13512	0.0740415	0.20235	1.69505	0.350994	0.0169304
NM_001130537	Zbtb39	zinc finger and BTB domain containing 39 (Zbtb39), mRNA	1.07713	0.176035	0.51175	1.69501	0.341491	0.0253659
NM_001191863	Fkbp4	FK506 binding protein 4 (Fkbp4), mRNA	1.27004	0.124774	0.01255	1.69323	0.253504	0.0135268
NM_023090	Epas1	endothelial PAS domain protein 1 (Epas1), mRNA	1.22423	0.245124	0.0346	1.69285	0.154396	0.0118208
NM_001012148	Ankrd13a	ankyrin repeat domain 13a (Ankrd13a), mRNA	1.2815	0.138092	0.01155	1.69266	0.354497	0.0115655
NM_001169116	Elmsan1	similar to transcriptional regulating protein 132 (RGD1306119), mRNA	1.43413	0.2049	0.0008	1.69128	0.391557	0.0217687
NM_022399	Calr	calreticulin (Calr), mRNA	1.23127	0.0916939	0.03185	1.69125	0.286281	0.020375
NM_001004272	Phf23	PHD finger protein 23 (Phf23), mRNA	1.23611	0.0474848	0.0405	1.6912	0.247387	0.0181813
NM_199388	Dpagt1	dolichyl-phosphate (UDP-N-acetylglucosamine) N-acetylglucosaminephosphotransferase 1 (GlcNAc-1-P transferase) (Dpagt1), mRNA	1.45808	0.181116	0.00035	1.69079	0.256314	0.0162739
NM_001008309	Btf3	basic transcription factor 3 (Btf3), mRNA	1.46165	0.11272	0.0001	1.69022	0.235501	0.0085066
NM_001011939	Ehd1	EH-domain containing 1 (Ehd1), mRNA	1.23281	0.0332455	0.02755	1.68817	0.303084	0.0128244
NM_033021	Sec31a	SEC31 homolog A (S. cerevisiae) (Sec31a), mRNA	1.37791	0.168792	0.0009	1.68702	0.263781	0.0128244
NM_139114	Rpl15	ribosomal protein L15 (Rpl15), mRNA	1.27978	0.0980695	0.0098	1.6861	0.440059	0.0142223
NM_001001513	Tnfsf12	tumor necrosis factor ligand superfamily member 12 (Tnfsf12), mRNA	1.28175	0.0830543	0.02605	1.686	0.340393	0.0281864
NM_001007724	Dcakd	dephospho-CoA kinase domain containing (Dcakd), mRNA	1.29427	0.125508	0.01105	1.68594	0.165586	0.0190749
NM_001102381	Nts	neurotensin (Nts), mRNA	1.0663	0.31354	0.63055	1.68553	0.413652	0.0480499
NM_001107596	Tmem2	transmembrane protein 2 (Tmem2), mRNA	1.32922	0.230983	0.03065	1.68509	0.394011	0.0349516
NM_020306	Adam17	ADAM metallopeptidase domain 17 (Adam17), mRNA	1.3212	0.12849	0.00695	1.68444	0.351716	0.0217687
NM_001039016	Zdhhc9	zinc finger, DHHC-type containing 9 (Zdhhc9), mRNA	1.02912	0.123332	0.76875	1.68398	0.321967	0.0155629
NM_001012190	Ubap1	ubiquitin-associated protein 1 (Ubap1), mRNA	1.12578	0.0426471	0.2389	1.68335	0.07368	0.0167133
NM_053457	Cldn11	claudin 11 (Cldn11), mRNA	1.1908	0.161069	0.0718	1.68128	0.432328	0.0194917
NM_012838	Cstb	cystatin B (stefin B) (Cstb), mRNA	1.47644	0.127106	0.0001	1.68122	0.19528	0.0115655
NM_001107498	Samd4b	sterile alpha motif domain containing 4B (Samd4b), mRNA	1.39265	0.178876	0.00055	1.68097	0.194104	0.0123305
NM_012498	Akr1b1	aldo-keto reductase family 1, member B1 (aldose reductase) (Akr1b1), mRNA	1.40941	0.104489	0.00065	1.68091	0.198293	0.0135268
NM_001100547	Dusp7	dual specificity phosphatase 7 (Dusp7), mRNA	1.31348	0.0931717	0.0054	1.67917	0.13682	0.0123305
NM_032616	Lsr	lipolysis stimulated lipoprotein receptor (Lsr), mRNA	0.744894	0.0379366	0.0117	1.67586	0.271107	0.0381267
NM_080577	Nploc4	nuclear protein localization 4 homolog (S. cerevisiae) (Nploc4), mRNA	1.23321	0.166642	0.03275	1.67329	0.402588	0.017343
NM_001170487	Myrf	myelin regulatory factor (Myrf), mRNA	1.10819	0.204801	0.2923	1.67287	0.408668	0.0194917
NM_001106261	Rasip1	Ras interacting protein 1 (Rasip1), mRNA	1.16152	0.108745	0.17485	1.67107	0.17594	0.0272023
NM_001100517	Aars	alanyl-tRNA synthetase (Aars), mRNA	1.31953	0.10176	0.00395	1.66981	0.25214	0.0146948
NM_001137646	Zfp259	zinc finger protein 259 (Zfp259), mRNA	1.33746	0.142436	0.0044	1.66874	0.273249	0.0157572
NM_001004223	Eef1g	eukaryotic translation elongation factor 1 gamma (Eef1g), mRNA	1.37929	0.0610618	0.001	1.66794	0.350731	0.0210045
NM_001105926	Dhx37	DEAH (Asp-Glu-Ala-His) box polypeptide 37 (Dhx37), mRNA	1.46928	0.138621	0.0005	1.66661	0.122175	0.0237265
NM_001108325	Med15	mediator complex subunit 15 (Med15), mRNA	0.91397	0.0724826	0.36205	1.66576	0.204197	0.0175213
NM_023098	Nup62	nucleoporin 62 (Nup62), mRNA	1.30593	0.0465234	0.0082	1.66556	0.26191	0.0226235
NM_001108620	Nup205	nucleoporin 205 (Nup205), mRNA	1.45344	0.118888	0.0005	1.66555	0.162993	0.0273446
NM_001169127	Tspan14	tetraspanin 14 (Tspan14), mRNA	1.33512	0.122973	0.00815	1.66535	0.212164	0.0299495
NM_012777	Apod	apolipoprotein D (Apod), mRNA	1.06088	0.187925	0.5422	1.66521	0.517054	0.0199216
NM_001100475	Hip1	huntingtin interacting protein 1 (Hip1), mRNA	1.10199	0.118777	0.3133	1.66516	0.204025	0.015328
NM_001107157	Dtx2	deltex 2, E3 ubiquitin ligase (Dtx2), mRNA	1.25658	0.0847239	0.0801	1.66508	0.238195	0.0486055
NM_017070	Srd5a1	steroid-5-alpha-reductase, alpha polypeptide 1 (3-oxo-5 alpha-steroid delta 4-dehydrogenase alpha 1) (Srd5a1), mRNA	1.23539	0.111906	0.04105	1.66498	0.256893	0.0229584
NM_001108393	Zmiz1	zinc finger, MIZ-type containing 1 (Zmiz1), mRNA	1.09606	0.154636	0.3422	1.66449	0.125961	0.015328
NM_012948	Emd	emerin (Emd), mRNA	1.12534	0.133393	0.28295	1.66128	0.277415	0.0386175
NM_001106038	Ipo4	importin 4 (Ipo4), mRNA	1.26036	0.0882569	0.0173	1.66124	0.14084	0.016012
NM_212534	Mrps18b	mitochondrial ribosomal protein S18B (Mrps18b), mRNA	1.48083	0.105138	0.00015	1.66034	0.254975	0.0231545
NM_001134464	Llph	LLP homolog, long-term synaptic facilitation (Aplysia) (Llph), mRNA	1.33042	0.225029	0.0205	1.65874	0.221328	0.037117
NM_001044284	Tsc22d4	TSC22 domain family, member 4 (Tsc22d4), mRNA	1.43402	0.151882	5e-05	1.65772	0.252215	0.0135268
NM_001007629	Nutf2	nuclear transport factor 2 (Nutf2), mRNA	1.27175	0.0498357	0.0148	1.65768	0.262904	0.0130747
NM_001004204	Tmem248	transmembrane protein 248 (Tmem248), mRNA	1.30684	0.0312514	0.00745	1.65764	0.362828	0.0228018
NM_001107442	Taf5l	TAF5-like RNA polymerase II, p300/CBP-associated factor (PCAF)-associated factor (Taf5l), mRNA	1.36638	0.149202	0.0088	1.6538	0.171939	0.0357331
NM_001004081	Mpi	mannose phosphate isomerase (mapped) (Mpi), mRNA	1.23004	0.133996	0.0447	1.65365	0.136649	0.0210045
NM_133565	G3bp1	GTPase activating protein (SH3 domain) binding protein 1 (G3bp1), mRNA	1.4162	0.0574519	0.00035	1.65148	0.234865	0.0133298
NM_001033069	Eif4ebp2	eukaryotic translation initiation factor 4E binding protein 2 (Eif4ebp2), mRNA	1.35849	0.159229	0.00515	1.64924	0.310459	0.0255727
NM_001001517	Rnf114	ring finger protein 114 (Rnf114), mRNA	1.10851	0.117358	0.3037	1.64883	0.322921	0.023929
NM_001008305	Eif1ad	eukaryotic translation initiation factor 1A domain containing (Eif1ad), mRNA	1.29813	0.183231	0.01865	1.64814	0.3351	0.0310752
NM_001024801	Zw10	zw10 kinetochore protein (Zw10), mRNA	1.32411	0.226672	0.0243	1.64741	0.224178	0.0475258
NM_001007797	Arrdc3	arrestin domain containing 3 (Arrdc3), mRNA	1.37118	0.249726	0.00475	1.64735	0.52361	0.0493965
NM_031749	Gcs1	glucosidase 1 (Gcs1), mRNA	1.13003	0.105946	0.26535	1.64418	0.163061	0.0382761
NM_012931	Bcar1	breast cancer anti-estrogen resistance 1 (Bcar1), mRNA	1.25567	0.108761	0.01945	1.6419	0.160287	0.0190749
NM_001107315	Pragmin	pragma of Rnd2 (Pragmin), mRNA	1.08665	0.113835	0.3969	1.64117	0.151108	0.0245633
NM_001025272	Pgam5	phosphoglycerate mutase family member 5 (Pgam5), mRNA	1.4598	0.147576	0.00035	1.64083	0.18264	0.0277431
NM_053523	Herpud1	homocysteine-inducible, endoplasmic reticulum stress-inducible, ubiquitin-like domain member 1 (Herpud1), mRNA	1.39281	0.0804976	0.0004	1.64032	0.194936	0.0251583
NM_001011986	Sf3a2	splicing factor 3a, subunit 2 (Sf3a2), mRNA	1.21764	0.164455	0.04685	1.64029	0.20576	0.0226235
NM_001011980	Ppan	peter pan homolog (Drosophila) (Ppan), mRNA	1.38956	0.155452	0.0035	1.63955	0.206093	0.0319544
NM_001270692; NM_001270693; NM_001270694; NM_022244	Arhgap17	Rho GTPase activating protein 17 (Arhgap17), transcript variant 1, mRNA; Rho GTPase activating protein 17 (Arhgap17), transcript variant 3, mRNA; no definition; Rho GTPase activating protein 17 (Arhgap17), transcript variant 2, mRNA	1.47818	0.156355	0.00025	1.63936	0.127739	0.0369781
NM_001009357	Rqcd1	Rcd1 required for cell differentiation1 homolog (S. pombe) (Rqcd1), mRNA	1.32649	0.100217	0.0069	1.63904	0.197061	0.0287879
NM_001100740	Mta2	metastasis associated 1 family, member 2 (Mta2), mRNA	1.21617	0.0517966	0.0485	1.63606	0.205414	0.0237265
NM_001106226	Gltscr1	glioma tumor suppressor candidate region gene 1 (Gltscr1), mRNA	1.08621	0.152345	0.43075	1.63486	0.180711	0.0275442
NM_001011891	Nubp2	nucleotide binding protein 2 (Nubp2), mRNA	1.29078	0.0946581	0.0225	1.63472	0.234028	0.0433236
NM_001047095	Nop16	NOP16 nucleolar protein (Nop16), mRNA	1.15064	0.101384	0.1705	1.63342	0.312113	0.0303693
NM_001160228	Adam19	ADAM metallopeptidase domain 19 (Adam19), mRNA	1.02191	0.0781073	0.84875	1.63327	0.132975	0.032296
NM_031104	Rpl22	ribosomal protein L22 (Rpl22), mRNA	1.38637	0.127787	0.00085	1.63215	0.129841	0.020605
NM_001004210; NM_001271731	Xbp1	X-box binding protein 1 (Xbp1), transcript variant 1, mRNA; no definition	1.30262	0.0556413	0.00585	1.6298	0.149764	0.0199216
NM_017314	Ubc	ubiquitin C (Ubc), mRNA	1.36527	0.120553	0.0014	1.62821	0.242955	0.021183
NM_001015021	Dnajb11	DnaJ (Hsp40) homolog, subfamily B, member 11 (Dnajb11), mRNA	1.41572	0.0938025	0.00085	1.62759	0.102811	0.0228018
NM_017251	Gjb1	no definition	1.01456	0.0721014	0.8831	1.62684	0.486367	0.0362028
NM_001106238	Pak4	p21 protein (Cdc42/Rac)-activated kinase 4 (Pak4), mRNA	1.27331	0.177974	0.0344	1.62638	0.129893	0.0465046
NM_213557	Rps18	ribosomal protein S18 (Rps18), mRNA	1.3423	0.0868255	0.00215	1.62567	0.168528	0.0219912
NM_001034146	Usp10	ubiquitin specific peptidase 10 (Usp10), mRNA	1.15955	0.0588237	0.1324	1.62535	0.299068	0.0283836
NM_031136	Tmsb4x	thymosin, beta 4, X chromosome (Tmsb4x), mRNA	1.31476	0.181298	0.00565	1.62429	0.308568	0.0376604
NM_022949	Rpl14	ribosomal protein L14 (Rpl14), mRNA	1.44138	0.0930806	0.00015	1.62194	0.407071	0.0253659
NM_001191877	Pwp1	PWP1 homolog (S. cerevisiae) (Pwp1), mRNA	1.36877	0.137696	0.00945	1.62091	0.131079	0.0486055
NM_017059	Bax	Bcl2-associated X protein (Bax), mRNA	1.07836	0.144326	0.49325	1.61858	0.150668	0.0374797
NM_153316	Slc35e4	solute carrier family 35, member E4 (Slc35e4), mRNA	1.0336	0.0710172	0.73995	1.61691	0.201104	0.032296
NM_001017537	Tex261	testis expressed 261 (Tex261), mRNA	1.40244	0.13207	0.0014	1.61335	0.286513	0.0369781
NM_131913	Xpnpep1	X-prolyl aminopeptidase (aminopeptidase P) 1, soluble (Xpnpep1), mRNA	1.26672	0.079927	0.0146	1.61273	0.272004	0.0247194
NM_001108848	Elavl1	ELAV like RNA binding protein 1 (Elavl1), mRNA	1.33902	0.140518	0.0087	1.61195	0.264897	0.0295772
NM_001024268	Lig1	ligase I, DNA, ATP-dependent (Lig1), mRNA	1.22774	0.101199	0.05055	1.61188	0.21576	0.0321387
NM_001127548	Traf7	TNF receptor-associated factor 7, E3 ubiquitin protein ligase (Traf7), mRNA	1.08256	0.0861093	0.42355	1.6117	0.142789	0.0297451
NM_001030034	Rhbdf1	rhomboid 5 homolog 1 (Drosophila) (Rhbdf1), mRNA	1.26123	0.109744	0.04665	1.61077	0.051655	0.0461507
NM_001270843; NM_022944	Inppl1	no definition; no definition	1.07387	0.0492062	0.4756	1.61037	0.0894628	0.0235127
NM_133406	Agpat4	1-acylglycerol-3-phosphate O-acyltransferase 4 (Agpat4), mRNA	1.2086	0.0923335	0.0519	1.60885	0.248943	0.0264498
NM_138509	Mapre1	microtubule-associated protein, RP/EB family, member 1 (Mapre1), mRNA	1.44671	0.163224	5e-05	1.60786	0.098317	0.02579
NM_053439	Ran	RAN, member RAS oncogene family (Ran), mRNA	1.3891	0.124634	0.0005	1.60781	0.188393	0.0217687
NM_001100983; NM_001109484; NM_001109486	Myl6l	myosin, light polypeptide 6, alkali, smooth muscle and non-muscle-like (Myl6l), mRNA; myosin, light chain 6, alkali, smooth muscle and non-muscle (Myl6), mRNA; no definition	1.06311	0.0928173	0.5915	1.60705	0.149672	0.0327901
NM_001107789	Hm13	histocompatibility minor 13 (Hm13), mRNA	1.44328	0.107736	0.0004	1.60677	0.202282	0.0335374
NM_001039034	Wdr5	WD repeat domain 5 (Wdr5), mRNA	1.15028	0.207122	0.1768	1.60526	0.261341	0.0321387
NM_001013922	RGD1307752	similar to RIKEN cDNA 1110008F13 (RGD1307752), mRNA	1.3312	0.112138	0.0042	1.60055	0.235902	0.0324527
NM_145094	Rab31	RAB31, member RAS oncogene family (Rab31), mRNA	1.42571	0.0584454	0.0003	1.60045	0.255848	0.0272023
NM_001107576	Ints5	integrator complex subunit 5 (Ints5), mRNA	1.10758	0.104954	0.3365	1.60031	0.430423	0.0493965
NM_001012104	Ddost	no definition	1.17312	0.0606499	0.09175	1.59661	0.320407	0.0353135
NM_001106402	Lhfpl2	lipoma HMGIC fusion partner-like 2 (Lhfpl2), mRNA	1.21183	0.124981	0.0561	1.59445	0.313005	0.0343174
NM_134413	Nacc1	nucleus accumbens associated 1, BEN and BTB (POZ) domain containing (Nacc1), mRNA	1.2957	0.138458	0.00845	1.59443	0.161845	0.0295772
NM_001127551	Lrch4	leucine-rich repeats and calponin homology (CH) domain containing 4 (Lrch4), mRNA	1.0445	0.0958318	0.69625	1.59351	0.119133	0.0415169
NM_012766	Ccnd3	cyclin D3 (Ccnd3), mRNA	1.32976	0.0595856	0.00495	1.59309	0.230932	0.0339487
NM_001007722	Hba2	hemoglobin, alpha 2 (Hba2), mRNA	1.18949	0.411805	0.08465	1.59185	0.61989	0.0360046
NM_001106537	Ttpal	tocopherol (alpha) transfer protein-like (Ttpal), mRNA	1.12117	0.0852892	0.2522	1.58812	0.464128	0.0359043
NM_001271066; NM_001271067; NM_012984	Myo9b	no definition; no definition; myosin IXb (Myo9b), transcript variant 3, mRNA	1.02799	0.122374	0.7764	1.58752	0.279744	0.02858
NM_001013158	B3galnt1	beta-1,3-N-acetylgalactosaminyltransferase 1 (globoside blood group) (B3galnt1), mRNA	1.42849	0.110937	0.00045	1.58636	0.238925	0.0341538
NM_001106131	Ctdp1	CTD (carboxy-terminal domain, RNA polymerase II, polypeptide A) phosphatase, subunit 1 (Ctdp1), mRNA	1.17359	0.147794	0.1268	1.5861	0.0507003	0.0381267
NM_019229	Slc12a4	solute carrier family 12 (potassium/chloride transporter), member 4 (Slc12a4), mRNA	1.36392	0.0806812	0.00165	1.586	0.27253	0.0360046
NM_057097	Vamp3	vesicle-associated membrane protein 3 (Vamp3), mRNA	1.39008	0.124382	0.0009	1.58396	0.163291	0.0319544
NM_001037195	Rhog	ras homolog family member G (Rhog), mRNA	1.08515	0.0608117	0.39495	1.58383	0.315429	0.0335374
NM_001134559	Gpatch2l	G patch domain containing 2-like (Gpatch2l), mRNA	1.27752	0.104907	0.02235	1.58223	0.352457	0.0491407
NM_001126282	Mfsd5	major facilitator superfamily domain containing 5 (Mfsd5), mRNA	1.22762	0.154707	0.0452	1.58005	0.217754	0.0483285
NM_001109060	Stard13	StAR-related lipid transfer (START) domain containing 13 (Stard13), mRNA	0.927667	0.115694	0.5129	1.57956	0.236904	0.0459566
NM_012875	Rpl39	ribosomal protein L39 (Rpl39), mRNA	1.44457	0.154767	5e-05	1.57952	0.345742	0.0344392
NM_001105770	Zfp598	zinc finger protein 598 (Zfp598), mRNA	1.12514	0.0542616	0.2381	1.5794	0.160831	0.0392053
NM_001106079	Atp13a1	ATPase type 13A1 (Atp13a1), mRNA	1.15775	0.059989	0.13385	1.57878	0.0957383	0.0366125
NM_001107490	Cic	capicua transcriptional repressor (Cic), mRNA	1.29739	0.194418	0.0072	1.57644	0.19575	0.0345739
NM_030858	Smad7	SMAD family member 7 (Smad7), mRNA	0.975228	0.167298	0.80695	1.57599	0.161115	0.0344392
NM_001108106	Plxnb2	plexin B2 (Plxnb2), mRNA	1.3472	0.110453	0.004	1.57538	0.174743	0.0297451
NM_001024295	Sumo3	small ubiquitin-like modifier 3 (Sumo3), mRNA	1.26661	0.0673161	0.0123	1.57445	0.353835	0.032296
NM_001113223; NM_033234	LOC100134871	beta globin minor gene (LOC100134871), mRNA; hemoglobin, beta (Hbb), mRNA	1.32653	0.470805	0.00495	1.57298	0.677959	0.0470335
NM_001134780	Parvb	parvin, beta (Parvb), mRNA	1.0289	0.0863601	0.7658	1.57219	0.225955	0.0325953
NM_001013035	Phb2	prohibitin 2 (Phb2), mRNA	1.21629	0.0277303	0.04345	1.5697	0.13522	0.0351258
NM_001106066	Pgls	6-phosphogluconolactonase (Pgls), mRNA	1.19896	0.181213	0.071	1.56844	0.200334	0.0457958
NM_001109456	Sec24c	SEC24 family member C (Sec24c), mRNA	1.1422	0.0868977	0.16585	1.56754	0.175366	0.0354447
NM_130432	Rps13	ribosomal protein S13 (Rps13), mRNA	1.44176	0.178813	0.00025	1.56608	0.2709	0.0345739
NM_031833	Nme2	NME/NM23 nucleoside diphosphate kinase 2 (Nme2), mRNA	1.35755	0.139651	0.0019	1.56242	0.108525	0.0381267
NM_171995	Ddb1	damage-specific DNA binding protein 1, 127kDa (Ddb1), mRNA	1.19013	0.10376	0.0654	1.55604	0.358718	0.0423499
NM_134334	Ctsd	cathepsin D (Ctsd), mRNA	1.46452	0.0613959	0.0001	1.55491	0.32791	0.0470335
NM_172036	Gabarap	GABA(A) receptor-associated protein (Gabarap), mRNA	1.08037	0.137093	0.4195	1.55452	0.351501	0.0444633
NM_001008326	Rexo2	RNA exonuclease 2 (Rexo2), mRNA	1.33779	0.151002	0.00435	1.55251	0.137072	0.0410339
NM_001044228	Pes1	pescadillo ribosomal biogenesis factor 1 (Pes1), mRNA	1.34382	0.118525	0.00315	1.55157	0.125297	0.0425026
NM_001166022; NM_013137	Ddr1	discoidin domain receptor tyrosine kinase 1 (Ddr1), transcript variant 2, mRNA; discoidin domain receptor tyrosine kinase 1 (Ddr1), transcript variant 1, mRNA	1.24156	0.101625	0.02475	1.5502	0.336148	0.0437889
NM_022514	Rpl27	ribosomal protein L27 (Rpl27), mRNA	1.31271	0.127187	0.00535	1.54801	0.282486	0.0344392
NM_001105837	Eif1	eukaryotic translation initiation factor 1 (Eif1), mRNA	1.17662	0.0762501	0.08925	1.54759	0.337316	0.0447902
NM_001107928	Ubap2	no definition	1.05323	0.146425	0.59255	1.54008	0.140987	0.0413615
NM_013199	Dnm2	dynamin 2 (Dnm2), mRNA	1.25657	0.115832	0.0186	1.53674	0.152998	0.0433236
NM_031629	Psmb4	proteasome (prosome, macropain) subunit, beta type 4 (Psmb4), mRNA	1.29518	0.151	0.00775	1.52636	0.294316	0.0463446
NM_001029910	Pdcd6ip	programmed cell death 6 interacting protein (Pdcd6ip), mRNA	1.36537	0.10697	0.001	1.52566	0.119225	0.0486055
NM_017006	G6pd	glucose-6-phosphate dehydrogenase (G6pd), mRNA	1.34763	0.0923756	0.00205	1.51693	0.199536	0.0473506
NM_130428	Sdha	succinate dehydrogenase complex, subunit A, flavoprotein (Fp) (Sdha), mRNA	0.804333	0.0364387	0.0212	0.660088	0.040126	0.0482241
NM_001106217	Lrp11	no definition	0.735215	0.0395869	0.00135	0.658006	0.0594188	0.0459566
NM_053471	Sema6b	sema domain, transmembrane domain (TM), and cytoplasmic domain, (semaphorin) 6B (Sema6b), mRNA	0.746073	0.0608078	0.00235	0.652834	0.0475703	0.0483285
NM_001105998	Ccni	cyclin I (Ccni), mRNA	0.896328	0.122129	0.25745	0.652634	0.0556799	0.0408464
NM_001135698	Ypel3	yippee-like 3 (Drosophila) (Ypel3), mRNA	0.770808	0.0650876	0.00705	0.652397	0.0498758	0.0457958
NM_198738	Psat1	phosphoserine aminotransferase 1 (Psat1), mRNA	0.712766	0.0728345	0.0003	0.650923	0.089417	0.0447902
NM_001107481	Pnmal2	paraneoplastic Ma antigen family-like 2 (Pnmal2), mRNA	0.697061	0.0567741	5e-05	0.650541	0.0533013	0.0436396
NM_053817	Nrxn3	neurexin 3 (Nrxn3), mRNA	0.769811	0.139825	0.00775	0.649579	0.14273	0.0480499
NM_001106694	Pink1	PTEN induced putative kinase 1 (Pink1), mRNA	0.7411	0.0671508	0.0018	0.647366	0.0892338	0.0423499
NM_012836	Cpd	carboxypeptidase D (Cpd), mRNA	1.11837	0.0639425	0.2407	0.645366	0.0725384	0.0492951
NM_031602	Kcnj10	potassium inwardly-rectifying channel, subfamily J, member 10 (Kcnj10), mRNA	0.683379	0.0483874	0.00025	0.645194	0.120193	0.0457958
NM_001271045; NM_001271046; NM_017288	Scn1b	no definition; sodium channel, voltage-gated, type I, beta subunit (Scn1b), transcript variant 3, mRNA; sodium channel, voltage-gated, type I, beta subunit (Scn1b), transcript variant 2, mRNA	0.831971	0.0860018	0.0582	0.644858	0.118172	0.0442993
NM_001107871	Fbxo41	no definition	0.747026	0.0892475	0.00345	0.644415	0.0913476	0.0492951
NM_138538	Dnm3	dynamin 3 (Dnm3), mRNA	0.71249	0.0452757	0.00025	0.64344	0.0919414	0.0487608
NM_022851	Aldh5a1	aldehyde dehydrogenase 5 family, member A1 (Aldh5a1), mRNA	0.697777	0.121012	0.0002	0.64312	0.0636103	0.0378116
NM_033235	Mdh1	malate dehydrogenase 1, NAD (soluble) (Mdh1), mRNA	0.784404	0.0859824	0.01325	0.643082	0.0525097	0.0444633
NM_019166	Syngr1	synaptogyrin 1 (Syngr1), mRNA	0.752721	0.0753317	0.0046	0.642905	0.0900817	0.0466812
NM_001011932	Btbd1	BTB (POZ) domain containing 1 (Btbd1), mRNA	0.894056	0.0747107	0.2384	0.642802	0.107876	0.0426708
NM_021748	Nsf	N-ethylmaleimide-sensitive factor (Nsf), mRNA	0.667786	0.0204075	5e-05	0.642429	0.110815	0.0459566
NM_001106494	Lpcat4	lysophosphatidylcholine acyltransferase 4 (Lpcat4), mRNA	0.67594	0.0546061	5e-05	0.641116	0.0292998	0.0411747
NM_199207	Fam21c	family with sequence similarity 21, member C (Fam21c), mRNA	0.887231	0.0278684	0.21395	0.640666	0.118231	0.0382761
NM_022005	Fxyd6	FXYD domain-containing ion transport regulator 6 (Fxyd6), mRNA	0.726304	0.0620849	0.00135	0.640426	0.111175	0.0434898
NM_001191645	Ulk2	unc-51 like autophagy activating kinase 2 (Ulk2), mRNA	0.941846	0.0524156	0.537	0.640216	0.119403	0.0392053
NM_145784	Gpr37l1	G protein-coupled receptor 37-like 1 (Gpr37l1), mRNA	0.683902	0.0525432	0.0002	0.639066	0.103539	0.0384397
NM_001191681	Nat8l	N-acetyltransferase 8-like (Nat8l), mRNA	0.750151	0.062173	0.0029	0.638719	0.125767	0.0404858
NM_001109388	LOC680039	hypothetical protein LOC680039 (LOC680039), mRNA	0.888531	0.0622198	0.2208	0.637929	0.0827153	0.037117
NM_031007	Adcy2	adenylate cyclase 2 (brain) (Adcy2), mRNA	0.730191	0.0987398	0.00105	0.637745	0.0995679	0.0333715
NM_031770	Gnb5	guanine nucleotide binding protein (G protein), beta 5 (Gnb5), mRNA	0.744426	0.0741519	0.00385	0.637568	0.0967684	0.0446269
NM_021659	Syt7	synaptotagmin VII (Syt7), mRNA	0.698633	0.0620628	0.0003	0.637539	0.113615	0.0442993
NM_130420	Trim9	tripartite motif-containing 9 (Trim9), mRNA	0.739328	0.0484956	0.002	0.636227	0.17996	0.037117
NM_030843; NM_178345; NM_178346	Stxbp5	syntaxin binding protein 5 (tomosyn) (Stxbp5), transcript variant m, mRNA; syntaxin binding protein 5 (tomosyn) (Stxbp5), transcript variant b, mRNA; syntaxin binding protein 5 (tomosyn) (Stxbp5), transcript variant s, mRNA	0.926265	0.0349831	0.43335	0.635468	0.136801	0.0483285
NM_173115	Brinp2	bone morphogenetic protein/retinoic acid inducible neural-specific 2 (Brinp2), mRNA	0.690212	0.0530575	0.0001	0.635175	0.133313	0.0410339
NM_001107730	Kif5c	no definition	0.846514	0.0921772	0.0828	0.634964	0.0878427	0.0378116
NM_031143	Dgkz	diacylglycerol kinase zeta (Dgkz), mRNA	0.671583	0.0346433	5e-05	0.634241	0.0426565	0.032296
NM_001009353	Pla2g7	phospholipase A2, group VII (platelet-activating factor acetylhydrolase, plasma) (Pla2g7), mRNA	0.677305	0.0411886	0.0001	0.634172	0.106817	0.0420273
NM_013186	Kcnb1	potassium voltage gated channel, Shab-related subfamily, member 1 (Kcnb1), mRNA	0.762637	0.0938861	0.0081	0.633961	0.0869202	0.0386175
NM_138865	Cep19	centrosomal protein 19 (Cep19), mRNA	0.896876	0.136747	0.27685	0.633323	0.0908352	0.0408464
NM_001107384	Napg	N-ethylmaleimide-sensitive factor attachment protein, gamma (Napg), mRNA	0.853523	0.0660083	0.0976	0.633235	0.114077	0.02858
NM_001013044	Cryzl1	crystallin, zeta (quinone reductase)-like 1 (Cryzl1), mRNA	0.764911	0.0685036	0.00795	0.632997	0.0622903	0.0360046
NM_001077435	Bex2	brain expressed X-linked 2 (Bex2), mRNA	0.723104	0.0543996	0.00105	0.632959	0.0572059	0.0289831
NM_001108533	Spock2	sparc/osteonectin, cwcv and kazal-like domains proteoglycan (testican) 2 (Spock2), mRNA	0.739346	0.0803992	0.0022	0.632838	0.0375994	0.0335374
NM_053363	Clcn3	chloride channel, voltage-sensitive 3 (Clcn3), mRNA	1.14589	0.0612167	0.156	0.632744	0.10771	0.0372986
NM_001177681	Cnbd2	cyclic nucleotide binding domain containing 2 (Cnbd2), mRNA	0.876979	0.0340267	0.18115	0.63223	0.0667704	0.0324527
NM_001108795	Tmeff2	transmembrane protein with EGF-like and two follistatin-like domains 2 (Tmeff2), mRNA	0.777736	0.0756406	0.0137	0.631895	0.080817	0.0423499
NM_001011998	Fbxo9	f-box protein 9 (Fbxo9), mRNA	0.747914	0.0757344	0.00255	0.631836	0.0211901	0.0273446
NM_001100872	Map3k9	mitogen-activated protein kinase kinase kinase 9 (Map3k9), mRNA	0.740538	0.108842	0.00405	0.63142	0.0859278	0.0486055
NM_001270619; NM_001270620; NM_033096	Ppm1b	protein phosphatase, Mg2+/Mn2+ dependent, 1B (Ppm1b), transcript variant 2, mRNA; protein phosphatase, Mg2+/Mn2+ dependent, 1B (Ppm1b), transcript variant 3, mRNA; protein phosphatase, Mg2+/Mn2+ dependent, 1B (Ppm1b), transcript variant 1, mRNA	0.843281	0.0510487	0.07875	0.63085	0.126496	0.0368098
NM_001109317	Tmem47	transmembrane protein 47 (Tmem47), mRNA	0.84154	0.0476523	0.0729	0.63006	0.174506	0.0452945
NM_001100550	Slu7	SLU7 splicing factor homolog (S. cerevisiae) (Slu7), mRNA	1.12956	0.149817	0.2209	0.629814	0.157453	0.0387653
NM_012673	Thy1	Thy-1 cell surface antigen (Thy1), mRNA	0.679657	0.0196666	0.00015	0.629159	0.114844	0.0360046
NM_134404	Svop	no definition	0.687951	0.0446062	5e-05	0.628921	0.114656	0.0388977
NM_019128	Ina	internexin neuronal intermediate filament protein, alpha (Ina), mRNA	0.912373	0.0764933	0.3362	0.628399	0.0592475	0.0253659
NM_001024341	Fam110b	family with sequence similarity 110, member B (Fam110b), mRNA	0.733449	0.0336075	0.0034	0.628209	0.108803	0.0493965
NM_001270564; NM_001270565; NM_001270566; NM_001270567; NM_001270568; NM_001270569; NM_001270570; NM_053506	Hrh3	no definition; no definition; no definition; no definition; histamine receptor H3 (Hrh3), transcript variant 6, mRNA; no definition; no definition; histamine receptor H3 (Hrh3), transcript variant 1, mRNA	0.736459	0.11459	0.00205	0.628195	0.075305	0.0356032
NM_001106992	Cpeb4	cytoplasmic polyadenylation element binding protein 4 (Cpeb4), mRNA	1.10627	0.0995864	0.2983	0.627933	0.216119	0.0384397
NM_001106715	Pum2	pumilio RNA-binding family member 2 (Pum2), mRNA	1.15815	0.0878446	0.13305	0.627364	0.161151	0.0392053
NM_001009967; NM_001033970	Pip5k1c	phosphatidylinositol-4-phosphate 5-kinase, type I, gamma (Pip5k1c), transcript variant c, mRNA; no definition	0.686854	0.0490393	0.0001	0.626778	0.123734	0.0344392
NM_001079940	Habp4	hyaluronan binding protein 4 (Habp4), mRNA	0.808028	0.0567053	0.02765	0.626741	0.038827	0.0273446
NM_001277056	Arfgef1	ADP-ribosylation factor guanine nucleotide-exchange factor 1(brefeldin A-inhibited) (Arfgef1), mRNA	1.10198	0.0795237	0.3176	0.626484	0.200381	0.0417187
NM_001108667	Fktn	fukutin (Fktn), mRNA	0.971749	0.0357845	0.7857	0.626015	0.115037	0.0418732
NM_001079891	Magee1	melanoma antigen, family E, 1 (Magee1), mRNA	0.722488	0.035848	0.001	0.625349	0.0262485	0.0231545
NM_057211	Klf9	Kruppel-like factor 9 (Klf9), mRNA	0.874719	0.172053	0.1694	0.625283	0.193064	0.0309254
NM_020092	Srek1	splicing regulatory glutamine/lysine-rich protein 1 (Srek1), mRNA	0.994054	0.163149	0.95335	0.625177	0.1895	0.0325953
NM_001037189	Nsrp1	nuclear speckle splicing regulatory protein 1 (Nsrp1), mRNA	1.16226	0.322217	0.20005	0.62513	0.212918	0.0411747
NM_001177819	LOC100362110	LRRGT00155-like (LOC100362110), mRNA	0.813663	0.0854277	0.03395	0.625092	0.180024	0.0392053
NM_001010951	Prepl	prolyl endopeptidase-like (Prepl), mRNA	0.873902	0.0675949	0.1589	0.624954	0.0390061	0.0217687
NM_001113791	RGD1562618	similar to RIKEN cDNA 6030419C18 gene (RGD1562618), mRNA	0.701254	0.0444628	0.0004	0.624768	0.0297455	0.0310752
NM_001004248	Tmem30a	transmembrane protein 30A (Tmem30a), mRNA	1.03546	0.0805585	0.7157	0.624223	0.181811	0.0319544
NM_053580	Slc27a1	solute carrier family 27 (fatty acid transporter), member 1 (Slc27a1), mRNA	0.741795	0.0306756	0.0015	0.624063	0.0206386	0.02579
NM_001173450	Aak1	AP2 associated kinase 1 (Aak1), mRNA	0.760931	0.03872	0.00365	0.623948	0.130739	0.022444
NM_001099340	Wdr35l	WD repeat domain 35-like (Wdr35l), mRNA	1.08141	0.0714857	0.435	0.623743	0.0966158	0.0442993
NM_001081958	Gnl3l	guanine nucleotide binding protein-like 3 (nucleolar)-like (Gnl3l), mRNA	1.0968	0.0882845	0.34355	0.623669	0.134918	0.0392053
NM_001107032	Usp32	ubiquitin specific peptidase 32 (Usp32), mRNA	0.971989	0.0616075	0.767	0.623639	0.148805	0.0319544
NM_001170586	Nemf	no definition	0.897794	0.0778144	0.26185	0.623526	0.132193	0.0339487
NM_053829	Mapk8	no definition	0.903624	0.0500427	0.29655	0.622692	0.143928	0.0316229
NM_001044282	Mat2b	methionine adenosyltransferase II, beta (Mat2b), mRNA	0.729946	0.0787771	0.0016	0.622687	0.104747	0.0293839
NM_053875	Exoc4	no definition	0.966225	0.0609939	0.74605	0.622686	0.135537	0.0374797
NM_001127490	Rfx7	regulatory factor X, 7 (Rfx7), mRNA	0.970058	0.107814	0.7676	0.62263	0.186688	0.0446269
NM_053342	Cxxc4	CXXC finger protein 4 (Cxxc4), mRNA	0.882634	0.0882292	0.2283	0.622368	0.121251	0.0359043
NM_001271084	Svip	small VCP/p97-interacting protein (Svip), mRNA	0.764961	0.0447755	0.00685	0.622274	0.0684412	0.0356032
NM_001031627	LOC606294	hypothetical protein LOC606294 (LOC606294), mRNA	0.813244	0.0206198	0.03105	0.622204	0.0795927	0.0272023
NM_001191864	Cspp1	centrosome and spindle pole associated protein 1 (Cspp1), mRNA	0.763186	0.0883809	0.0121	0.622173	0.166618	0.0393807
NM_001139484	Zfp644	zinc finger protein 644 (Zfp644), mRNA	0.950927	0.0801964	0.6117	0.621528	0.201408	0.0401389
NM_001191837	Ube3a	ubiquitin protein ligase E3A (Ube3a), mRNA	1.23199	0.128907	0.033	0.621407	0.0606352	0.0272023
NM_207611	Bhlhb9	basic helix-loop-helix domain containing, class B, 9 (Bhlhb9), mRNA	0.900043	0.0818167	0.31265	0.621377	0.167521	0.0430219
NM_053795	Kidins220	kinase D-interacting substrate 220 (Kidins220), mRNA	0.811405	0.0366102	0.02885	0.621156	0.119285	0.026845
NM_001108465	Usp29	ubiquitin specific peptidase 29 (Usp29), mRNA	0.86271	0.0607389	0.1222	0.621113	0.122384	0.0347768
NM_001083586; NM_017197	Celf2	CUGBP, Elav-like family member 2 (Celf2), transcript variant 2, mRNA; CUGBP, Elav-like family member 2 (Celf2), transcript variant 1, mRNA	0.674297	0.0577395	0.00015	0.621109	0.12661	0.0273446
NM_001191094	Usp33	ubiquitin specific peptidase 33 (Usp33), mRNA	0.937635	0.0397941	0.5028	0.620906	0.144314	0.0318476
NM_175597	Ssx2ip	synovial sarcoma, X breakpoint 2 interacting protein (Ssx2ip), mRNA	0.825288	0.0551919	0.0647	0.620808	0.113537	0.0388977
NM_001012159	Upf3a	UPF3 regulator of nonsense transcripts homolog A (yeast) (Upf3a), mRNA	0.989514	0.0916043	0.91935	0.620526	0.0566178	0.0241623
NM_031787	Hipk3	homeodomain interacting protein kinase 3 (Hipk3), mRNA	1.30515	0.168954	0.0077	0.620475	0.144314	0.0329976
NM_001108278	Sat2	spermidine/spermine N1-acetyltransferase family member 2 (Sat2), mRNA	0.709314	0.058212	0.00325	0.620361	0.065211	0.0456678
NM_001005871	Atp2b4	no definition	0.67868	0.125466	0.0001	0.620293	0.190377	0.0312499
NM_022700	Arl3	ADP-ribosylation factor-like 3 (Arl3), mRNA	0.783	0.0664525	0.01075	0.62028	0.0140365	0.0243633
NM_001013205	Myef2	myelin expression factor 2 (Myef2), mRNA	1.00243	0.0752278	0.9797	0.618801	0.156199	0.0325953
NM_017132	Rcn2	reticulocalbin 2, EF-hand calcium binding domain (Rcn2), mRNA	0.750337	0.071901	0.0029	0.618679	0.0798368	0.0275442
NM_001039340	Zdhhc17	zinc finger, DHHC-type containing 17 (Zdhhc17), mRNA	1.0666	0.0389156	0.5134	0.618302	0.17464	0.0357331
NM_053393	Cdh8	no definition	0.688166	0.0336899	0.0002	0.618108	0.159876	0.0404858
NM_001004282	Tmem178a	transmembrane protein 178A (Tmem178a), mRNA	0.730128	0.181138	0.0026	0.618019	0.204494	0.043173
NM_001107064	Fads6	fatty acid desaturase 6 (Fads6), mRNA	0.681748	0.0406533	0.0005	0.617667	0.0946436	0.0420273
NM_173309	Elavl2	ELAV (embryonic lethal, abnormal vision, Drosophila)-like 2 (Hu antigen B) (Elavl2), mRNA	1.07109	0.0676596	0.485	0.616937	0.120404	0.0386175
NM_001108238	Ankrd12	ankyrin repeat domain 12 (Ankrd12), mRNA	1.14814	0.264018	0.1614	0.616408	0.20138	0.037117
NM_001135819	Pdxp	pyridoxal (pyridoxine, vitamin B6) phosphatase (Pdxp), mRNA	0.712513	0.0311767	0.0005	0.616382	0.0662793	0.0213795
NM_001169113	Lrpap1	low density lipoprotein receptor-related protein associated protein 1 (Lrpap1), mRNA	0.829349	0.0564126	0.05385	0.61636	0.0377852	0.0235127
NM_053351	Cacng2	calcium channel, voltage-dependent, gamma subunit 2 (Cacng2), mRNA	1.09713	0.102025	0.388	0.616067	0.0472277	0.0327901
NM_019219	Rbbp9	no definition	0.911051	0.0649464	0.41475	0.615459	0.0909316	0.0493965
NM_001106951	Cul4b	cullin 4B (Cul4b), mRNA	1.06368	0.135643	0.5386	0.615333	0.19185	0.0381267
NM_001007092	Clstn1	calsyntenin 1 (Clstn1), mRNA	0.719813	0.0732994	0.001	0.615326	0.144306	0.0415169
NM_001013179	Hes6	hes family bHLH transcription factor 6 (Hes6), mRNA	0.942759	0.0846461	0.62595	0.615268	0.0962039	0.0423499
NM_001108500	Pik3c2a	phosphatidylinositol-4-phosphate 3-kinase, catalytic subunit type 2 alpha (Pik3c2a), mRNA	1.41209	0.201993	0.00055	0.615031	0.156849	0.0372986
NM_022188	Robo1	roundabout, axon guidance receptor, homolog 1 (Drosophila) (Robo1), mRNA	0.719911	0.119912	0.00175	0.613955	0.147696	0.0305469
NM_001107516	Tubgcp5	tubulin, gamma complex associated protein 5 (Tubgcp5), mRNA	0.982988	0.0614223	0.87145	0.613872	0.15201	0.0430219
NM_031728	Snap91	synaptosomal-associated protein 91 (Snap91), mRNA	0.822273	0.0463007	0.0376	0.61368	0.12039	0.0217687
NM_052804	Fmr1	no definition	0.906381	0.0589714	0.3334	0.613632	0.196568	0.0366125
NM_001108318	Atp6v1a	ATPase, H+ transporting, lysosomal V1 subunit A (Atp6v1a), mRNA	0.884508	0.0826001	0.20295	0.613459	0.103754	0.0229584
NM_031351	Atrn	attractin (Atrn), mRNA	0.700362	0.0320314	0.0001	0.613338	0.046383	0.0179656
NM_001047116	Rundc3b	RUN domain containing 3B (Rundc3b), mRNA	0.908898	0.059798	0.3923	0.613132	0.103686	0.0403278
NM_133518	Rph3a	rabphilin 3A (Rph3a), mRNA	0.686779	0.0941611	0.0001	0.613031	0.0480204	0.0213795
NM_022238	Abcb9	ATP-binding cassette, subfamily B (MDR/TAP), member 9 (Abcb9), mRNA	0.68626	0.0206412	0.0004	0.612749	0.0463446	0.0297451
NM_022683	Cul5	cullin 5 (Cul5), mRNA	1.44355	0.169248	0.00045	0.612588	0.18251	0.0447902
NM_013145	Gnai1	no definition	0.90632	0.0770903	0.31215	0.612527	0.195877	0.0262455
NM_001108473	Pnmal1	paraneoplastic Ma antigen family-like 1 (Pnmal1), mRNA	0.777068	0.0540481	0.01155	0.612024	0.0777128	0.022223
NM_001106158	Fam13b	family with sequence similarity 13, member B (Fam13b), mRNA	0.892485	0.103016	0.252	0.611968	0.0890189	0.032296
NM_138845	Tnrc6b	trinucleotide repeat containing 6B (Tnrc6b), mRNA	0.851689	0.114375	0.0968	0.611661	0.106292	0.0215845
NM_012544	Ace	angiotensin I converting enzyme (Ace), mRNA	1.03479	0.273183	0.7297	0.611552	0.250306	0.0291655
NM_001100548	Rbm5	RNA binding motif protein 5 (Rbm5), mRNA	0.724024	0.0498214	0.00085	0.611548	0.112474	0.0226235
NM_001271103	Ncor1	no definition	0.924247	0.101909	0.40875	0.611096	0.140305	0.0175213
NM_001024972	Arglu1	arginine and glutamate rich 1 (Arglu1), mRNA	0.71418	0.0310644	0.0009	0.611089	0.186808	0.0194917
NM_001191068	Sgcb	sarcoglycan, beta (dystrophin-associated glycoprotein) (Sgcb), mRNA	0.771374	0.0568511	0.0093	0.61101	0.144081	0.0251583
NM_001191679	Wdr19	WD repeat domain 19 (Wdr19), mRNA	0.905696	0.0897875	0.33435	0.610883	0.0998228	0.037117
NM_001014273	Armcx3	armadillo repeat containing, X-linked 3 (Armcx3), mRNA	0.834555	0.0479877	0.06435	0.610571	0.12788	0.0213795
NM_001014114	RGD1305733	similar to RIKEN cDNA 2900011O08 (RGD1305733), mRNA	0.722619	0.0236919	0.00065	0.609968	0.076618	0.0175213
NM_031018	Atf2	activating transcription factor 2 (Atf2), mRNA	1.02836	0.104988	0.77575	0.609726	0.217079	0.0369781
NM_001106109	Nrsn1	neurensin 1 (Nrsn1), mRNA	0.854294	0.0566693	0.103	0.608807	0.071187	0.017343
NM_001145840	Ganc	glucosidase, alpha; neutral C (Ganc), mRNA	0.753631	0.0640207	0.01785	0.608322	0.123635	0.0483285
NM_173095	Kcna1	potassium voltage-gated channel, shaker-related subfamily, member 1 (Kcna1), mRNA	0.98155	0.109892	0.8523	0.608163	0.099035	0.022223
NM_019210	Pak3	p21 protein (Cdc42/Rac)-activated kinase 3 (Pak3), mRNA	1.16539	0.119289	0.13575	0.608131	0.11301	0.0266192
NM_053474	Ppp1r9b	protein phosphatase 1, regulatory subunit 9B (Ppp1r9b), mRNA	0.753207	0.183926	0.0049	0.60803	0.053128	0.0382761
NM_001105888	Senp7	SUMO1/sentrin specific peptidase 7 (Senp7), mRNA	0.900743	0.0637095	0.36435	0.607443	0.182284	0.0497212
NM_001007149; NM_001007150; NM_134466	Stau2	staufen double-stranded RNA binding protein 2 (Stau2), transcript variant LL, mRNA; staufen double-stranded RNA binding protein 2 (Stau2), transcript variant SS, mRNA; staufen double-stranded RNA binding protein 2 (Stau2), transcript variant LS, mRNA	0.741876	0.0530864	0.00165	0.607273	0.0769008	0.0196981
NM_001107003	Rapgef6	Rap guanine nucleotide exchange factor (GEF) 6 (Rapgef6), mRNA	0.995225	0.134957	0.96055	0.607162	0.202008	0.0415169
NM_198758	Rundc3a	RUN domain containing 3A (Rundc3a), mRNA	0.703856	0.0490767	0.00025	0.607143	0.0556399	0.0177399
NM_001106023	Erlec1	endoplasmic reticulum lectin 1 (Erlec1), mRNA	0.940545	0.0713212	0.52255	0.60681	0.0533651	0.0233291
NM_031969	Calm1	calmodulin 1 (Calm1), mRNA	0.815685	0.0705019	0.0416	0.606703	0.0978111	0.0449531
NM_172321	Slc6a15	solute carrier family 6 (neutral amino acid transporter), member 15 (Slc6a15), mRNA	0.928834	0.0876551	0.4566	0.606541	0.140618	0.0231545
NM_001044249	Antxr1	anthrax toxin receptor 1 (Antxr1), mRNA	0.740696	0.103637	0.0089	0.605857	0.0639646	0.0260067
NM_001169133	Tenm3	teneurin transmembrane protein 3 (Tenm3), mRNA	0.820826	0.10776	0.03945	0.605096	0.0945081	0.0149357
NM_001109118	Elovl2	ELOVL fatty acid elongase 2 (Elovl2), mRNA	0.896747	0.0623428	0.26925	0.60407	0.0577094	0.0199216
NM_013126	Dgkg	diacylglycerol kinase, gamma (Dgkg), mRNA	0.741287	0.116965	0.00385	0.603972	0.151527	0.037117
NM_001033984; NM_031805	Ank3	no definition; ankyrin 3, node of Ranvier (ankyrin G) (Ank3), transcript variant 1, mRNA	0.715456	0.12281	0.0005	0.603798	0.0809886	0.0185998
NM_001163168; NM_012731	Ntrk2	no definition; neurotrophic tyrosine kinase, receptor, type 2 (Ntrk2), transcript variant 1, mRNA	0.794726	0.107322	0.0215	0.603534	0.0338432	0.0275442
NM_031081	Pdpk1	3-phosphoinositide dependent protein kinase-1 (Pdpk1), mRNA	0.804213	0.11464	0.0343	0.602797	0.110554	0.0291655
NM_145096	Zdhhc2	no definition	0.764597	0.0697842	0.0091	0.602631	0.110952	0.0305469
NM_022868	Pcdh8	no definition	0.840337	0.075051	0.08085	0.602418	0.12154	0.0208341
NM_001025127	Rufy3	RUN and FYVE domain containing 3 (Rufy3), mRNA	0.942711	0.050902	0.5386	0.602068	0.118466	0.020375
NM_001013218	Reep6	receptor accessory protein 6 (Reep6), mRNA	0.70826	0.153315	0.0035	0.601956	0.131955	0.0422124
NM_031618	Nckap1	no definition	0.920066	0.0355908	0.38825	0.601556	0.14664	0.0213795
NM_023020	Tmeff1	transmembrane protein with EGF-like and two follistatin-like domains 1 (Tmeff1), mRNA	0.737429	0.0770279	0.0027	0.601278	0.135573	0.0228018
NM_198782	Dgki	diacylglycerol kinase, iota (Dgki), mRNA	0.780025	0.102942	0.0186	0.600997	0.153723	0.0349516
NM_001004243	Rpap3	no definition	0.790969	0.077779	0.0214	0.600946	0.150418	0.0233291
NM_001115021	Qk	quaking (Qk), mRNA	1.04837	0.191824	0.626	0.600757	0.171749	0.021183
NM_001191596	Usp46	ubiquitin specific peptidase 46 (Usp46), mRNA	0.817137	0.0871911	0.03895	0.600576	0.118892	0.021183
NM_053518	Lyst	no definition	1.10375	0.0226915	0.31915	0.600345	0.148447	0.0353135
NM_031571	Acvr2a	activin A receptor, type IIA (Acvr2a), mRNA	0.99634	0.107873	0.9711	0.599691	0.203961	0.0452945
NM_171983	Sptan1	spectrin, alpha, non-erythrocytic 1 (Sptan1), mRNA	0.795058	0.0967293	0.0226	0.599137	0.0402432	0.0291655
NM_053392	Cdh11	cadherin 11 (Cdh11), mRNA	0.794923	0.0629633	0.0215	0.598924	0.1347	0.023929
NM_017294	Pacsin1	no definition	0.745738	0.0444348	0.00255	0.598866	0.0586829	0.0151293
NM_019362	Stk39	serine threonine kinase 39 (Stk39), mRNA	1.01767	0.103343	0.85815	0.598859	0.170183	0.0194917
NM_001173429	Sept6	septin 6 (Sept6), mRNA	0.700572	0.0595722	0.0005	0.598753	0.0675162	0.0270356
NM_175765	Psip1	PC4 and SFRS1 interacting protein 1 (Psip1), mRNA	0.872059	0.0938999	0.14965	0.598629	0.0872368	0.0157572
NM_001024308	LOC499742	no definition	0.771181	0.148171	0.01345	0.598539	0.209858	0.0325953
NM_001108951	LOC365985	similar to adenylate kinase 5 isoform 1 (LOC365985), mRNA	0.673952	0.0630058	5e-05	0.598355	0.209902	0.020375
NM_001014203	Ccdc65	coiled-coil domain containing 65 (Ccdc65), mRNA	0.985347	0.141075	0.89555	0.598353	0.0467839	0.0297451
NM_017091	Pcsk1	proprotein convertase subtilisin/kexin type 1 (Pcsk1), mRNA	0.851863	0.034857	0.145	0.597873	0.0523338	0.0451322
NM_022676	Ppp1r1a	protein phosphatase 1, regulatory (inhibitor) subunit 1A (Ppp1r1a), mRNA	0.746594	0.0771139	0.002	0.597782	0.066475	0.0157572
NM_001271384	Epm2aip1	EPM2A (laforin) interacting protein 1 (Epm2aip1), mRNA	1.01709	0.0819954	0.8577	0.597638	0.133858	0.0179656
NM_001191773	Wdr60	WD repeat domain 60 (Wdr60), mRNA	0.787787	0.0987037	0.03955	0.597392	0.133542	0.0310752
NM_001130570	Scrt1	scratch family zinc finger 1 (Scrt1), mRNA	0.850629	0.149451	0.0989	0.597274	0.0306244	0.0181813
NM_031615	Zfp148	zinc finger protein 148 (Zfp148), mRNA	1.24615	0.22421	0.0326	0.59723	0.214722	0.0247194
NM_001007680	Abhd6	abhydrolase domain containing 6 (Abhd6), mRNA	0.766341	0.0195042	0.00805	0.597118	0.0930633	0.0171542
NM_001024266	Lztfl1	leucine zipper transcription factor-like 1 (Lztfl1), mRNA	0.889003	0.0952399	0.302	0.596806	0.120428	0.0471922
NM_001134469	Lrrc49	leucine rich repeat containing 49 (Lrrc49), mRNA	0.888232	0.0564409	0.22605	0.596647	0.0558865	0.0149357
NM_001107734	Tlk1	tousled-like kinase 1 (Tlk1), mRNA	0.958548	0.0513662	0.6647	0.596479	0.163991	0.0270356
NM_053935	Sh3gl2	SH3-domain GRB2-like 2 (Sh3gl2), mRNA	0.778538	0.0352256	0.0087	0.596151	0.113735	0.0137561
NM_001108206	Tcte1	t-complex-associated testis expressed 1 (Tcte1), mRNA	0.683173	0.0725521	0.0028	0.595945	0.093351	0.0289831
NM_001034854	Ppapdc2	phosphatidic acid phosphatase type 2 domain containing 2 (Ppapdc2), mRNA	0.870565	0.142032	0.2007	0.595083	0.157239	0.0378116
NM_001270854; NM_012672	Thrb	thyroid hormone receptor beta (Thrb), transcript variant 2, mRNA; thyroid hormone receptor beta (Thrb), transcript variant 1, mRNA	0.950206	0.152418	0.6178	0.594932	0.125382	0.0201441
NM_001135893; NM_001135923	Usp9x	ubiquitin specific peptidase 9, X-linked (Usp9x), transcript variant 1, mRNA; ubiquitin specific peptidase 9, X-linked (Usp9x), transcript variant 2, mRNA	1.17227	0.0802842	0.10155	0.594827	0.172837	0.022444
NM_022265	Pdcd4	programmed cell death 4 (Pdcd4), mRNA	0.948526	0.0315856	0.59975	0.594656	0.111826	0.0185998
NM_080777	Sncb	synuclein, beta (Sncb), mRNA	0.697848	0.0320473	0.0002	0.594101	0.126482	0.0175213
NM_031098	Rock1	Rho-associated coiled-coil containing protein kinase 1 (Rock1), mRNA	0.927578	0.087455	0.4368	0.593912	0.12572	0.0157572
NM_001170398	Fry	furry homolog (Drosophila) (Fry), mRNA	0.673894	0.098415	5e-05	0.593875	0.0565507	0.010354
NM_022209	Ppp2r2b	protein phosphatase 2, regulatory subunit B, beta (Ppp2r2b), transcript variant 1, mRNA	0.806418	0.0389726	0.02845	0.593849	0.0721496	0.0142223
NM_019146	Bsn	bassoon (presynaptic cytomatrix protein) (Bsn), mRNA	0.669452	0.160374	5e-05	0.593842	0.172935	0.0193111
NM_001007712	Sdpr	serum deprivation response (Sdpr), mRNA	1.25322	0.235965	0.0817	0.593778	0.168816	0.043173
NM_017327	Gnao1	guanine nucleotide binding protein (G protein), alpha activating activity polypeptide O (Gnao1), mRNA	0.723349	0.0701325	0.00085	0.593697	0.0819301	0.0110776
NM_001013130	Sptbn1	spectrin, beta, non-erythrocytic 1 (Sptbn1), mRNA	0.909016	0.156756	0.33915	0.593648	0.0586719	0.0229584
NM_138846	Gpm6b	glycoprotein m6b (Gpm6b), mRNA	0.87255	0.0631131	0.1578	0.593455	0.124625	0.0177399
NM_001191796	Elovl4	ELOVL fatty acid elongase 4 (Elovl4), mRNA	1.0473	0.0769369	0.6581	0.593254	0.1319	0.0309254
NM_001014172	Rsrc1	arginine/serine-rich coiled-coil 1 (Rsrc1), mRNA	1.06479	0.169377	0.55955	0.59296	0.200198	0.0369781
NM_053379	Dcx	doublecortin (Dcx), mRNA	0.713716	0.0756072	0.00215	0.592663	0.143338	0.0368098
NM_001108439	Large	like-glycosyltransferase (Large), mRNA	0.722484	0.0602224	0.0012	0.59262	0.133081	0.0130747
NM_001100823	Wdr44	WD repeat domain 44 (Wdr44), mRNA	0.942404	0.0940264	0.60375	0.592619	0.166556	0.0403278
NM_001134553	Ubn2	ubinuclein 2 (Ubn2), mRNA	1.10554	0.181731	0.3243	0.591948	0.091498	0.0233291
NM_001191595	Fras1	no definition	0.6841	0.15342	0.00145	0.591671	0.154371	0.0231545
NM_019284; NM_133652	Cspg5	no definition; chondroitin sulfate proteoglycan 5 (neuroglycan C) (Cspg5), transcript variant 2, mRNA	0.759335	0.0956237	0.00535	0.591669	0.0585658	0.0110776
NM_001024267	MGC109340	similar to Microsomal signal peptidase 23 kDa subunit (SPase 22 kDa subunit) (SPC22/23) (MGC109340), mRNA	0.719398	0.0838196	0.00065	0.591555	0.0703329	0.0171542
NM_001170685; NM_013080	Ptprz1	no definition; protein tyrosine phosphatase, receptor-type, Z polypeptide 1 (Ptprz1), transcript variant 1, mRNA	0.862407	0.057275	0.12545	0.59152	0.168552	0.0233291
NM_001013923	Ndrg3	NDRG family member 3 (Ndrg3), mRNA	0.67397	0.0631459	5e-05	0.591205	0.12046	0.00825836
NM_001271206	Usp24	ubiquitin specific peptidase 24 (Usp24), mRNA	1.03136	0.0760078	0.7471	0.591175	0.116421	0.0151293
NM_001191872	Stxbp6	syntaxin binding protein 6 (amisyn) (Stxbp6), mRNA	1.11412	0.165332	0.323	0.591124	0.263042	0.0451322
NM_001024371	Ncald	neurocalcin delta (Ncald), mRNA	0.763603	0.066365	0.0048	0.590116	0.0993901	0.0126053
NM_001042579; NM_022862	Unc13b	unc-13 homolog B (C. elegans) (Unc13b), transcript variant 2, mRNA; unc-13 homolog B (C. elegans) (Unc13b), transcript variant 1, mRNA	0.947366	0.0879982	0.6569	0.589599	0.211837	0.0418732
NM_001107678	Dhx36	DEAH (Asp-Glu-Ala-His) box polypeptide 36 (Dhx36), mRNA	1.153	0.0701369	0.1464	0.589421	0.190378	0.0210045
NM_019621	Dlg4	discs, large homolog 4 (Drosophila) (Dlg4), mRNA	0.690542	0.0993338	0.00015	0.589409	0.0686355	0.021183
NM_001108617	Cdk14	cyclin-dependent kinase 14 (Cdk14), mRNA	1.04661	0.0413109	0.63455	0.589199	0.167519	0.0123305
NM_001107128; NM_001142945	Zfp68	zinc finger protein 68 (Zfp68), transcript variant 1, mRNA; zinc finger protein 68 (Zfp68), transcript variant 2, mRNA	1.09518	0.148623	0.37295	0.588719	0.167867	0.0283836
NM_001012235	Impact	imprinted and ancient (Impact), mRNA	0.88045	0.0637293	0.1853	0.588668	0.124593	0.018387
NM_001107312	Mtmr7	myotubularin related protein 7 (Mtmr7), mRNA	0.758721	0.0214486	0.0072	0.588389	0.10818	0.0135268
NM_001108012	Ncoa1	nuclear receptor coactivator 1 (Ncoa1), mRNA	0.83799	0.0831743	0.06435	0.588375	0.105656	0.0113139
NM_001107863	Ppm1k	protein phosphatase, Mg2+/Mn2+ dependent, 1K (Ppm1k), mRNA	0.908159	0.107135	0.34695	0.588358	0.102717	0.0201441
NM_173143	Abi2	no definition	0.773877	0.0480175	0.0063	0.588223	0.135308	0.0130747
NM_001014266	Cep83	centrosomal protein 83 (Cep83), mRNA	0.800832	0.148578	0.0268	0.58794	0.207524	0.0228018
NM_019149	Matr3	matrin 3 (Matr3), mRNA	1.04567	0.0999585	0.64245	0.587555	0.162886	0.0171542
NM_001106373	Pank1	pantothenate kinase 1 (Pank1), mRNA	0.992073	0.0957539	0.95705	0.587245	0.0892897	0.0353135
NM_024346	Stmn3	no definition	0.737621	0.0704355	0.0019	0.586796	0.0473799	0.0113139
NM_001115045; NM_001277069	Ric3	RIC3 acetylcholine receptor chaperone (Ric3), transcript variant 1, mRNA; RIC3 acetylcholine receptor chaperone (Ric3), transcript variant 2, mRNA	0.875582	0.0270049	0.1955	0.586033	0.0831592	0.0188467
NM_133557	Itfg1	integrin alpha FG-GAP repeat containing 1 (Itfg1), mRNA	0.75414	0.055875	0.0033	0.585592	0.0885837	0.0144595
NM_001108286	Ypel2	yippee-like 2 (Drosophila) (Ypel2), mRNA	0.673293	0.0877916	0.0007	0.58547	0.126779	0.0213795
NM_001108165	Zfp280d	zinc finger protein 280D (Zfp280d), mRNA	0.985033	0.0564471	0.88275	0.585328	0.184293	0.0194917
NM_001014187	Lancl2	LanC lantibiotic synthetase component C-like 2 (bacterial) (Lancl2), mRNA	0.963548	0.0889977	0.70735	0.585186	0.102969	0.0169304
NM_001109643	Snapc5	small nuclear RNA activating complex, polypeptide 5 (Snapc5), mRNA	0.709368	0.129812	0.00275	0.585184	0.0769278	0.0233291
NM_001106737	Nin	ninein (GSK3B interacting protein) (Nin), mRNA	0.980182	0.0708751	0.85195	0.584721	0.167586	0.0310752
NM_001012116	Spag1	sperm associated antigen 1 (Spag1), mRNA	0.823277	0.111814	0.1493	0.58428	0.1422	0.0436396
NM_053476	Synj1	no definition	0.765713	0.0134143	0.00425	0.584176	0.130644	0.0123305
NM_001191707	Plch1	phospholipase C, eta 1 (Plch1), mRNA	1.02141	0.0659726	0.8611	0.584162	0.197784	0.0492951
NM_001190475; NM_134408	Lphn2	latrophilin 2 (Lphn2), transcript variant 2, mRNA; latrophilin 2 (Lphn2), transcript variant 1, mRNA	0.717646	0.093944	0.0297	0.583934	0.134883	0.023929
NM_001277386; NM_001277425	Iqsec2	no definition; no definition	0.674767	0.0868661	5e-05	0.58387	0.0916678	0.0105715
NM_134386	Gprasp1	G protein-coupled receptor associated sorting protein 1 (Gprasp1), mRNA	0.781373	0.0569383	0.01105	0.583584	0.118999	0.0135268
NM_133587	Dscam	no definition	0.814143	0.104194	0.04695	0.58327	0.0372097	0.0167133
NM_001107857	Ephb6	Eph receptor B6 (Ephb6), mRNA	0.705797	0.11439	0.0005	0.583131	0.0727006	0.0165025
NM_001106575	Srpk2	SRSF protein kinase 2 (Srpk2), mRNA	0.845003	0.0460786	0.07745	0.582533	0.0650251	0.00767948
NR_045198	Hmox2-ps1	no definition	0.82988	0.166296	0.05375	0.582067	0.145532	0.0118208
NM_001169129	Pcdh19	protocadherin 19 (Pcdh19), mRNA	0.796201	0.127231	0.05125	0.581778	0.0724355	0.0229584
NM_001004254	Mtif2	mitochondrial translational initiation factor 2 (Mtif2), mRNA	1.00844	0.0715717	0.9405	0.581289	0.168043	0.0382761
NM_139189	Lmbrd1	LMBR1 domain containing 1 (Lmbrd1), mRNA	0.776106	0.0517916	0.0079	0.580271	0.0677453	0.0108439
NM_001044701	RGD1563986	similar to RIKEN cDNA E330009J07 gene (RGD1563986), mRNA	0.677642	0.0722564	0.0007	0.580113	0.0956899	0.0237265
NM_001107735	Osbpl6	oxysterol binding protein-like 6 (Osbpl6), mRNA	0.84804	0.0327423	0.1172	0.579824	0.142659	0.0201441
NM_182951	Serinc1	serine incorporator 1 (Serinc1), mRNA	0.900419	0.0702223	0.28085	0.579107	0.102046	0.0167133
NM_001108291	Luc7l3	LUC7-like 3 (S. cerevisiae) (Luc7l3), mRNA	0.836438	0.0579238	0.06305	0.578831	0.11837	0.0142223
NM_001107078	Slc7a4	solute carrier family 7, member 4 (Slc7a4), mRNA	0.69233	0.0707881	0.001	0.578735	0.125062	0.0247194
NM_001108029	Arid4a	AT rich interactive domain 4A (Rbp1 like) (Arid4a), mRNA	0.929128	0.135406	0.4852	0.578585	0.183302	0.0144595
NM_031714	Hrsp12	heat-responsive protein 12 (Hrsp12), mRNA	0.690178	0.109762	0.00045	0.578118	0.102461	0.0155629
NM_001029911	Cit	citron rho-interacting serine/threonine kinase (Cit), mRNA	0.865171	0.202936	0.13875	0.577467	0.118726	0.007971
NM_001109458	Fam163b	family with sequence similarity 163, member B (Fam163b), mRNA	0.839767	0.152761	0.0943	0.57724	0.170837	0.0157572
NM_031640	Cpq	carboxypeptidase Q (Cpq), mRNA	0.676829	0.039732	0.0007	0.576879	0.0392802	0.017343
NM_199269	Mdga2	MAM domain containing glycosylphosphatidylinositol anchor 2 (Mdga2), mRNA	0.795951	0.0562716	0.0585	0.576731	0.144027	0.0333715
NM_001106604	Alms1	Alstrom syndrome 1 (Alms1), mRNA	0.830156	0.0830544	0.07395	0.576312	0.199161	0.0289831
NM_001006998	Aldh3b1	aldehyde dehydrogenase 3 family, member B1 (Aldh3b1), mRNA	0.738013	0.111987	0.00635	0.575572	0.0965267	0.0140118
NM_012518	Calm3	calmodulin 3 (Calm3), mRNA	0.775108	0.0340668	0.0082	0.575362	0.0624482	0.00825836
NM_001107868	Zfp638	zinc finger protein 638 (Zfp638), mRNA	1.05959	0.120629	0.54555	0.575344	0.204169	0.0151293
NM_019380	Nptn	neuroplastin (Nptn), mRNA	0.727167	0.0355741	0.00095	0.574924	0.0886403	0.0085066
NM_001170340	Catsperg1	cation channel, sperm-associated, gamma 1 (Catsperg1), mRNA	0.585622	0.0885876	1	0.57486	0.0417447	0.0497212
NM_001108935	Col4a3bp	collagen, type IV, alpha 3 (Goodpasture antigen) binding protein (Col4a3bp), mRNA	0.988374	0.0372368	0.9022	0.574506	0.185446	0.0115655
NM_001172151	Cmtm4	CKLF-like MARVEL transmembrane domain containing 4 (Cmtm4), mRNA	0.83649	0.0788256	0.1195	0.574129	0.116884	0.0335374
NM_001195199; NM_147141	Cacna1b	calcium channel, voltage-dependent, N type, alpha 1B subunit (Cacna1b), transcript variant 1, mRNA; calcium channel, voltage-dependent, N type, alpha 1B subunit (Cacna1b), transcript variant 2, mRNA	0.670583	0.0868312	5e-05	0.574005	0.0736381	0.00681685
NM_001127299	Fam84a	family with sequence similarity 84, member A (Fam84a), mRNA	0.784008	0.0529952	0.01455	0.573994	0.0683917	0.0085066
NM_022246	Rad50	RAD50 homolog (S. cerevisiae) (Rad50), mRNA	1.21589	0.257967	0.0601	0.57376	0.164667	0.0179656
NM_001024322	Pot1	protection of telomeres 1 (Pot1), mRNA	0.775291	0.0881929	0.04395	0.573668	0.0773089	0.0319544
NM_001100560	Nrip1	nuclear receptor interacting protein 1 (Nrip1), mRNA	1.06632	0.0654882	0.55225	0.573164	0.171677	0.0235127
NM_031623	Grb14	growth factor receptor bound protein 14 (Grb14), mRNA	0.810448	0.105986	0.05875	0.572536	0.0762876	0.0177399
NM_001009675	Tceal1	transcription elongation factor A (SII)-like 1 (Tceal1), mRNA	0.7717	0.143381	0.0196	0.572352	0.0348496	0.0165025
NM_001108247	Wdr13	WD repeat domain 13 (Wdr13), mRNA	0.707764	0.0758114	0.00085	0.572352	0.119278	0.00901788
NM_001170596	Birc6	baculoviral IAP repeat-containing 6 (Birc6), mRNA	1.08449	0.0866889	0.3963	0.572088	0.143635	0.00979983
NM_001013138	Tspan17	tetraspanin 17 (Tspan17), mRNA	0.6827	0.175767	0.00035	0.571846	0.123622	0.0175213
NM_001047093	Klhl5	kelch-like family member 5 (Klhl5), mRNA	0.753746	0.0215049	0.0035	0.571747	0.121063	0.00953761
NM_001107662	Phc3	polyhomeotic homolog 3 (Drosophila) (Phc3), mRNA	1.20263	0.13166	0.08105	0.571623	0.169015	0.0331915
NM_001033899	Sms	spermine synthase (Sms), mRNA	0.729856	0.0578875	0.0021	0.571379	0.0617231	0.0123305
NM_019343	Rgs7	regulator of G-protein signaling 7 (Rgs7), mRNA	0.732106	0.0647343	0.00145	0.570588	0.079216	0.00650636
NM_001004446	Smarca2	SWI/SNF related, matrix associated, actin dependent regulator of chromatin, subfamily a, member 2 (Smarca2), mRNA	0.792741	0.0932147	0.0159	0.570327	0.1149	0.00650636
NM_001107117	Cers4	ceramide synthase 4 (Cers4), mRNA	0.925027	0.0963317	0.45075	0.569745	0.0974729	0.00979983
NM_001011917	Cab39l	calcium binding protein 39-like (Cab39l), mRNA	1.31503	0.251993	0.0089	0.569726	0.169141	0.0169304
NM_001109390	Pcdhb9	protocadherin beta 9 (Pcdhb9), mRNA	0.816077	0.0738326	0.1105	0.569367	0.109096	0.0387653
NM_001077651	Elavl4	ELAV like neuron-specific RNA binding protein 4 (Elavl4), mRNA	0.951334	0.106139	0.6366	0.569109	0.149988	0.021183
NM_001108290	Spag9	sperm associated antigen 9 (Spag9), mRNA	0.869343	0.0297408	0.1393	0.569087	0.113846	0.0085066
NM_057107	Acsl3	acyl-CoA synthetase long-chain family member 3 (Acsl3), mRNA	0.797102	0.0310507	0.0169	0.569063	0.0785977	0.00901788
NM_147210	Nr1d2	nuclear receptor subfamily 1, group D, member 2 (Nr1d2), mRNA	1.09112	0.0855369	0.3913	0.568992	0.140978	0.0135268
NM_001135758	Macf1	no definition	0.869726	0.0851377	0.14715	0.568706	0.139587	0.0085066
NM_001002277	Ahi1	Abelson helper integration site 1 (Ahi1), mRNA	0.831407	0.0599999	0.0738	0.568448	0.125306	0.0266192
NM_001191694	Nebl	no definition	0.902458	0.133255	0.4137	0.568319	0.17901	0.0357331
NM_001106880	Plcl2	phospholipase C-like 2 (Plcl2), mRNA	0.771361	0.0318573	0.00935	0.568311	0.0640292	0.00876461
NM_012897	Adrbk2	no definition	0.829703	0.0944635	0.1305	0.56815	0.0503048	0.0226235
NM_001004267	Tmem106b	transmembrane protein 106B (Tmem106b), mRNA	0.932851	0.0895356	0.49405	0.567736	0.12241	0.0142223
NM_012543	Dbp	D site of albumin promoter (albumin D-box) binding protein (Dbp), transcript variant 1, mRNA	0.77698	0.117662	0.00935	0.567684	0.0809435	0.00591236
NM_017042	Ppp3cb	protein phosphatase 3, catalytic subunit, beta isozyme (Ppp3cb), mRNA	0.689482	0.0456364	5e-05	0.567578	0.114377	0.007971
NM_013022	Rock2	Rho-associated coiled-coil containing protein kinase 2 (Rock2), mRNA	1.11582	0.119545	0.2502	0.566906	0.201666	0.010354
NM_001107684	Rapgef2	Rap guanine nucleotide exchange factor (GEF) 2 (Rapgef2), mRNA	0.819961	0.119122	0.0414	0.566881	0.106164	0.00499467
NM_001107432	Cntnap4	contactin associated protein-like 4 (Cntnap4), mRNA	0.789608	0.119924	0.0469	0.566829	0.101774	0.0185998
NM_001107941	Dcaf12	DDB1 and CUL4 associated factor 12 (Dcaf12), mRNA	0.814438	0.0665134	0.0425	0.566705	0.0388429	0.00591236
NM_001029899	Adam23	ADAM metallopeptidase domain 23 (Adam23), mRNA	0.825614	0.0831399	0.04985	0.56633	0.0428384	0.00621851
NM_001191658	Atp13a4	ATPase type 13A4 (Atp13a4), mRNA	0.687517	0.0114003	0.0035	0.566249	0.0869461	0.02495
NM_001108708	Snx13	sorting nexin 13 (Snx13), mRNA	1.02216	0.0592285	0.82625	0.566001	0.166407	0.0175213
NM_001114602	Pcdhb5	protocadherin beta 5 (Pcdhb5), mRNA	1.01537	0.0920651	0.9086	0.565762	0.0970539	0.0457958
NM_001013134	Nek4	NIMA-related kinase 4 (Nek4), mRNA	0.882751	0.086787	0.3379	0.565751	0.140673	0.0297451
NM_021676	Shank3	SH3 and multiple ankyrin repeat domains 3 (Shank3), mRNA	0.673334	0.112102	5e-05	0.565111	0.0506945	0.00681685
NM_001024757	Wwp1	WW domain containing E3 ubiquitin protein ligase 1 (Wwp1), mRNA	1.08022	0.13377	0.44365	0.565109	0.153656	0.0181813
NM_001107926	Lingo2	leucine rich repeat and Ig domain containing 2 (Lingo2), mRNA	0.77095	0.0685523	0.0575	0.56445	0.114601	0.0411747
NM_001107953	Zcchc11	zinc finger, CCHC domain containing 11 (Zcchc11), mRNA	0.834169	0.113234	0.10665	0.564281	0.204037	0.0213795
NM_053684	Hcn2	hyperpolarization activated cyclic nucleotide-gated potassium channel 2 (Hcn2), mRNA	0.76622	0.0944716	0.00565	0.564188	0.0903863	0.00709664
NM_012996	Oxt	oxytocin/neurophysin 1 prepropeptide (Oxt), mRNA	0.920492	0.25609	0.40135	0.563861	0.287593	0.010354
NM_001013060	Rit2	Ras-like without CAAX 2 (Rit2), mRNA	0.732188	0.0539159	0.0015	0.563692	0.0325088	0.00741519
NM_022673	Mecp2	methyl CpG binding protein 2 (Mecp2), mRNA	0.958727	0.0721131	0.70855	0.563672	0.133203	0.0319544
NM_001271332	Fhod3	formin homology 2 domain containing 3 (Fhod3), mRNA	0.907325	0.0737719	0.33195	0.563523	0.0747279	0.00621851
NM_001134841	Car6	carbonic anhydrase 6 (Car6), mRNA	0.808687	0.0444688	0.0853	0.56336	0.0519463	0.0255727
NM_172023	Osbpl1a	no definition	0.725889	0.094984	0.00045	0.563187	0.0901897	0.00767948
NM_001204879	Apitd1	no definition	0.979629	0.207023	0.87905	0.562539	0.0729536	0.0255727
NM_053851	Cacnb2	calcium channel, voltage-dependent, beta 2 subunit (Cacnb2), mRNA	0.821923	0.0659834	0.0483	0.562191	0.11332	0.0092824
NM_001034015; NM_053816	Calcr	calcitonin receptor (Calcr), transcript variant 1a, mRNA; calcitonin receptor (Calcr), transcript variant 1b, mRNA	1.05479	0.131694	0.627	0.561731	0.269644	0.0321387
NM_001134747	Zmat4	zinc finger, matrin type 4 (Zmat4), mRNA	1.07584	0.0475264	0.4642	0.561683	0.0833049	0.0175213
NM_053655	Dnm1l	dynamin 1-like (Dnm1l), mRNA	0.908274	0.0622439	0.3231	0.561504	0.197381	0.0110776
NM_176857	Vcpip1	valosin containing protein (p97)/p47 complex interacting protein 1 (Vcpip1), mRNA	1.19321	0.0697896	0.0791	0.561474	0.200165	0.0181813
NM_001271410	Evi5	ecotropic viral integration site 5 (Evi5), mRNA	1.08189	0.0559443	0.42445	0.559985	0.116132	0.0100754
NM_012956	Gabrb1	gamma-aminobutyric acid (GABA) A receptor, beta 1 (Gabrb1), mRNA	1.05829	0.10301	0.6144	0.559946	0.129368	0.0217687
NM_181473	Klhl24	no definition	0.998974	0.054149	0.98955	0.55965	0.0999979	0.00901788
NM_001171096	RGD1565819	similar to C20orf174 (RGD1565819), mRNA	0.739929	0.253347	0.0467	0.559635	0.198167	0.0360046
NM_001012096	Tia1	TIA1 cytotoxic granule-associated RNA binding protein (Tia1), mRNA	0.714951	0.0687263	0.007	0.559605	0.163746	0.0196981
NM_001107309	Csgalnact1	chondroitin sulfate N-acetylgalactosaminyltransferase 1 (Csgalnact1), mRNA	1.06704	0.0597557	0.5869	0.559383	0.163901	0.0215845
NM_001100697	Eif5a2	eukaryotic translation initiation factor 5A2 (Eif5a2), mRNA	1.11733	0.0437863	0.2537	0.558791	0.146458	0.0123305
NM_001144859	Kiaa0408	uncharacterized LOC292199 (Rgd1310049), mRNA	0.896356	0.0204901	0.25155	0.558687	0.157507	0.00876461
NM_001107372	Kcng2	potassium voltage-gated channel, subfamily G, member 2 (Kcng2), mRNA	0.846288	0.136547	0.1632	0.558658	0.115553	0.0476836
NM_001108310	Cep131	centrosomal protein 131 (Cep131), mRNA	0.822452	0.0606216	0.2231	0.55858	0.332413	0.0208341
NM_019124	Rabep1	rabaptin, RAB GTPase binding effector protein 1 (Rabep1), mRNA	0.962002	0.0849794	0.68425	0.557983	0.147084	0.0100754
NM_001030038	Zfp518a	zinc finger protein 518A (Zfp518a), mRNA	1.36884	0.160054	0.01025	0.55779	0.258712	0.0473506
NM_031613	Tmod2	tropomodulin 2 (Tmod2), mRNA	0.954591	0.103666	0.6373	0.557753	0.083802	0.00709664
NM_001113197	Nr2e1	nuclear receptor subfamily 2, group E, member 1 (Nr2e1), mRNA	0.751959	0.0857264	0.0508	0.55771	0.0885377	0.0356032
NM_001106162	Abhd3	abhydrolase domain containing 3 (Abhd3), mRNA	0.675767	0.0727145	5e-05	0.557193	0.0529592	0.00403442
NM_001107266	Ift88	intraflagellar transport 88 (Ift88), mRNA	0.722966	0.0368701	0.0047	0.557146	0.17054	0.0157572
NM_001126374	Zc4h2	zinc finger, C4H2 domain containing (Zc4h2), mRNA	0.91898	0.0402593	0.45905	0.556414	0.0793684	0.0226235
NM_019234	Dync1i1	dynein cytoplasmic 1 intermediate chain 1 (Dync1i1), mRNA	0.739139	0.047068	0.00195	0.555732	0.0573676	0.00709664
NM_001109255	Sspn	sarcospan (Sspn), mRNA	0.701111	0.0672923	0.0032	0.555445	0.0643415	0.0128244
NM_001107901	Rb1cc1	RB1-inducible coiled-coil 1 (Rb1cc1), mRNA	1.16532	0.133168	0.10865	0.555207	0.162103	0.00741519
NM_001109319	Gspt2	G1 to S phase transition 2 (Gspt2), mRNA	0.759691	0.0698996	0.01355	0.555167	0.0482464	0.0130747
NM_053917	Inpp4b	inositol polyphosphate-4-phosphatase, type II (Inpp4b), mRNA	1.0005	0.141902	0.98825	0.555025	0.0579614	0.0378116
NM_001004212	Tusc3	tumor suppressor candidate 3 (Tusc3), mRNA	0.698873	0.0531873	0.00015	0.554443	0.0641216	0.0033828
NM_001104640	Sobp	sine oculis-binding protein homolog (Drosophila) (Sobp), mRNA	0.808888	0.096477	0.0333	0.554376	0.117109	0.00499467
NM_001107188	Rasal2	RAS protein activator like 2 (Rasal2), mRNA	1.48012	0.16812	0.00045	0.554362	0.195403	0.0196981
NM_001109968; NM_012569	Gls	glutaminase (Gls), nuclear gene encoding mitochondrial protein, transcript variant 2, mRNA; glutaminase (Gls), nuclear gene encoding mitochondrial protein, transcript variant 1, mRNA	0.711607	0.0419273	0.0003	0.553802	0.132246	0.00681685
NM_031566	Nfib	nuclear factor I/B (Nfib), mRNA	1.31342	0.335466	0.02245	0.553654	0.186269	0.0149357
NM_013198	Maob	monoamine oxidase B (Maob), mRNA	0.68124	0.0573609	0.0002	0.552253	0.0767614	0.00468808
NM_001012075	Tspyl4	TSPY-like 4 (Tspyl4), mRNA	0.738526	0.0421131	0.00225	0.551925	0.0918305	0.00301488
NM_001127568	RGD1562161	similar to chromosome X open reading frame 23 (RGD1562161), mRNA	1.01953	0.208871	0.88735	0.5517	0.220561	0.0441674
NM_019217	Map1b	microtubule-associated protein 1B (Map1b), mRNA	0.911228	0.174544	0.3573	0.551087	0.0636278	0.00953761
NM_203336	Esrrg	estrogen-related receptor gamma (Esrrg), mRNA	0.707358	0.069962	0.00355	0.550774	0.126093	0.02858
NM_133620	Zhx1	zinc fingers and homeoboxes 1 (Zhx1), mRNA	1.06461	0.0755061	0.52045	0.550303	0.187798	0.007971
NM_012633	Prph	peripherin (Prph), mRNA	1.29313	0.195733	0.0559	0.550192	0.100006	0.0381267
NM_001014131	Ccdc181	coiled-coil domain containing 181 (Ccdc181), mRNA	0.969007	0.130669	0.75935	0.550184	0.153303	0.007971
NM_001107127	RGD1566386	similar to Hypothetical protein A430033K04 (RGD1566386), mRNA	0.900271	0.121981	0.38205	0.548444	0.178774	0.0247194
NM_012497	Aldoc	aldolase C, fructose-bisphosphate (Aldoc), mRNA	0.681184	0.0619288	0.00015	0.547516	0.0972628	0.0092824
NM_001107283	Slitrk1	SLIT and NTRK-like family, member 1 (Slitrk1), mRNA	0.696114	0.0656903	0.0003	0.547508	0.143127	0.00532248
NM_022300	Basp1	no definition	0.835825	0.121215	0.06105	0.547412	0.223757	0.00147371
NM_001039174	LOC654482	hypothetical protein LOC654482 (LOC654482), mRNA	1.14956	0.353594	0.32215	0.547393	0.2673	0.0360046
NM_012739	Adra2a	adrenoceptor alpha 2A (Adra2a), mRNA	0.771407	0.123733	0.0362	0.547294	0.130379	0.0279649
NM_001001800	rnf141	ring finger protein 141 (rnf141), mRNA	0.776304	0.0477013	0.02285	0.547004	0.107367	0.0115655
NM_001012459	Clec11a	C-type lectin domain family 11, member A (Clec11a), mRNA	0.746674	0.0301303	0.02415	0.54681	0.140462	0.0343174
NM_001107487	Zfp112	zinc finger protein 112 (Zfp112), mRNA	0.965106	0.135739	1	0.546505	0.027125	0.0309254
NM_001008369	Pitpnm1	phosphatidylinositol transfer protein, membrane-associated 1 (Pitpnm1), mRNA	0.699685	0.0749513	0.0002	0.546165	0.0224705	0.00621851
NM_001106060	Slmap	sarcolemma associated protein (Slmap), mRNA	0.835743	0.121332	0.06875	0.545801	0.207495	0.00767948
NM_053570	Cxadr	coxsackie virus and adenovirus receptor (Cxadr), mRNA	0.715865	0.104008	0.0075	0.545585	0.160801	0.0199216
NM_214458	Phactr2	phosphatase and actin regulator 2 (Phactr2), mRNA	1.18109	0.254673	0.17435	0.54543	0.225629	0.0397303
NM_022626	Phka1	phosphorylase kinase, alpha 1 (Phka1), mRNA	0.766879	0.0593824	0.01355	0.545361	0.0548318	0.0105715
NM_031057	Aldh6a1	aldehyde dehydrogenase 6 family, member A1 (Aldh6a1), mRNA	0.772093	0.0514399	0.01475	0.545298	0.0897915	0.0105715
NM_001166307	LOC498592	no definition	0.862531	0.163244	0.12025	0.545159	0.10789	0.00468808
NM_001107301	Abhd8	abhydrolase domain containing 8 (Abhd8), mRNA	0.845582	0.0778099	0.0788	0.544966	0.0708885	0.00403442
NM_012665	Syt2	synaptotagmin II (Syt2), mRNA	0.695627	0.163831	0.00095	0.544177	0.153246	0.0177399
NM_001108792	Bend6	no definition	0.698823	0.051533	0.0005	0.543838	0.0679468	0.00264305
NM_001271190	Smarca1	SWI/SNF related, matrix associated, actin dependent regulator of chromatin, subfamily a, member 1 (Smarca1), mRNA	1.11667	0.136456	0.3502	0.543833	0.156842	0.0175213
NM_001191653	Tanc2	tetratricopeptide repeat, ankyrin repeat and coiled-coil containing 2 (Tanc2), mRNA	0.807011	0.095811	0.028	0.543295	0.0843964	0.0033828
NM_012567	Gja1	gap junction protein, alpha 1 (Gja1), mRNA	0.690874	0.120498	0.00015	0.542746	0.0375009	0.00563252
NM_001100671	Atl2	atlastin GTPase 2 (Atl2), mRNA	0.847616	0.0672525	0.097	0.542578	0.115138	0.00369784
NM_001106422	Tnik	TRAF2 and NCK interacting kinase (Tnik), mRNA	0.872131	0.10775	0.1702	0.542574	0.137867	0.00437699
NM_053842	Mapk1	mitogen activated protein kinase 1 (Mapk1), mRNA	0.88104	0.0685634	0.18715	0.542199	0.135182	0.00301488
NM_012568	Glra2	glycine receptor, alpha 2 (Glra2), mRNA	0.77433	0.144296	0.03715	0.542084	0.160301	0.0247194
NM_001108969	Clvs1	clavesin 1 (Clvs1), mRNA	0.861861	0.103153	0.15055	0.54194	0.116036	0.0110776
NM_023971	Drp2	dystrophin related protein 2 (Drp2), mRNA	0.762097	0.086922	0.01505	0.541673	0.0890935	0.0105715
NM_053686	Trpv6	transient receptor potential cation channel, subfamily V, member 6 (Trpv6), mRNA	0.677985	0.104013	0.01425	0.541524	0.0890904	0.0476836
NM_001107949	Dnajc6	DnaJ (Hsp40) homolog, subfamily C, member 6 (Dnajc6), mRNA	0.85266	0.022003	0.09235	0.541199	0.106198	0.00301488
NM_031130	Nr2f1	nuclear receptor subfamily 2, group F, member 1 (Nr2f1), mRNA	0.81002	0.0635541	0.03505	0.540932	0.174874	0.00147371
NM_001191621	Map3k10	mitogen activated protein kinase kinase kinase 10 (Map3k10), mRNA	0.746387	0.157222	0.00275	0.540609	0.0638002	0.00403442
NM_017067	Chm	choroideremia (Rab escort protein 1) (Chm), mRNA	1.04623	0.134835	0.67195	0.540465	0.198962	0.0175213
NM_212518	Abcb7	no definition	1.20367	0.185997	0.12585	0.540226	0.198259	0.0228018
NM_001013185	Adck3	aarF domain containing kinase 3 (Adck3), mRNA	0.691943	0.062007	0.0004	0.540195	0.0587423	0.00468808
NM_031776	Gda	guanine deaminase (Gda), mRNA	1.00544	0.115615	0.96135	0.539835	0.190445	0.00650636
NM_012726	Atxn1	ataxin 1 (Atxn1), mRNA	0.683028	0.143434	0.0007	0.539773	0.127396	0.00468808
NM_001100704	Extl2	exostosin-like glycosyltransferase 2 (Extl2), mRNA	0.752727	0.0436053	0.0073	0.539568	0.0889356	0.00621851
NM_001008879	Zfp292	zinc finger protein 292 (Zfp292), mRNA	1.08421	0.212203	0.4218	0.539223	0.117771	0.00369784
NM_001114330; NM_017011	Grm1	no definition; glutamate receptor, metabotropic 1 (Grm1), transcript variant 1, mRNA	0.753233	0.139489	0.0046	0.539025	0.0817958	0.00369784
NM_024354	Chrna4	cholinergic receptor, nicotinic, alpha 4 (neuronal) (Chrna4), mRNA	0.870168	0.0752374	0.1671	0.538918	0.142086	0.0113139
NM_001077635	Acbd5	acyl-CoA binding domain containing 5 (Acbd5), mRNA	0.951716	0.101187	0.6236	0.538488	0.195696	0.0085066
NM_001107810	Pcmtd2	protein-L-isoaspartate (D-aspartate) O-methyltransferase domain containing 2 (Pcmtd2), mRNA	0.82105	0.0567515	0.0444	0.538451	0.122015	0.00403442
NM_001105964	Kifap3	no definition	0.832334	0.0438056	0.05415	0.537416	0.0874877	0.00369784
NM_001107445	Hspa12a	heat shock protein 12A (Hspa12a), mRNA	0.823367	0.0626289	0.04125	0.537206	0.0814877	0.000568775
NM_001142758	Zfp958	zinc finger protein 958 (Zfp958), mRNA	0.711638	0.0886575	0.0013	0.53678	0.152046	0.00741519
NM_001106061	Arhgef3	Rho guanine nucleotide exchange factor (GEF) 3 (Arhgef3), mRNA	0.84127	0.101621	0.0883	0.536639	0.119896	0.007971
NM_001107151; NM_001122644	Galnt9	UDP-N-acetyl-alpha-D-galactosamine:polypeptide N-acetylgalactosaminyltransferase 9 (Galnt9), transcript variant B, mRNA; UDP-N-acetyl-alpha-D-galactosamine:polypeptide N-acetylgalactosaminyltransferase 9 (Galnt9), transcript variant A, mRNA	0.677142	0.0773169	0.0004	0.536391	0.133137	0.00979983
NM_001024786	Wdr78	WD repeat domain 78 (Wdr78), mRNA	0.991704	0.221746	0.9459	0.536215	0.209026	0.0228018
NM_001191688	Pcdh9	protocadherin 9 (Pcdh9), mRNA	1.0295	0.116222	0.7636	0.535815	0.14469	0.00437699
NM_053377	Kif3a	kinesin family member 3a (Kif3a), mRNA	0.83479	0.0865536	0.06575	0.535305	0.113096	0.00301488
NM_133304	Heph	hephaestin (Heph), mRNA	1.08609	0.167898	0.4705	0.534962	0.144906	0.0128244
NM_001025042	Fibin	fin bud initiation factor homolog (zebrafish) (Fibin), mRNA	0.748178	0.227206	0.0633	0.534819	0.176986	0.0349516
NM_001135874	Ston2	stonin 2 (Ston2), mRNA	0.811383	0.161169	0.07155	0.534316	0.0924588	0.0157572
NM_001170326	Gpr158	G protein-coupled receptor 158 (Gpr158), mRNA	0.68776	0.0903561	0.0001	0.534141	0.165638	0.00225915
NM_017107	Ogt	O-linked N-acetylglucosamine (GlcNAc) transferase (Ogt), mRNA	0.680135	0.0545196	5e-05	0.534063	0.128023	0.00532248
NM_001106847	Tfdp2	transcription factor Dp-2 (E2F dimerization partner 2) (Tfdp2), mRNA	0.776851	0.0405422	0.0438	0.534001	0.046746	0.015328
NM_001013911	Ift80	intraflagellar transport 80 (Ift80), mRNA	0.882932	0.0699038	0.2422	0.533499	0.13445	0.0085066
NM_001106100	Agtpbp1	ATP/GTP binding protein 1 (Agtpbp1), mRNA	0.817627	0.0436759	0.0363	0.533021	0.0872039	0.00188208
NM_001100702	Wdr47	WD repeat domain 47 (Wdr47), mRNA	0.779438	0.0561556	0.00885	0.532749	0.105214	0.00225915
NM_001107023	Rab11fip4	RAB11 family interacting protein 4 (class II) (Rab11fip4), mRNA	0.678501	0.108567	0.00015	0.532389	0.0376154	0.00225915
NM_175766	Cyp2j3	no definition	0.700199	0.0302734	0.0011	0.532209	0.0906648	0.00876461
NM_133402	Nap1l3	nucleosome assembly protein 1-like 3 (Nap1l3), mRNA	0.757714	0.0619313	0.0062	0.531553	0.104401	0.00532248
NM_001106579	Sema3e	sema domain, immunoglobulin domain (Ig), short basic domain, secreted, (semaphorin) 3E (Sema3e), mRNA	1.05461	0.14379	0.6331	0.531074	0.0969706	0.0085066
NM_017293	Uhmk1	U2AF homology motif (UHM) kinase 1 (Uhmk1), mRNA	1.00372	0.074164	0.96815	0.530825	0.186157	0.00147371
NM_001191692	Lrrc16a	leucine rich repeat containing 16A (Lrrc16a), mRNA	0.691124	0.093187	0.00035	0.530748	0.0789815	0.00403442
NM_001015010	Cib2	calcium and integrin binding family member 2 (Cib2), mRNA	0.704338	0.0540905	0.00225	0.530564	0.0598227	0.0118208
NM_198050	Kif27	kinesin family member 27 (Kif27), mRNA	0.843547	0.152281	0.21425	0.530483	0.160887	0.0235127
NM_001013203	Trim44	tripartite motif-containing 44 (Trim44), mRNA	0.848224	0.034976	0.1038	0.530469	0.139808	0.00369784
NM_013070	Utrn	utrophin (Utrn), mRNA	0.813899	0.167248	0.0397	0.530453	0.135506	0.00264305
NM_001024340	Mcmdc2	minichromosome maintenance domain containing 2 (Mcmdc2), mRNA	0.718081	0.224041	1	0.530341	0.0437179	0.0433236
NM_001127337	Brsk1	BR serine/threonine kinase 1 (Brsk1), mRNA	0.700841	0.111976	0.00055	0.530151	0.0682291	0.00264305
NM_053427	Slc17a6	solute carrier family 17 (vesicular glutamate transporter), member 6 (Slc17a6), mRNA	0.946311	0.144496	0.5715	0.530131	0.243695	0.00709664
NM_031040	Grm7	glutamate receptor, metabotropic 7 (Grm7), mRNA	0.706736	0.021129	0.00105	0.529738	0.131477	0.00650636
NM_001108357	Mob1b	MOB kinase activator 1B (Mob1b), mRNA	1.14986	0.126839	0.24335	0.529172	0.148901	0.0210045
NM_001107049	Ttc25	tetratricopeptide repeat domain 25 (Ttc25), mRNA	1.18129	0.27552	0.3579	0.529118	0.183532	0.0465046
NM_001105724	Rasa2	RAS p21 protein activator 2 (Rasa2), mRNA	1.03831	0.0795308	0.7826	0.528308	0.164576	0.0307492
NM_001014001	Cfap97	similar to RIKEN cDNA 4933411K20 (RGD1307325), mRNA	0.977979	0.184857	0.8754	0.528213	0.181415	0.0324527
NM_133401	Abcb1a	ATP-binding cassette, sub-family B (MDR/TAP), member 1A (Abcb1a), mRNA	0.677317	0.107123	0.00015	0.528018	0.167723	0.00499467
NM_001170603	Astn1	no definition	0.774396	0.107903	0.00775	0.527889	0.0783482	0.00147371
NM_001024360	Lrrc73	leucine rich repeat containing 73 (Lrrc73), mRNA	0.707032	0.0470677	0.0014	0.52743	0.0783551	0.00709664
NM_001014107	Mospd1	motile sperm domain containing 1 (Mospd1), mRNA	1.04389	0.221442	0.69225	0.527383	0.195037	0.0110776
NM_001107548	Usp31	ubiquitin specific peptidase 31 (Usp31), mRNA	0.825066	0.0784217	0.05375	0.527199	0.114155	0.00188208
NM_012522	Cbs	cystathionine beta synthase (Cbs), mRNA	0.67457	0.0767707	5e-05	0.527089	0.0402137	0.00104156
NM_053416	Strbp	spermatid perinuclear RNA binding protein (Strbp), mRNA	0.949701	0.0620743	0.5977	0.526884	0.140799	0.0033828
NM_001108901	Samd5	sterile alpha motif domain containing 5 (Samd5), mRNA	0.829063	0.140624	0.1498	0.526744	0.140645	0.0359043
NM_001035007	Mbtps2	membrane-bound transcription factor peptidase, site 2 (Mbtps2), mRNA	0.91477	0.114253	0.5437	0.526185	0.18484	0.0266192
NM_001170404	Zfp157	zinc finger protein 157 (Zfp157), mRNA	0.820901	0.0986744	0.09665	0.526058	0.117307	0.0169304
NM_031575	Akt3	v-akt murine thymoma viral oncogene homolog 3 (Akt3), mRNA	0.781085	0.0516758	0.01515	0.525822	0.0881578	0.0033828
NM_031984	Calb1	calbindin 1 (Calb1), mRNA	0.68869	0.0640503	5e-05	0.52546	0.0893202	0.00104156
NM_001007750	Chpt1	choline phosphotransferase 1 (Chpt1), mRNA	0.812852	0.0489077	0.04485	0.525332	0.0733752	0.00437699
NM_001271278; NM_001271279	Pknox2	PBX/knotted 1 homeobox 2 (Pknox2), transcript variant 1, mRNA; PBX/knotted 1 homeobox 2 (Pknox2), transcript variant 2, mRNA	0.687453	0.0543834	0.0006	0.524884	0.138952	0.00591236
NM_053933; NM_053934; NM_053939; NM_053940; NM_053941; NM_053942; NM_199486; NM_199503; NM_199504; NM_199505; NM_199506; NM_199507; NM_199508; NM_199509; NM_201422	Pcdha4	no definition; no definition; no definition; no definition; no definition; protocadherin alpha 8 (Pcdha8), mRNA; no definition; no definition; no definition; no definition; no definition; no definition; protocadherin alpha 9 (Pcdha9), mRNA; protocadherin alpha subfamily C, 1 (Pcdhac1), mRNA; protocadherin alpha subfamily C, 2 (Pcdhac2), mRNA	0.813044	0.0563878	0.03275	0.524424	0.117998	0.007971
NM_001127682	Sh3bgr	SH3 domain binding glutamate-rich protein (Sh3bgr), mRNA	0.820545	0.177501	0.29745	0.524064	0.131603	0.0425026
NM_001106171	Tox3	TOX high mobility group box family member 3 (Tox3), mRNA	0.76766	0.0972796	0.035	0.523558	0.172566	0.00979983
NM_031779	Apba1	amyloid beta (A4) precursor protein-binding, family A, member 1 (Apba1), mRNA	0.762978	0.0889834	0.00515	0.523509	0.0680387	0.00188208
NM_199409	Panx2	pannexin 2 (Panx2), mRNA	0.715605	0.0783388	0.00075	0.523489	0.0575399	0.000568775
NM_001107506	Tshz3	teashirt zinc finger homeobox 3 (Tshz3), mRNA	0.974678	0.306518	0.84865	0.523124	0.193003	0.0146948
NM_053927	Epb41l3	erythrocyte membrane protein band 4.1-like 3 (Epb41l3), mRNA	0.730257	0.0626631	0.0009	0.522992	0.111862	0.00225915
NM_031751	Shank1	SH3 and multiple ankyrin repeat domains 1 (Shank1), mRNA	0.819366	0.181133	0.04025	0.522989	0.100841	0.00188208
NM_080405	Gli3	GLI family zinc finger 3 (Gli3), mRNA	0.733442	0.210311	0.0237	0.522678	0.0942387	0.00953761
NM_001191702	Zfhx4	zinc finger homeobox 4 (Zfhx4), mRNA	0.862292	0.103274	0.1427	0.522279	0.153843	0.00621851
NM_001107447	Rab11fip2	RAB11 family interacting protein 2 (class I) (Rab11fip2), mRNA	0.905253	0.105331	0.39295	0.522209	0.0874724	0.00650636
NM_001271152	Paqr9	progestin and adipoQ receptor family member IX (Paqr9), mRNA	0.697508	0.159066	0.0085	0.521823	0.111399	0.0217687
NM_013192	Kcnj6	potassium inwardly-rectifying channel, subfamily J, member 6 (Kcnj6), mRNA	0.829586	0.0986437	0.05355	0.521248	0.168408	0.000568775
NM_001134531	Zfp949	zinc finger protein 949 (Zfp949), mRNA	0.907051	0.124442	0.50225	0.520957	0.198937	0.0372986
NM_053770	Sorbs2	sorbin and SH3 domain containing 2 (Sorbs2), mRNA	0.739407	0.0736159	0.0022	0.520717	0.158778	0.00147371
NM_001014140	RGD1309676	similar to RIKEN cDNA 5730469M10 (RGD1309676), mRNA	0.744957	0.0943738	0.00315	0.520502	0.0362151	0.00188208
NM_199407	Unc5c	unc-5 homolog C (C. elegans) (Unc5c), mRNA	0.946735	0.169214	0.59345	0.520272	0.109055	0.00369784
NM_031554	Acvr2b	activin A receptor, type IIB (Acvr2b), mRNA	0.845568	0.182808	0.36555	0.520146	0.132125	0.0449531
NM_024353	Plcb4	phospholipase C, beta 4 (Plcb4), mRNA	0.820991	0.140631	0.0419	0.519743	0.194541	0.00468808
NM_001039609	Fnbp1l	formin binding protein 1-like (Fnbp1l), mRNA	0.728973	0.114971	0.0039	0.519643	0.166535	0.00563252
NM_001134481	Plcxd2	phosphatidylinositol-specific phospholipase C, X domain containing 2 (Plcxd2), mRNA	1.00398	0.13157	0.96585	0.519298	0.204135	0.00369784
NM_001134503	Camsap2	calmodulin regulated spectrin-associated protein family, member 2 (Camsap2), mRNA	0.991156	0.077517	0.9264	0.519179	0.139468	0.00301488
NM_001013162	Scrn3	secernin 3 (Scrn3), mRNA	0.8652	0.169354	0.31625	0.519052	0.123619	0.0247194
NM_001106095	Lig4	ligase IV, DNA, ATP-dependent (Lig4), mRNA	0.791064	0.0790591	0.0433	0.518961	0.192629	0.00767948
NM_001107946	Hook1	hook microtubule-tethering protein 1 (Hook1), mRNA	1.01716	0.109872	0.867	0.518777	0.190899	0.00403442
NM_013131	Nr3c2	nuclear receptor subfamily 3, group C, member 2 (Nr3c2), mRNA	0.672349	0.0432843	0.0001	0.518481	0.108807	0.0033828
NM_001039341	Dgke	diacylglycerol kinase, epsilon 64kDa (Dgke), mRNA	0.703429	0.0264099	0.00075	0.518106	0.103693	0.00369784
NM_001171177	Tmtc2	no definition	0.849845	0.0593195	0.1692	0.516927	0.175812	0.0165025
NM_017174	Pla2g5	phospholipase A2, group V (Pla2g5), mRNA	1.0325	0.437615	0.8232	0.516148	0.385076	0.0457958
NM_001108174	Snx14	sorting nexin 14 (Snx14), mRNA	0.757711	0.0782001	0.00735	0.51604	0.143776	0.00468808
NM_013219	Cadps	Ca++-dependent secretion activator (Cadps), mRNA	0.764543	0.0468897	0.00485	0.515965	0.098922	0.00188208
NM_001108770	Ccpg1	cell cycle progression 1 (Ccpg1), mRNA	0.852399	0.140177	0.1054	0.515413	0.121093	0.00403442
NM_001107940	Megf9	multiple EGF-like-domains 9 (Megf9), mRNA	1.03176	0.0337473	0.74895	0.514982	0.200849	0.007971
NM_182672	Cbr4	no definition	0.758731	0.0645945	0.057	0.514954	0.0752635	0.0219912
NM_001107666	Ttc14	tetratricopeptide repeat domain 14 (Ttc14), mRNA	0.890142	0.0669538	0.27145	0.514498	0.18385	0.00825836
NM_153305	Fzd9	frizzled class receptor 9 (Fzd9), mRNA	0.789965	0.151026	0.0579	0.514384	0.0907465	0.0149357
NM_001276472	Hmgcll1	3-hydroxymethyl-3-methylglutaryl-CoA lyase-like 1 (Hmgcll1), mRNA	0.802409	0.108842	0.06335	0.514363	0.103293	0.0105715
NM_001277060	Cep162	centrosomal protein 162 (Cep162), mRNA	1.10632	0.179436	0.45925	0.514296	0.167051	0.0251583
NM_001101805; NM_001102383	Pds5b	PDS5, regulator of cohesion maintenance, homolog B (S. cerevisiae) (Pds5b), transcript variant 2, mRNA; PDS5, regulator of cohesion maintenance, homolog B (S. cerevisiae) (Pds5b), transcript variant 1, mRNA	0.869709	0.0514191	0.13875	0.513614	0.142144	0.00147371
NM_001025760	Zkscan1	zinc finger with KRAB and SCAN domains 1 (Zkscan1), mRNA	0.980191	0.129804	0.85665	0.512995	0.143608	0.0133298
NM_001257345	Pcmtd1	protein-L-isoaspartate (D-aspartate) O-methyltransferase domain containing 1 (Pcmtd1), mRNA	0.864887	0.0509646	0.1339	0.51189	0.127697	0.000568775
NM_001047893	Shroom2	shroom family member 2 (Shroom2), mRNA	0.718163	0.0453629	0.00095	0.511844	0.0901109	0.00147371
NM_001106571	Lhx2	LIM homeobox 2 (Lhx2), mRNA	0.704389	0.108179	0.0009	0.511531	0.132088	0.00264305
NM_001109563	LOC689986	no definition	0.728284	0.102798	0.00125	0.51144	0.143886	0.00188208
NM_001106043	Dleu7	deleted in lymphocytic leukemia, 7 (Dleu7), mRNA	0.710532	0.0765586	0.01495	0.511172	0.065293	0.0215845
NM_001191802	Zfp445	zinc finger protein 445 (Zfp445), mRNA	0.970172	0.0605182	0.7584	0.510735	0.172558	0.00301488
NM_001025710	Fam126b	family with sequence similarity 126, member B (Fam126b), mRNA	1.43088	0.256597	0.0018	0.510424	0.176687	0.0128244
NM_001106665	Ttc39b	tetratricopeptide repeat domain 39B (Ttc39b), mRNA	1.15227	0.088143	0.2171	0.5104	0.117341	0.0171542
NM_001108288	Trim37	tripartite motif-containing 37 (Trim37), mRNA	0.739263	0.0245191	0.01635	0.510131	0.0640096	0.00681685
NM_001100862	Fam13a	family with sequence similarity 13, member A (Fam13a), mRNA	1.04725	0.10205	0.7307	0.509991	0.128145	0.0208341
NM_001191887	Aff3	AF4/FMR2 family, member 3 (Aff3), mRNA	0.824723	0.175882	0.06865	0.509729	0.0612761	0.000568775
NM_001191804	Tmem151b	transmembrane protein 151B (Tmem151b), mRNA	0.728002	0.123595	0.00255	0.508743	0.0760285	0.00104156
NM_001106055	Mycbp2	no definition	0.72517	0.0511116	0.00085	0.508576	0.0717268	0.00104156
NM_001107930	Zfp189	zinc finger protein 189 (Zfp189), mRNA	1.05818	0.107564	0.63075	0.50838	0.12933	0.00563252
NM_001271269	Sdr42e1	no definition	0.71675	0.0812671	0.0707	0.508131	0.0407136	0.0319544
NM_181377	Rtn4rl1	reticulon 4 receptor-like 1 (Rtn4rl1), mRNA	0.784955	0.051933	0.0136	0.507359	0.130278	0.00147371
NM_001007009	Drc1	dynein regulatory complex subunit 1 homolog (Chlamydomonas) (Drc1), mRNA	0.839747	0.14847	0.13405	0.506947	0.200373	0.00403442
NM_001107772	Zc3h6	zinc finger CCCH type containing 6 (Zc3h6), mRNA	0.754894	0.0372424	0.0113	0.506665	0.0673291	0.00225915
NM_001127580	Oxct1	3-oxoacid CoA transferase 1 (Oxct1), mRNA	0.753885	0.0645994	0.0029	0.506534	0.105679	0.00147371
NM_001077645	Prkacb	protein kinase, cAMP dependent, catalytic, beta (Prkacb), mRNA	1.01702	0.0723842	0.8618	0.50623	0.115137	0.00147371
NM_022231	Xiap	X-linked inhibitor of apoptosis (Xiap), mRNA	1.06265	0.140374	0.5696	0.506159	0.186575	0.00681685
NM_001109480	Tmem229a	transmembrane protein 229A (Tmem229a), mRNA	0.673999	0.0310341	0.00025	0.506034	0.134985	0.00188208
NM_001134746	Lrrtm4	leucine rich repeat transmembrane neuronal 4 (Lrrtm4), mRNA	0.799	0.0537226	0.0685	0.505528	0.143038	0.0137561
NM_001113740; NM_022616	Sept7	septin 7 (Sept7), transcript variant 2, mRNA; septin 7 (Sept7), transcript variant 1, mRNA	0.817244	0.0887124	0.03665	0.505242	0.132316	0.00147371
NM_031059	Msx1	msh homeobox 1 (Msx1), mRNA	1.00075	0.377592	0.99095	0.504542	0.322	0.00953761
NM_001025282	Orc3	origin recognition complex, subunit 3 (Orc3), mRNA	1.03074	0.092972	0.7955	0.50436	0.135017	0.0115655
NM_001109345	RGD1563349	no definition	0.697847	0.059577	0.00025	0.503933	0.072317	0.00104156
NM_001007645	Mturn	maturin, neural progenitor differentiation regulator homolog (Xenopus) (Mturn), mRNA	0.726456	0.082201	0.0039	0.503595	0.0312267	0.00147371
NM_001013171	Gulp1	GULP, engulfment adaptor PTB domain containing 1 (Gulp1), mRNA	0.675929	0.130821	0.00655	0.503592	0.0944423	0.015328
NM_001276304; NM_173138	Dlgap3	no definition; discs, large (Drosophila) homolog-associated protein 3 (Dlgap3), transcript variant 1, mRNA	0.673622	0.155215	5e-05	0.503557	0.026705	0.000568775
NM_001191101	Hfm1	HFM1, ATP-dependent DNA helicase homolog (S. cerevisiae) (Hfm1), mRNA	0.52527	0.141814	1	0.503234	0.140236	0.0345739
NM_181629	Sgtb	small glutamine-rich tetratricopeptide repeat (TPR)-containing, beta (Sgtb), mRNA	0.856177	0.103292	0.12105	0.502591	0.124425	0.00225915
NM_001134886	Vps13b	vacuolar protein sorting 13 homolog B (yeast) (Vps13b), mRNA	0.911639	0.0671941	0.3481	0.50248	0.0948059	0.00188208
NM_001105783	Wnt9a	wingless-type MMTV integration site family, member 9A (Wnt9a), mRNA	0.668977	0.145068	0.0135	0.501966	0.196979	0.0287879
NM_001034090; NM_012844	Ephx1	epoxide hydrolase 1, microsomal (xenobiotic) (Ephx1), transcript variant 1, mRNA; epoxide hydrolase 1, microsomal (xenobiotic) (Ephx1), transcript variant 2, mRNA	0.870883	0.125436	0.1752	0.500805	0.131683	0.00264305
NM_001007752	Mns1	meiosis-specific nuclear structural 1 (Mns1), mRNA	1.34683	0.351738	0.0619	0.499861	0.171269	0.0193111
NM_001025755	MGC116197	similar to RIKEN cDNA 1700001E04 (MGC116197), mRNA	0.719031	0.077588	0.00075	0.499778	0.0453261	0.000568775
NM_001109010	Nudt12	nudix (nucleoside diphosphate linked moiety X)-type motif 12 (Nudt12), mRNA	0.888604	0.0715399	0.3455	0.498239	0.123061	0.00953761
NM_001044252	Nadk2	NAD kinase 2, mitochondrial (Nadk2), mRNA	0.7737	0.0667225	0.0111	0.49749	0.154534	0.000568775
NM_001107310	Spock3	sparc/osteonectin, cwcv and kazal-like domains proteoglycan (testican) 3 (Spock3), mRNA	0.757773	0.0689438	0.0045	0.497218	0.171301	0.00147371
NM_001109135	Tmem200a	transmembrane protein 200A (Tmem200a), mRNA	0.866772	0.173433	0.29155	0.495961	0.233041	0.0155629
NM_001130501	Zfpm2	zinc finger protein, multitype 2 (Zfpm2), mRNA	1.00378	0.241037	0.98605	0.495731	0.12458	0.0210045
NM_138519	Dkk3	dickkopf WNT signaling pathway inhibitor 3 (Dkk3), mRNA	0.725108	0.223476	0.00145	0.495621	0.163967	0.00104156
NM_001127558	Zfp2	zinc finger protein 2 (Zfp2), mRNA	0.900577	0.0932268	0.4322	0.495553	0.114386	0.0219912
NM_001106898	Bai3	brain-specific angiogenesis inhibitor 3 (Bai3), mRNA	0.677393	0.0763019	0.0001	0.495398	0.0607171	0.000568775
NM_001108034	Mpp5	membrane protein, palmitoylated 5 (MAGUK p55 subfamily member 5) (Mpp5), mRNA	1.029	0.180006	0.77155	0.495086	0.153224	0.0033828
NM_001108654	Tox	thymocyte selection-associated high mobility group box (Tox), mRNA	0.753447	0.0927258	0.0124	0.49454	0.0791166	0.00499467
NM_022618	Akap6	A kinase (PRKA) anchor protein 6 (Akap6), mRNA	0.93944	0.0889625	0.50875	0.494321	0.136008	0.000568775
NM_130814	Fgf12	fibroblast growth factor 12 (Fgf12), mRNA	0.785702	0.0431442	0.0217	0.494157	0.154464	0.00437699
NM_001107401	Nol4	nucleolar protein 4 (Nol4), mRNA	0.825637	0.0603843	0.08375	0.493646	0.13312	0.00225915
NM_053296	Glrb	glycine receptor, beta (Glrb), mRNA	1.00257	0.0693393	0.97645	0.493383	0.136002	0.00104156
NM_017323	Nr2c2	nuclear receptor subfamily 2, group C, member 2 (Nr2c2), mRNA	0.752674	0.066576	0.00575	0.493215	0.0639868	0.00188208
NM_001271196	Usp34	no definition	0.951386	0.0422333	0.64535	0.492785	0.122452	0.0144595
NM_053722	Clasp2	cytoplasmic linker associated protein 2 (Clasp2), mRNA	0.818431	0.0443118	0.03565	0.492703	0.102622	0.000568775
NM_198779	Gpcpd1	glycerophosphocholine phosphodiesterase GDE1 homolog (S. cerevisiae) (Gpcpd1), mRNA	0.858531	0.0914318	0.1211	0.492054	0.124825	0.00104156
NM_017171	Prkce	no definition	0.67587	0.0525653	5e-05	0.49202	0.0922779	0.000568775
NM_001024789	Nap1l2	no definition	0.832284	0.0642752	0.06635	0.491458	0.0859485	0.00147371
NM_001012744	Enpp5	ectonucleotide pyrophosphatase/phosphodiesterase 5 (Enpp5), mRNA	0.715827	0.0305775	0.00045	0.491145	0.0576271	0.00104156
NM_013084	Acadsb	acyl-CoA dehydrogenase, short/branched chain (Acadsb), mRNA	0.693412	0.11791	0.0007	0.490978	0.153968	0.00468808
NM_019309	Grik2	glutamate receptor, ionotropic, kainate 2 (Grik2), mRNA	0.719032	0.0805641	0.0027	0.490417	0.14761	0.00264305
NM_017304	Kcnab2	potassium voltage-gated channel, shaker-related subfamily, beta member 2 (Kcnab2), mRNA	0.698724	0.0661951	0.00015	0.490267	0.0567556	0.000568775
NM_017142	Adcy8	adenylate cyclase 8 (brain) (Adcy8), mRNA	0.839506	0.134304	0.1007	0.48954	0.0261245	0.00188208
NM_001106057	Slitrk6	SLIT and NTRK-like family, member 6 (Slitrk6), mRNA	1.18213	0.211933	0.15545	0.489432	0.209585	0.0295772
NM_001107375; NM_001134777	Pex19	peroxisomal biogenesis factor 19 (Pex19), transcript variant 1, mRNA; no definition	0.700307	0.0985691	0.02605	0.489127	0.168268	0.0279649
NM_053856	Scg3	secretogranin III (Scg3), mRNA	0.70846	0.077814	0.00025	0.488496	0.0941327	0.00188208
NM_001107918	Usp45	ubiquitin specific peptidase 45 (Usp45), mRNA	0.894029	0.0426466	0.32535	0.48827	0.145126	0.00499467
NM_213629	Arhgap20	Rho GTPase activating protein 20 (Arhgap20), mRNA	0.729787	0.060657	0.0023	0.488226	0.103505	0.000568775
NM_001108710	Coch	cochlin (Coch), mRNA	0.651488	0.185303	0.02255	0.488212	0.214988	0.015328
NM_012574	Grin2b	glutamate receptor, ionotropic, N-methyl D-aspartate 2B (Grin2b), mRNA	0.673445	0.0854474	5e-05	0.488188	0.0978928	0.000568775
NM_001107683	Slitrk3	SLIT and NTRK-like family, member 3 (Slitrk3), mRNA	0.793422	0.044243	0.0288	0.488002	0.135584	0.00650636
NM_017242	Lsamp	limbic system-associated membrane protein (Lsamp), mRNA	0.789725	0.10615	0.01665	0.487887	0.0652832	0.000568775
NM_001108555	Lrba	no definition	0.821347	0.0747913	0.0639	0.48786	0.0748218	0.00147371
NM_019314	Kcnn2	potassium intermediate/small conductance calcium-activated channel, subfamily N, member 2 (Kcnn2), mRNA	0.72708	0.0645247	0.01195	0.487472	0.116172	0.00591236
NM_207613	Cdh15	cadherin 15 (Cdh15), mRNA	0.692587	0.114984	0.02935	0.487353	0.0614391	0.0291655
NM_001001508	Lppr4	lipid phosphate phosphatase-related protein type 4 (Lppr4), mRNA	0.745277	0.0477994	0.0024	0.487083	0.144414	0.000568775
NM_001106873	Slc25a23	solute carrier family 25 (mitochondrial carrier; phosphate carrier), member 23 (Slc25a23), mRNA	0.676021	0.107681	0.0001	0.487009	0.0562871	0.000568775
NM_023975	Wdr7	no definition	0.81936	0.0998588	0.04045	0.486975	0.0975248	0.000568775
NM_001008774	Tmem170b	transmembrane protein 170B (Tmem170b), mRNA	0.89683	0.197396	0.5573	0.486887	0.14037	0.0316229
NM_001135716	Map9	microtubule-associated protein 9 (Map9), mRNA	0.879449	0.112825	0.20355	0.486803	0.126569	0.000568775
NM_001109003	Cpne4	copine IV (Cpne4), mRNA	0.696539	0.046775	0.0003	0.486344	0.176707	0.00104156
NM_001270556; NM_012806	Mapk10	mitogen activated protein kinase 10 (Mapk10), transcript variant 1, mRNA; no definition	0.738547	0.02648	0.002	0.48622	0.134142	0.000568775
NM_001134982	Mpp6	membrane protein, palmitoylated 6 (MAGUK p55 subfamily member 6) (Mpp6), mRNA	0.769738	0.087823	0.00775	0.486156	0.0927566	0.00147371
NM_031076	Pcm1	pericentriolar material 1 (Pcm1), mRNA	1.05856	0.162982	0.55325	0.48596	0.165693	0.00104156
NM_013119	Scn3a	sodium channel, voltage-gated, type III, alpha (Scn3a), mRNA	0.809778	0.102521	0.0428	0.485923	0.113359	0.000568775
NM_022198	Clcn4	chloride channel, voltage-sensitive 4 (Clcn4), mRNA	0.763895	0.049295	0.00535	0.485815	0.131619	0.00104156
NM_001034130	Iqub	IQ motif and ubiquitin domain containing (Iqub), mRNA	0.752105	0.107334	0.01505	0.485802	0.1598	0.00225915
NM_001106126	Enkur	enkurin, TRPC channel interacting protein (Enkur), mRNA	0.941056	0.289857	0.6311	0.485395	0.215412	0.0123305
NM_001014124	Dnajc28	DnaJ (Hsp40) homolog, subfamily C, member 28 (Dnajc28), mRNA	0.955461	0.109861	0.77895	0.485358	0.158675	0.0235127
NM_001106821	Atm	ATM serine/threonine kinase (Atm), mRNA	1.34506	0.0990316	0.0065	0.484978	0.155894	0.0092824
NM_001107825	Ntng2	netrin G2 (Ntng2), mRNA	1.14529	0.265147	0.3624	0.484907	0.192002	0.00264305
NM_001277278; NM_138896	Pja2	no definition; praja ring finger 2, E3 ubiquitin protein ligase (Pja2), transcript variant 1, mRNA	0.82938	0.0332747	0.05665	0.484685	0.100276	0.00104156
NM_031802	Gabbr2	gamma-aminobutyric acid (GABA) B receptor 2 (Gabbr2), mRNA	0.737991	0.034767	0.00145	0.48449	0.0906906	0.000568775
NM_012719	Sstr1	somatostatin receptor 1 (Sstr1), mRNA	0.83829	0.333247	0.16655	0.484464	0.197133	0.00591236
NM_001012035	Cdkl2	cyclin-dependent kinase-like 2 (CDC2-related kinase) (Cdkl2), mRNA	0.686586	0.0738163	0.0009	0.484289	0.119879	0.00225915
NM_053945; NM_145881	Rims2	regulating synaptic membrane exocytosis 2 (Rims2), transcript variant 1, mRNA; regulating synaptic membrane exocytosis 2 (Rims2), transcript variant 2, mRNA	0.717142	0.0377299	0.0039	0.484222	0.169808	0.00369784
NM_022202	Grm8	glutamate receptor, metabotropic 8 (Grm8), mRNA	0.838159	0.0722526	0.20215	0.484168	0.119122	0.0171542
NM_001103354	LOC100125362	hypothetical protein LOC100125362 (LOC100125362), mRNA	0.684832	0.082084	5e-05	0.483347	0.097228	0.000568775
NM_001100722	Lingo1	leucine rich repeat and Ig domain containing 1 (Lingo1), mRNA	0.730715	0.112218	0.0017	0.483109	0.154319	0.000568775
NM_001191892	Micu3	mitochondrial calcium uptake family, member 3 (Micu3), mRNA	0.930147	0.0595713	0.474	0.482239	0.159801	0.000568775
NM_001106598	Ctnna2	catenin (cadherin associated protein), alpha 2 (Ctnna2), mRNA	0.739901	0.0345663	0.0183	0.482089	0.082286	0.00876461
NM_012508	Atp2b2	no definition	0.695831	0.135748	0.00025	0.482075	0.0586706	0.000568775
NM_001109243	Eva1a	eva-1 homolog A (Eva1a), mRNA	0.872562	0.138252	0.3471	0.481738	0.0390385	0.00591236
NM_172085	Pou3f2	POU class 3 homeobox 2 (Pou3f2), mRNA	0.712154	0.14078	0.0089	0.481547	0.229284	0.00876461
NM_001013192	Olfml1	olfactomedin-like 1 (Olfml1), mRNA	0.776133	0.0612209	0.01155	0.481404	0.0800051	0.000568775
NM_030856	Lrrn3	leucine rich repeat neuronal 3 (Lrrn3), mRNA	0.955189	0.0588025	0.63795	0.481277	0.125854	0.00147371
NM_001127575	Calml4	calmodulin-like 4 (Calml4), mRNA	1.02544	0.323921	0.8426	0.480307	0.269932	0.0128244
NM_139101	Alg10	ALG10, alpha-1,2-glucosyltransferase (Alg10), mRNA	1.4574	0.245448	0.0014	0.480271	0.129973	0.0108439
NM_001011949	Ccna1	cyclin A1 (Ccna1), mRNA	0.708483	0.148302	0.06245	0.480141	0.0474379	0.0354447
NM_001030022	Tsga10	no definition	0.77603	0.161315	0.07255	0.479403	0.165846	0.00563252
NM_001107753	Lrrc4c	leucine rich repeat containing 4C (Lrrc4c), mRNA	0.667164	0.0846117	5e-05	0.478997	0.120999	0.000568775
NM_001008770	Cmbl	carboxymethylenebutenolidase homolog (Pseudomonas) (Cmbl), mRNA	0.873673	0.129992	0.28705	0.477916	0.0212152	0.00403442
NM_001191734	Ptchd1	patched domain containing 1 (Ptchd1), mRNA	0.887681	0.199554	0.4657	0.477741	0.127302	0.0299495
NM_001128152	Rwdd3	RWD domain containing 3 (Rwdd3), mRNA	0.958201	0.179892	0.81315	0.477142	0.0659083	0.0392053
NM_001134695	Fam229b	family with sequence similarity 229, member B (Fam229b), mRNA	0.865433	0.0852318	0.4173	0.477099	0.152682	0.048502
NM_001113357	Npy1r	neuropeptide Y receptor Y1 (Npy1r), mRNA	1.03384	0.103448	0.78655	0.476494	0.0814008	0.0137561
NM_001107659	Sema5a	sema domain, seven thrombospondin repeats (type 1 and type 1-like), transmembrane domain (TM) and short cytoplasmic domain, (semaphorin) 5A (Sema5a), mRNA	0.759414	0.0589062	0.0042	0.476491	0.0629821	0.000568775
NM_001127607	Ttc30b	tetratricopeptide repeat domain 30B (Ttc30b), mRNA	0.733347	0.0990305	0.01425	0.476038	0.106777	0.007971
NM_001083966	Rev3l	REV3-like, polymerase (DNA directed), zeta, catalytic subunit (Rev3l), mRNA	0.912878	0.0462034	0.34725	0.475692	0.162595	0.000568775
NM_001012026	Mdm4	MDM4, p53 regulator (Mdm4), mRNA	1.04975	0.13603	0.6705	0.475527	0.115935	0.00403442
NM_001008311	Ermn	ermin, ERM-like protein (Ermn), mRNA	0.6991	0.101569	0.0002	0.47532	0.185402	0.000568775
NM_001191726	Hs6st2	heparan sulfate 6-O-sulfotransferase 2 (Hs6st2), mRNA	0.727017	0.0579503	0.00265	0.474105	0.179873	0.00225915
NM_001107633	Gcc2	GRIP and coiled-coil domain containing 2 (Gcc2), mRNA	1.18947	0.243494	0.07935	0.473747	0.16925	0.00104156
NM_001109177	Lmbrd2	LMBR1 domain containing 2 (Lmbrd2), mRNA	1.22626	0.0779173	0.04815	0.473527	0.160829	0.00188208
NM_080586	Gabrg1	gamma-aminobutyric acid (GABA) A receptor, gamma 1 (Gabrg1), mRNA	0.936425	0.0400376	0.515	0.473212	0.139205	0.00147371
NM_022528	Hif3a	hypoxia inducible factor 3, alpha subunit (Hif3a), mRNA	3.09228	2.72961	1	0.471628	0.182294	0.0436396
NM_001270626; NM_001270627; NM_001270628; NM_057190	Nsmf	NMDA receptor synaptonuclear signaling and neuronal migration factor (Nsmf), transcript variant 2, mRNA; NMDA receptor synaptonuclear signaling and neuronal migration factor (Nsmf), transcript variant 3, mRNA; NMDA receptor synaptonuclear signaling and neuronal migration factor (Nsmf), transcript variant 4, mRNA; NMDA receptor synaptonuclear signaling and neuronal migration factor (Nsmf), transcr…	0.811457	0.07894	0.0357	0.471347	0.068817	0.000568775
NM_001108745	Ppfia2	protein tyrosine phosphatase, receptor type, f polypeptide (PTPRF), interacting protein (liprin), alpha 2 (Ppfia2), mRNA	0.868477	0.0574038	0.15525	0.470214	0.178234	0.00147371
NM_001114603	Pcdhb10	protocadherin beta 10 (Pcdhb10), mRNA	0.85067	0.106465	1	0.469947	0.0879583	0.0436396
NM_001107391	Jakmip2	no definition	0.834392	0.143786	0.0906	0.469667	0.167192	0.00468808
NM_001126281	Zfp955a	zinc finger protein 955A (Zfp955a), mRNA	1.03271	0.105908	0.75635	0.469657	0.146511	0.00188208
NM_053536	Klf15	Kruppel-like factor 15 (Klf15), mRNA	0.802241	0.0783387	0.0453	0.469485	0.0375083	0.00147371
NM_147206	Cyp3a9	no definition	0.619045	0.192104	0.02305	0.469306	0.161922	0.0437889
NM_001190994	Phka2	phosphorylase kinase, alpha 2 (Phka2), mRNA	0.697127	0.175503	1	0.468708	0.151238	0.0270356
NM_001024299; NM_001142962	Zfp458	zinc finger protein 458 (Zfp458), transcript variant 2, mRNA; zinc finger protein 458 (Zfp458), transcript variant 1, mRNA	0.959889	0.106936	0.7908	0.468298	0.135565	0.0272023
NM_017029	Nefm	no definition	0.840842	0.111621	0.0716	0.468133	0.13257	0.000568775
NM_053834	Kcnj9	potassium inwardly-rectifying channel, subfamily J, member 9 (Kcnj9), mRNA	0.731258	0.10499	0.00215	0.467906	0.0546575	0.000568775
NM_022217	Amph	amphiphysin (Amph), mRNA	0.699378	0.102143	0.00055	0.467815	0.102923	0.000568775
NM_001108459	Clvs2	no definition	0.820142	0.0893042	0.16235	0.467582	0.111595	0.0231545
NM_001271195	Fstl5	follistatin-like 5 (Fstl5), mRNA	0.855613	0.0708593	0.1274	0.467332	0.123426	0.00104156
NM_001004087	Pcdh7	no definition	0.800649	0.0551635	0.0256	0.467164	0.1463	0.000568775
NM_001100637	Trim23	tripartite motif-containing 23 (Trim23), mRNA	0.962258	0.108128	0.7001	0.466814	0.136228	0.000568775
NM_001108048	Rps6ka5	ribosomal protein S6 kinase, polypeptide 5 (Rps6ka5), mRNA	0.693	0.0823182	0.00035	0.466694	0.147112	0.000568775
NM_020083	Ralgapa1	Ral GTPase activating protein, alpha subunit 1 (catalytic) (Ralgapa1), mRNA	0.828444	0.0391101	0.05005	0.466662	0.155326	0.000568775
NM_001013992	Zfp385d	zinc finger protein 385D (Zfp385d), mRNA	0.749987	0.175623	0.0475	0.465844	0.179681	0.0092824
NM_001191772	Trip11	thyroid hormone receptor interactor 11 (Trip11), mRNA	1.11508	0.230152	0.28275	0.465786	0.171323	0.00147371
NM_001009831	Atl1	atlastin GTPase 1 (Atl1), mRNA	0.737222	0.0840625	0.00225	0.46458	0.0948431	0.000568775
NM_021769	Sult1d1	sulfotransferase family 1D, member 1 (Sult1d1), mRNA	1.11854	0.113487	0.347	0.464448	0.0342589	0.00621851
NM_001107441	Ccsap	centriole, cilia and spindle-associated protein (Ccsap), mRNA	0.702691	0.121471	0.0026	0.464416	0.10288	0.000568775
NM_023024	Dync2h1	no definition	0.989902	0.0782851	0.9201	0.463708	0.126554	0.000568775
NM_001271454	Igsf21	immunoglobin superfamily, member 21 (Igsf21), mRNA	0.716311	0.0724796	0.0007	0.46367	0.0555112	0.000568775
NM_001107970	Zmynd12	zinc finger, MYND-type containing 12 (Zmynd12), mRNA	0.569735	0.0548709	0.01985	0.463464	0.121916	0.0331915
NM_001099483; NM_001099657	Vom2r36	vomeronasal 2 receptor, 36 (Vom2r36), mRNA; vomeronasal 2 receptor, 34 (Vom2r34), mRNA	0.666753	0.174344	0.0143	0.463416	0.0790587	0.0123305
NM_001014152	Phkb	phosphorylase kinase, beta (Phkb), mRNA	0.674851	0.0571838	0.0001	0.462797	0.133896	0.000568775
NM_001044276	Rprm	reprimo, TP53 dependent G2 arrest mediator candidate (Rprm), mRNA	0.685228	0.26335	0.00415	0.462405	0.239792	0.00403442
NM_019270	Kcna3	potassium voltage-gated channel, shaker-related subfamily, member 3 (Kcna3), mRNA	1.02956	0.0935611	0.83805	0.461803	0.272469	0.043173
NM_001135084	Zfp322a	zinc finger protein 322a (Zfp322a), mRNA	0.871442	0.12124	0.2863	0.461685	0.18084	0.00499467
NM_001106840	Gsta4	glutathione S-transferase alpha 4 (Gsta4), mRNA	0.836604	0.0769927	0.1104	0.461442	0.0981059	0.000568775
NM_001100963	Aass	no definition	0.775227	0.0594986	0.07735	0.460927	0.134536	0.00953761
NM_173146	Unc13c	unc-13 homolog C (C. elegans) (Unc13c), mRNA	0.766532	0.190802	0.0094	0.460812	0.164436	0.000568775
NM_001109454	Pgm2l1	phosphoglucomutase 2-like 1 (Pgm2l1), mRNA	0.962528	0.0695442	0.69025	0.460624	0.16743	0.000568775
NM_001178072	Ubr1	no definition	1.06046	0.0263575	0.54755	0.460097	0.105817	0.000568775
NM_001107689	Ash1l	ash1 (absent, small, or homeotic)-like (Drosophila) (Ash1l), mRNA	0.855768	0.0931515	0.1034	0.459584	0.14033	0.000568775
NM_023988	Zfp354c	zinc finger protein 354C (Zfp354c), mRNA	0.797786	0.120181	0.1201	0.458639	0.143981	0.00468808
NM_001277157	Crebrf	CREB3 regulatory factor (Crebrf), mRNA	1.09134	0.0930952	0.37235	0.458569	0.111239	0.000568775
NM_021679	Nxph3	neurexophilin 3 (Nxph3), mRNA	0.703084	0.166711	0.0224	0.458562	0.151268	0.00825836
NM_012703	Thrsp	thyroid hormone responsive (Thrsp), mRNA	0.892164	0.198953	0.3237	0.457686	0.0194332	0.00104156
NM_053657	Cdc42bpa	CDC42 binding protein kinase alpha (Cdc42bpa), mRNA	0.876728	0.0803717	0.1704	0.457353	0.0855231	0.000568775
NM_001134706; NM_001276434	Hmgn5b	high mobility group nucleosome binding domain 5B (Hmgn5b), mRNA; no definition	0.815989	0.416127	1	0.457277	0.241089	0.0347768
NM_001106414	Ttc33	tetratricopeptide repeat domain 33 (Ttc33), mRNA	0.955468	0.125536	0.6758	0.456742	0.11039	0.00301488
NM_001134837	Trps1	trichorhinophalangeal syndrome I (Trps1), mRNA	1.02247	0.105805	0.85185	0.456738	0.17119	0.007971
NM_001106305	Rnf152	ring finger protein 152 (Rnf152), mRNA	0.978263	0.046552	0.84405	0.456419	0.179457	0.00301488
NM_001107667	Ccdc39	coiled-coil domain containing 39 (Ccdc39), mRNA	0.882546	0.150505	0.26165	0.456223	0.16356	0.00104156
NM_001109193	Dnajb14	DnaJ (Hsp40) homolog, subfamily B, member 14 (Dnajb14), mRNA	0.821763	0.0452744	0.09305	0.456169	0.108139	0.00147371
NM_001106465	Ntng1	netrin G1 (Ntng1), mRNA	0.86167	0.140076	0.1255	0.45597	0.183311	0.00104156
NM_134326	Alb	albumin (Alb), mRNA	0.772455	0.158143	0.1173	0.455824	0.0887085	0.0146948
NM_001107279	Pcdh17	protocadherin 17 (Pcdh17), mRNA	0.726015	0.0900192	0.00125	0.455714	0.118897	0.000568775
NM_001107414	Rpgrip1l	Rpgrip1-like (Rpgrip1l), mRNA	0.788798	0.0443824	0.02025	0.45566	0.126685	0.000568775
NM_001108137	Mfrp	membrane frizzled-related protein (Mfrp), mRNA	1.15832	0.461701	0.14745	0.455524	0.325523	0.00147371
NM_031016	Chrm2	cholinergic receptor, muscarinic 2 (Chrm2), mRNA	0.991019	0.0629251	0.94165	0.455385	0.132491	0.0142223
NM_001079938	Bbx	bobby sox homolog (Drosophila) (Bbx), mRNA	0.990132	0.337095	0.9343	0.455051	0.0619734	0.00188208
NM_198786	Mal2	mal, T-cell differentiation protein 2 (Mal2), mRNA	0.739162	0.0924189	0.00255	0.454937	0.151414	0.000568775
NM_001105967	Lmx1a	LIM homeobox transcription factor 1 alpha (Lmx1a), mRNA	1.01072	0.322861	1	0.454175	0.278222	0.0406586
NM_001271380	Cux2	cut-like homeobox 2 (Cux2), mRNA	0.863668	0.162677	0.1505	0.453964	0.136374	0.000568775
NM_001191947	Dact3	dapper, antagonist of beta-catenin, homolog 3 (Xenopus laevis) (Dact3), mRNA	0.75288	0.133392	0.0027	0.453951	0.0709594	0.000568775
NM_001108125	Sesn3	sestrin 3 (Sesn3), mRNA	0.699649	0.136271	0.00045	0.453772	0.0729304	0.000568775
NM_031520	Myh10	myosin, heavy chain 10, non-muscle (Myh10), mRNA	0.710716	0.0809683	0.0002	0.453552	0.0979178	0.000568775
NM_053874	Cap2	CAP, adenylate cyclase-associated protein, 2 (yeast) (Cap2), mRNA	0.677141	0.0601485	5e-05	0.453216	0.0825317	0.000568775
NM_001039101	Zdhhc15	zinc finger, DHHC-type containing 15 (Zdhhc15), mRNA	0.847835	0.0906719	0.3325	0.453093	0.128232	0.016012
NM_001191894	Stk32a	serine/threonine kinase 32A (Stk32a), mRNA	0.664565	0.343149	0.08395	0.452503	0.146333	0.0404858
NM_001107897	Gdap1	ganglioside-induced differentiation-associated-protein 1 (Gdap1), mRNA	0.919324	0.0799078	0.3896	0.452372	0.132848	0.000568775
NM_001105743	Shc3	SHC (Src homology 2 domain containing) transforming protein 3 (Shc3), mRNA	0.839195	0.105728	0.07865	0.451754	0.0729757	0.000568775
NM_053922	Acacb	acetyl-CoA carboxylase beta (Acacb), mRNA	0.447547	0.0988779	1	0.451704	0.111113	0.00369784
NM_012869	Npy5r	neuropeptide Y receptor Y5 (Npy5r), mRNA	1.07495	0.203097	1	0.451541	0.102119	0.0491407
NM_173152	Pex5l	peroxisomal biogenesis factor 5-like (Pex5l), mRNA	0.761438	0.0960019	0.0058	0.451416	0.0588051	0.000568775
NM_019196	Mpdz	multiple PDZ domain protein (Mpdz), mRNA	0.784662	0.0187803	0.014	0.451188	0.142977	0.000568775
NM_001200045	Hdac9	histone deacetylase 9 (Hdac9), mRNA	0.729822	0.095982	0.0094	0.450603	0.195072	0.010354
NM_138885	Golgb1	golgin B1 (Golgb1), mRNA	0.928048	0.133769	0.4351	0.450322	0.163077	0.00104156
NM_016989	Adcyap1	adenylate cyclase activating polypeptide 1 (Adcyap1), mRNA	0.938156	0.20927	0.64995	0.449695	0.0899535	0.00876461
NM_001025661	Crb3	crumbs family member 3 (Crb3), mRNA	1.06128	0.192991	0.7672	0.448799	0.231218	0.0470335
NM_001012129	Satb1	SATB homeobox 1 (Satb1), mRNA	0.871023	0.354752	0.2228	0.447668	0.0912999	0.000568775
NM_001109655	Car14	carbonic anhydrase 14 (Car14), mRNA	0.702858	0.133435	0.00215	0.446264	0.147336	0.00301488
NM_001025775	Ppip5k2	diphosphoinositol pentakisphosphate kinase 2 (Ppip5k2), mRNA	0.754417	0.0273511	0.05925	0.445717	0.109155	0.00953761
NM_001168674	Sntb2	no definition	1.14867	0.163272	0.51235	0.445473	0.146639	0.0215845
NM_053938	Cdh3	cadherin 3 (Cdh3), mRNA	0.98598	0.246855	0.9313	0.444603	0.296009	0.0167133
NM_001100681; NM_001134862	Pbx1	pre-B-cell leukemia homeobox 1 (Pbx1), transcript variant 2, mRNA; pre-B-cell leukemia homeobox 1 (Pbx1), transcript variant 1, mRNA	0.812332	0.10917	0.04965	0.444052	0.088231	0.000568775
NM_001108552	Trim2	no definition	0.843977	0.0338398	0.0759	0.44392	0.0934847	0.000568775
NM_001109308	Vwc2l	von Willebrand factor C domain-containing protein 2-like (Vwc2l), mRNA	1.02701	0.275406	0.88895	0.443818	0.106154	0.0423499
NM_017106	Clcn5	chloride channel, voltage-sensitive 5 (Clcn5), mRNA	0.910369	0.192132	0.53785	0.443732	0.157317	0.0343174
NM_001109477	Dnal1	dynein, axonemal, light chain 1 (Dnal1), mRNA	0.792923	0.115927	0.11465	0.443701	0.104468	0.00563252
NM_001025129	Fam107a	family with sequence similarity 107, member A (Fam107a), mRNA	0.713435	0.103675	0.00055	0.443658	0.0986677	0.000568775
NM_001191921	Zfp286a	zinc finger protein 286A (Zfp286a), mRNA	0.868966	0.0791435	0.3114	0.443335	0.114944	0.00591236
NM_012765	Htr2c	5-hydroxytryptamine (serotonin) receptor 2C (Htr2c), mRNA	0.742907	0.0751652	0.0017	0.442393	0.144202	0.000568775
NM_001107905	Ubxn2b	UBX domain protein 2B (Ubxn2b), mRNA	0.737096	0.0360973	0.02175	0.441893	0.122808	0.0033828
NM_012773	Akap11	A kinase (PRKA) anchor protein 11 (Akap11), mRNA	0.984873	0.120678	0.87065	0.441688	0.140678	0.000568775
NM_001106255	RGD1309036	hypothetical LOC292874 (RGD1309036), mRNA	0.681675	0.0875427	0.00245	0.441137	0.101724	0.000568775
NM_133288	Atp2b3	ATPase, Ca++ transporting, plasma membrane 3 (Atp2b3), mRNA	0.682556	0.0792802	0.0001	0.440951	0.129481	0.000568775
NM_001113184; NM_001113185; NM_017263	Gria4	glutamate receptor, ionotropic, AMPA 4 (Gria4), transcript variant 2, mRNA; no definition; glutamate receptor, ionotropic, AMPA 4 (Gria4), transcript variant 1, mRNA	0.682707	0.0308869	0.00015	0.440761	0.0913862	0.00104156
NM_001100975	Vps13a	vacuolar protein sorting 13 homolog A (S. cerevisiae) (Vps13a), mRNA	1.10067	0.131447	0.3318	0.440731	0.163942	0.00147371
NM_001105882	Tmprss7	transmembrane protease, serine 7 (Tmprss7), mRNA	0.178687	0.0508576	1	0.439465	0.0983937	0.0301533
NM_001024329	LOC500124	similar to RIKEN cDNA 4921507P07 (LOC500124), mRNA	0.909986	0.118846	0.6384	0.439066	0.128761	0.0287879
NM_001107839	Rc3h2	ring finger and CCCH-type domains 2 (Rc3h2), mRNA	1.44588	0.240965	0.00135	0.438516	0.179614	0.00188208
NM_001191782	Nav3	neuron navigator 3 (Nav3), mRNA	0.860545	0.117567	0.13765	0.438178	0.144394	0.000568775
NM_022407	Aldh1a1	aldehyde dehydrogenase 1 family, member A1 (Aldh1a1), mRNA	0.723347	0.0915429	0.00375	0.436853	0.0656769	0.000568775
NM_001017380	Cyld	no definition	0.713944	0.0917928	0.0007	0.436717	0.109705	0.000568775
NM_001017470	Cep70	centrosomal protein 70 (Cep70), mRNA	0.929002	0.131708	0.58675	0.436611	0.158144	0.00499467
NM_134377	Clstn2	calsyntenin 2 (Clstn2), mRNA	0.811633	0.0492819	0.0366	0.435861	0.13462	0.00188208
NM_053346	Nrn1	neuritin 1 (Nrn1), mRNA	0.792206	0.102467	0.01925	0.435423	0.188744	0.000568775
NM_030841	Nptxr	neuronal pentraxin receptor (Nptxr), mRNA	0.764101	0.0536146	0.0056	0.435227	0.233973	0.00104156
NM_001100990	Rspo3	R-spondin 3 (Rspo3), mRNA	1.27778	0.398261	0.23665	0.435088	0.182101	0.0351258
NM_053459	Rab27b	RAB27B, member RAS oncogene family (Rab27b), mRNA	1.02627	0.12946	0.88	0.434974	0.177072	0.023929
NM_001106630	Jph1	junctophilin 1 (Jph1), mRNA	0.870974	0.182749	0.35905	0.434233	0.109824	0.0113139
NM_001107190	Rabgap1l	RAB GTPase activating protein 1-like (Rabgap1l), mRNA	0.99915	0.0550404	0.9861	0.43392	0.145399	0.00591236
NM_001135755	Cep290	centrosomal protein 290 (Cep290), mRNA	1.07127	0.180253	0.58205	0.433367	0.130514	0.00650636
NM_022678	Zfp238	zinc finger protein 238 (Zfp238), mRNA	0.720914	0.133117	0.0014	0.433021	0.154885	0.000568775
NM_001276765	Pde4c	phosphodiesterase 4C, cAMP-specific (Pde4c), mRNA	0.383267	0.123363	1	0.432991	0.154863	0.0493965
NM_052829	Rims1	regulating synaptic membrane exocytosis 1 (Rims1), mRNA	0.739477	0.115916	0.0018	0.432952	0.0915962	0.000568775
NM_001108954	B3galt1	UDP-Gal:betaGlcNAc beta 1,3-galactosyltransferase, polypeptide 1 (B3galt1), mRNA	0.879353	0.0799109	0.29985	0.432727	0.126771	0.00225915
NM_144737	Fmo2	flavin containing monooxygenase 2 (Fmo2), mRNA	0.97117	0.306927	1	0.432197	0.098061	0.0356032
NM_001107782	Btbd3	BTB (POZ) domain containing 3 (Btbd3), mRNA	0.844947	0.0485883	0.0836	0.431329	0.147755	0.000568775
NM_181380	Rtn4rl2	reticulon 4 receptor-like 2 (Rtn4rl2), mRNA	0.899389	0.246172	0.42445	0.430955	0.240494	0.00147371
NM_031347	Ppargc1a	peroxisome proliferator-activated receptor gamma, coactivator 1 alpha (Ppargc1a), mRNA	0.847195	0.134933	0.17115	0.430722	0.141412	0.00499467
NM_001107355	Vps41	vacuolar protein sorting 41 homolog (S. cerevisiae) (Vps41), mRNA	0.854093	0.086142	0.1015	0.430463	0.13624	0.000568775
NM_133611	Slc2a13	solute carrier family 2 (facilitated glucose transporter), member 13 (Slc2a13), mRNA	0.690227	0.0500018	0.00015	0.430185	0.12978	0.000568775
NM_017083	Myo5b	myosin Vb (Myo5b), mRNA	0.711551	0.0966051	0.00125	0.42953	0.115588	0.000568775
NM_001108315	Ttc3	no definition	0.818165	0.0503822	0.03965	0.42873	0.100967	0.000568775
NM_138855	Spdya	speedy/RINGO cell cycle regulator family member A (Spdya), mRNA	0.819076	0.163057	0.31475	0.428486	0.0912893	0.0213795
NM_001127562	RGD1565059	similar to hypothetical protein E130311K13 (RGD1565059), mRNA	0.660499	0.054139	0.0323	0.427875	0.0867073	0.0142223
NM_001106930	Efcab1	EF hand calcium binding domain 1 (Efcab1), mRNA	1.08739	0.294952	0.49695	0.427869	0.155606	0.00188208
NM_001100574	Zfp192	zinc finger protein 192 (Zfp192), mRNA	0.726156	0.113084	0.0048	0.426941	0.121684	0.000568775
NM_001108433	Adamts19	ADAM metallopeptidase with thrombospondin type 1 motif, 19 (Adamts19), mRNA	0.511825	0.0601723	1	0.426722	0.173936	0.017343
NM_153630	Nalcn	no definition	0.713007	0.052992	0.00045	0.42638	0.0725846	0.000568775
NM_001024982	Cpne9	copine family member IX (Cpne9), mRNA	0.674088	0.113343	0.00035	0.426312	0.160356	0.00104156
NM_001100575	Mpp7	membrane protein, palmitoylated 7 (MAGUK p55 subfamily member 7) (Mpp7), mRNA	0.778326	0.160169	0.1384	0.426288	0.160557	0.015328
NM_001168631	Cdh10	cadherin 10 (Cdh10), mRNA	0.718701	0.094374	0.0025	0.423722	0.138494	0.000568775
NM_053314	Kcnj16	potassium inwardly-rectifying channel, subfamily J, member 16 (Kcnj16), mRNA	0.691729	0.0906891	0.0005	0.422528	0.0887254	0.000568775
NM_012927	Cdh6	no definition	0.783919	0.083831	0.0266	0.421966	0.123111	0.00264305
NM_001024259	Bmpr1b	bone morphogenetic protein receptor, type IB (Bmpr1b), mRNA	0.815852	0.149982	0.2201	0.42187	0.121731	0.00563252
NM_012829	Cck	cholecystokinin (Cck), mRNA	0.74436	0.157797	0.00295	0.42123	0.139934	0.000568775
NM_001162411	Epha4	Eph receptor A4 (Epha4), mRNA	0.706032	0.069189	0.0003	0.420072	0.123817	0.000568775
NM_001013857	Lrrc48	leucine rich repeat containing 48 (Lrrc48), mRNA	0.824521	0.1228	0.1659	0.419087	0.107119	0.00188208
NM_145769	Lgi1	leucine-rich, glioma inactivated 1 (Lgi1), mRNA	0.667758	0.0895143	0.00015	0.418744	0.109129	0.000568775
NM_001008316	Plag1	pleiomorphic adenoma gene 1 (Plag1), mRNA	0.822224	0.17305	0.2332	0.417747	0.148359	0.007971
NM_017069	Gabra3	gamma-aminobutyric acid (GABA) A receptor, alpha 3 (Gabra3), mRNA	0.740237	0.0941838	0.0063	0.41766	0.1548	0.000568775
NM_001109627	LOC691153	hypothetical protein LOC691153 (LOC691153), mRNA	1.06506	0.416137	0.6291	0.417573	0.155849	0.000568775
NM_001003402	Eml5	echinoderm microtubule associated protein like 5 (Eml5), mRNA	0.779671	0.0321372	0.0234	0.417318	0.155226	0.000568775
NM_001108024	Lrfn5	leucine rich repeat and fibronectin type III domain containing 5 (Lrfn5), mRNA	0.754742	0.0409068	0.00735	0.416749	0.0969216	0.000568775
NM_001270958	Rorb	RAR-related orphan receptor B (Rorb), mRNA	0.918071	0.221535	0.49715	0.416544	0.0973664	0.00369784
NM_031707	Homer1	homer homolog 1 (Drosophila) (Homer1), mRNA	0.678811	0.108365	0.00035	0.416526	0.119999	0.000568775
NM_001108107	Pdzrn4	PDZ domain containing RING finger 4 (Pdzrn4), mRNA	0.913458	0.183186	0.58815	0.416241	0.078604	0.00650636
NM_017167	Oprk1	opioid receptor, kappa 1 (Oprk1), mRNA	0.903964	0.126884	0.5945	0.415566	0.186351	0.0418732
NM_001108051	Slc24a4	no definition	0.675594	0.121788	0.00165	0.415108	0.100922	0.000568775
NM_012527	Chrm3	cholinergic receptor, muscarinic 3 (Chrm3), mRNA	0.743399	0.0913352	0.00475	0.414809	0.0905882	0.000568775
NM_017078	Chrna5	cholinergic receptor, nicotinic, alpha 5 (neuronal) (Chrna5), mRNA	0.857673	0.363919	1	0.414588	0.0852232	0.0128244
NM_017354	Ntm	neurotrimin (Ntm), mRNA	0.692718	0.0361011	0.00035	0.414553	0.0531422	0.000568775
NM_181636	Col23a1	collagen, type XXIII, alpha 1 (Col23a1), mRNA	0.691695	0.140377	0.00735	0.413982	0.216503	0.00225915
NM_001106718	Fam49a	family with sequence similarity 49, member A (Fam49a), mRNA	0.776645	0.0870657	0.0146	0.413747	0.146212	0.000568775
NM_001109051	Fn3k	fructosamine 3 kinase (Fn3k), mRNA	0.702735	0.0759542	0.00465	0.413678	0.0564106	0.000568775
NM_001012737	Cdh7	cadherin 7, type 2 (Cdh7), mRNA	0.777649	0.133163	0.0522	0.413489	0.151688	0.00681685
NM_001025152	Tc2n	tandem C2 domains, nuclear (Tc2n), mRNA	0.89681	0.441748	0.5626	0.413042	0.269129	0.0165026
NM_022946	Dlgap1	discs, large (Drosophila) homolog-associated protein 1 (Dlgap1), mRNA	0.818878	0.0810117	0.0383	0.412796	0.124388	0.000568775
NM_053573	Olfm1	olfactomedin 1 (Olfm1), mRNA	0.725146	0.0835292	0.00115	0.412673	0.181095	0.000568775
NM_022632	Slit2	slit homolog 2 (Drosophila) (Slit2), mRNA	0.805506	0.0806914	0.03565	0.41257	0.105061	0.000568775
NM_017214	Rgs4	regulator of G-protein signaling 4 (Rgs4), mRNA	0.874282	0.0869416	0.16105	0.411667	0.0541819	0.000568775
NM_023957	Arhgef9	no definition	0.690448	0.0480151	0.0001	0.411228	0.0877475	0.000568775
NM_001109333	Lrrc14b	leucine rich repeat containing 14B (Lrrc14b), mRNA	0.699118	0.170114	1	0.41094	0.0940837	0.0226235
NM_053703	Map2k6	mitogen-activated protein kinase kinase 6 (Map2k6), mRNA	0.698186	0.0618204	0.0041	0.410829	0.0773365	0.00104156
NM_012746	Pcsk2	proprotein convertase subtilisin/kexin type 2 (Pcsk2), mRNA	0.699647	0.051992	0.0003	0.410715	0.0658513	0.000568775
NM_001100479	Ptpn4	protein tyrosine phosphatase, non-receptor type 4 (Ptpn4), mRNA	1.19162	0.107462	0.06925	0.410305	0.113314	0.000568775
NM_001037093	Akap9	A kinase (PRKA) anchor protein 9 (Akap9), mRNA	0.962396	0.173683	0.6872	0.409817	0.138726	0.000568775
NM_138849	Syt17	no definition	0.674186	0.0713913	0.0003	0.409271	0.190828	0.000568775
NM_001134622	Ccser1	coiled-coil serine-rich protein 1 (Ccser1), mRNA	0.84124	0.0686529	0.3085	0.408376	0.10918	0.0305469
NM_001191809	Ino80d	INO80 complex subunit D (Ino80d), mRNA	1.31071	0.327642	0.0682	0.407824	0.139569	0.0105715
NM_013150	Nrcam	no definition	0.913102	0.0646469	0.3392	0.407	0.133761	0.000568775
NM_001017503	Purb	purine rich element binding protein B (Purb), mRNA	1.10594	0.173536	0.2959	0.4058	0.144518	0.000568775
NM_001135779	Gabra2	gamma-aminobutyric acid (GABA-A) receptor, subunit alpha 2 (Gabra2), mRNA	0.793726	0.0572327	0.0171	0.405566	0.135749	0.000568775
NM_001199195	Bdp1	B double prime 1, subunit of RNA polymerase III transcription initiation factor IIIB (Bdp1), mRNA	1.11147	0.427152	0.58055	0.405274	0.20788	0.0397303
NM_203409	Ncam2	neural cell adhesion molecule 2 (Ncam2), mRNA	1.10586	0.126677	0.30865	0.404668	0.15955	0.000568775
NM_080587	Gabra4	gamma-aminobutyric acid (GABA) A receptor, alpha 4 (Gabra4), mRNA	0.712603	0.0627672	0.0004	0.404177	0.1448	0.000568775
NM_001169137; NM_024367	Epha5	EPH receptor A5 (Epha5), transcript variant 1, mRNA; EPH receptor A5 (Epha5), transcript variant 2, mRNA	0.787877	0.0717212	0.02675	0.40404	0.158153	0.000568775
NM_134331	Epha7	Eph receptor A7 (Epha7), mRNA	0.692002	0.0936693	0.00045	0.403987	0.13337	0.000568775
NM_133570	Grp	gastrin releasing peptide (Grp), mRNA	0.726851	0.389056	0.14395	0.403615	0.136351	0.0291655
NM_001166676	Parpbp	PARP1 binding protein (Parpbp), mRNA	1.32661	0.387803	0.0103	0.403525	0.2978	0.000568775
NM_001012045	Kbtbd6	kelch repeat and BTB (POZ) domain containing 6 (Kbtbd6), mRNA	0.964793	0.123166	0.8281	0.40026	0.165973	0.0092824
NM_017108	Kcnh3	potassium voltage-gated channel, subfamily H (eag-related), member 3 (Kcnh3), mRNA	0.634908	0.126512	0.01645	0.399102	0.123672	0.0137561
NM_139216; NM_139217	Kcnc2	potassium voltage gated channel, Shaw-related subfamily, member 2 (Kcnc2), transcript variant a, mRNA; potassium voltage gated channel, Shaw-related subfamily, member 2 (Kcnc2), transcript variant b, mRNA	1.03048	0.127237	0.76345	0.398268	0.149297	0.000568775
NM_176078	Clic6	chloride intracellular channel 6 (Clic6), mRNA	1.22052	0.503732	0.05445	0.396664	0.295871	0.000568775
NM_001114402	Cntln	centlein, centrosomal protein (Cntln), mRNA	1.0237	0.148866	0.8818	0.39595	0.138965	0.00499467
NM_031610	Kcnj3	potassium inwardly-rectifying channel, subfamily J, member 3 (Kcnj3), mRNA	0.884427	0.122656	0.2665	0.395933	0.14595	0.000568775
NM_001271193	Ago3	no definition	0.908393	0.150206	0.473	0.395706	0.165351	0.0128244
NM_030875	Scn1a	no definition	0.79864	0.0276757	0.0191	0.394851	0.128105	0.000568775
NM_001033680	Syt1	synaptotagmin I (Syt1), mRNA	0.726587	0.0488786	0.0006	0.393965	0.121347	0.000568775
NM_012761	Sp4	Sp4 transcription factor (Sp4), mRNA	1.07903	0.178723	0.5479	0.39267	0.0938861	0.000568775
NM_022302	Necab1	N-terminal EF-hand calcium binding protein 1 (Necab1), mRNA	0.756247	0.126776	0.0069	0.392246	0.174657	0.000568775
NM_001127492	Sphkap	SPHK1 interactor, AKAP domain containing (Sphkap), mRNA	0.847179	0.0698459	0.08675	0.39151	0.150413	0.000568775
NM_023962	Pdgfd	platelet derived growth factor D (Pdgfd), mRNA	1.27389	0.477484	0.31085	0.390694	0.161656	0.0281864
NM_183326	Gabra1	gamma-aminobutyric acid (GABA) A receptor, alpha 1 (Gabra1), mRNA	0.967264	0.102632	0.7285	0.390518	0.123017	0.000568775
NM_021767	Nrxn1	no definition	0.872641	0.0607427	0.1536	0.390502	0.137473	0.000568775
NM_212512	Slc4a5	solute carrier family 4, sodium bicarbonate cotransporter, member 5 (Slc4a5), mRNA	0.927373	0.351623	0.4821	0.390158	0.299476	0.000568775
NM_001108218	Hecw2	HECT, C2 and WW domain containing E3 ubiquitin protein ligase 2 (Hecw2), mRNA	0.900218	0.120134	0.305	0.389698	0.0606655	0.000568775
NM_001107281	Klf12	Kruppel-like factor 12 (Klf12), mRNA	0.880241	0.0502263	0.3282	0.389412	0.085228	0.00369784
NM_057207	Sv2b	no definition	0.720068	0.135488	0.001	0.389186	0.176437	0.000568775
NM_145681	Tnfsf10	tumor necrosis factor (ligand) superfamily, member 10 (Tnfsf10), mRNA	0.721414	0.307454	0.30205	0.387847	0.210696	0.0395557
NM_183327	Gabrg2	gamma-aminobutyric acid (GABA) A receptor, gamma 2 (Gabrg2), mRNA	0.894208	0.0945635	0.25325	0.387796	0.134747	0.000568775
NM_021856	Clock	clock circadian regulator (Clock), transcript variant 1, mRNA	1.10089	0.13206	0.38235	0.387455	0.147469	0.00225915
NM_017302	Slc16a7	solute carrier family 16 (monocarboxylate transporter), member 7 (Slc16a7), mRNA	0.929628	0.162307	0.651	0.387211	0.173815	0.00876461
NM_001135814	Mgat4c	mannosyl (alpha-1,3-)-glycoprotein beta-1,4-N-acetylglucosaminyltransferase, isozyme C (putative) (Mgat4c), mRNA	0.852161	0.178979	0.3888	0.386942	0.0750988	0.00979983
NM_001047869	Arhgap5	Rho GTPase activating protein 5 (Arhgap5), mRNA	0.933829	0.133309	0.4826	0.386334	0.0883703	0.000568775
NM_053646	Asah2	N-acylsphingosine amidohydrolase (non-lysosomal ceramidase) 2 (Asah2), mRNA	0.69968	0.0994726	0.0112	0.385542	0.125056	0.00188208
NM_001191922	Shisa6	shisa family member 6 (Shisa6), mRNA	0.794794	0.140793	0.09215	0.384584	0.0982407	0.00876461
NM_012499	Apc	adenomatous polyposis coli (Apc), mRNA	0.821047	0.110035	0.03565	0.383708	0.155501	0.000568775
NM_001107717	Fndc7	fibronectin type III domain containing 7 (Fndc7), mRNA	0.90421	0.213102	1	0.38341	0.141385	0.00681685
NM_001107280	Pcdh20	protocadherin 20 (Pcdh20), mRNA	1.25403	0.126056	0.023	0.38299	0.118328	0.000568775
NM_031564	Epha3	Eph receptor A3 (Epha3), mRNA	0.874308	0.151255	1	0.382367	0.179796	0.021183
NM_017047	Slc10a1	solute carrier family 10 (sodium/bile acid cotransporter), member 1 (Slc10a1), mRNA	0.67871	0.590736	1	0.382174	0.0891906	0.0465046
NM_001109087	Shisa3	shisa family member 3 (Shisa3), mRNA	1.40998	0.510929	1	0.379828	0.203908	0.0165025
NM_022798	Trim17	tripartite motif-containing 17 (Trim17), mRNA	0.924141	0.309084	1	0.379434	0.112162	0.0277431
NM_001005898	Omg	oligodendrocyte-myelin glycoprotein (Omg), mRNA	0.713973	0.0892525	0.0346	0.379076	0.0596049	0.0123305
NM_133302	Adarb2	adenosine deaminase, RNA-specific, B2 (Adarb2), mRNA	0.741148	0.194744	0.01715	0.378535	0.0965319	0.00468808
NM_001134635	RGD1566243	similar to protein of unknown function (RGD1566243), mRNA	0.56123	0.0808464	0.02215	0.378291	0.119128	0.048502
NM_001134641	Ccdc171	coiled-coil domain containing 171 (Ccdc171), mRNA	1	1	1	0.377977	0.0960067	0.0275442
NM_001107781	Pak7	p21 protein (Cdc42/Rac)-activated kinase 7 (Pak7), mRNA	0.702095	0.163148	0.00125	0.377328	0.0928836	0.000568775
NM_001163921	Efcc1	EF-hand and coiled-coil domain containing 1 (Efcc1), mRNA	0.776532	0.243615	1	0.377105	0.178163	0.0231545
NM_013012	Prkg2	protein kinase, cGMP-dependent, type II (Prkg2), mRNA	0.943037	0.135818	0.6501	0.376946	0.099017	0.000568775
NM_001191966	Napb	N-ethylmaleimide-sensitive factor attachment protein, beta (Napb), mRNA	0.926255	0.092901	0.44685	0.375148	0.122443	0.000568775
NM_001168642	Zfp40	zinc finger protein 40 (Zfp40), mRNA	0.889317	0.10604	0.32805	0.37508	0.114772	0.000568775
NM_001271267	Sox5	SRY (sex determining region Y)-box 5 (Sox5), mRNA	0.938126	0.130726	0.6759	0.374906	0.0993355	0.00104156
NM_033352	Abcd2	ATP-binding cassette, subfamily D (ALD), member 2 (Abcd2), mRNA	0.723962	0.125522	0.003	0.374524	0.0581805	0.000568775
NM_134335	Myo9a	myosin IXA (Myo9a), mRNA	1.1404	0.176536	0.19595	0.374373	0.131115	0.000568775
NM_001014199	Atp6v1c2	no definition	0.762424	0.477632	1	0.373774	0.0598245	0.016012
NM_080407	Bmpr2	bone morphogenetic protein receptor, type II (serine/threonine kinase) (Bmpr2), mRNA	1.11569	0.143066	0.27205	0.373026	0.140017	0.000568775
NM_145682	Filip1	filamin A interacting protein 1 (Filip1), mRNA	0.725864	0.148981	0.00835	0.372747	0.128094	0.000568775
NM_001039009	Zdhhc21	zinc finger, DHHC-type containing 21 (Zdhhc21), mRNA	1.05288	0.17896	0.64615	0.372626	0.147984	0.000568775
NM_139263	Fgd4	no definition	1.16408	0.0535529	0.18405	0.371458	0.141984	0.000568775
NM_001108227	Wnt10a	wingless-type MMTV integration site family, member 10A (Wnt10a), mRNA	0.779801	0.342563	1	0.369988	0.0725585	0.0118208
NM_030871	Pde1a	phosphodiesterase 1A, calmodulin-dependent (Pde1a), mRNA	0.774839	0.196212	0.0197	0.369949	0.158022	0.000568775
NM_001107732	Ccdc148	coiled-coil domain containing 148 (Ccdc148), mRNA	0.958923	0.0972204	1	0.368366	0.0930405	0.00621851
NM_053868	Nlgn1	neuroligin 1 (Nlgn1), mRNA	0.675421	0.0798253	0.00015	0.368161	0.134743	0.000568775
NM_057104	Enpp2	no definition	1.03716	0.442775	0.73515	0.367728	0.238148	0.000568775
NM_001135756	Galntl6	polypeptide N-acetylgalactosaminyltransferase-like 6 (Galntl6), mRNA	0.735306	0.0833909	0.09515	0.366974	0.128057	0.0120994
NM_178105	Gpm6a	glycoprotein m6a (Gpm6a), mRNA	0.668927	0.131314	5e-05	0.366656	0.108268	0.000568775
NM_173307	Abca5	ATP-binding cassette, subfamily A (ABC1), member 5 (Abca5), mRNA	1.00418	0.0610846	0.96865	0.366032	0.0901406	0.00104156
NM_053465	Fut9	fucosyltransferase 9 (alpha (1,3) fucosyltransferase) (Fut9), mRNA	0.907464	0.0969852	0.4324	0.365266	0.149489	0.0100754
NM_001108643	Tmem72	transmembrane protein 72 (Tmem72), mRNA	0.983894	0.322485	0.88675	0.361573	0.29021	0.000568775
NM_031828	Kcnma1	potassium large conductance calcium-activated channel, subfamily M, alpha member 1 (Kcnma1), mRNA	0.743397	0.0613628	0.00295	0.358186	0.127655	0.000568775
NM_145777	Olfm3	olfactomedin 3 (Olfm3), mRNA	0.727604	0.0897923	0.004	0.357752	0.0888181	0.000568775
NM_031783	Nefl	neurofilament, light polypeptide (Nefl), mRNA	0.800615	0.0756816	0.0197	0.357253	0.0999205	0.000568775
NM_013028	Shox2	short stature homeobox 2 (Shox2), mRNA	0.921637	0.179944	0.4402	0.357219	0.371658	0.00876461
NM_022223	Fgf14	fibroblast growth factor 14 (Fgf14), mRNA	0.774095	0.130802	0.17495	0.357073	0.168065	0.00901788
NM_153474	Fzd3	frizzled class receptor 3 (Fzd3), mRNA	0.995084	0.0686157	0.97035	0.356813	0.152906	0.000568775
NM_053546	Angpt1	angiopoietin 1 (Angpt1), mRNA	0.900838	0.16581	0.59025	0.356373	0.205969	0.0243633
NM_057118	Cntn1	contactin 1 (Cntn1), mRNA	0.860631	0.112765	0.11385	0.354936	0.115877	0.000568775
NM_001098724	Necab3	N-terminal EF-hand calcium binding protein 3 (Necab3), mRNA	0.903319	0.137372	0.3183	0.354368	0.100756	0.000568775
NM_001008823	Krt26	keratin 26 (Krt26), mRNA	0.608411	0.211492	0.01765	0.354056	0.100133	0.00767948
NM_031744	Slc16a8	solute carrier family 16 (monocarboxylate transporter), member 8 (Slc16a8), mRNA	1.14678	0.6324	1	0.353887	0.25232	0.0110776
NM_001134600	Zfp879	zinc finger protein 879 (Zfp879), mRNA	1.27514	0.411227	0.20785	0.353769	0.0747226	0.00369784
NM_133422	Zfp483	zinc finger protein 483 (Zfp483), mRNA	0.767117	0.0438493	0.009	0.353289	0.107988	0.000568775
NM_021682	Negr1	neuronal growth regulator 1 (Negr1), mRNA	0.74667	0.043092	0.00365	0.35144	0.135096	0.000568775
NM_031336	Kl	Klotho (Kl), mRNA	1.40508	0.4586	0.00105	0.350863	0.281716	0.000568775
NM_001100758	Mybpc1	myosin binding protein C, slow type (Mybpc1), mRNA	0.72879	0.243117	0.011	0.350416	0.234542	0.00741519
NM_181365	Kcnip4	Kv channel interacting protein 4 (Kcnip4), mRNA	0.696196	0.083047	0.00105	0.347788	0.105951	0.000568775
NM_201990	Pgap1	post-GPI attachment to proteins 1 (Pgap1), mRNA	1.02225	0.118023	0.83565	0.347359	0.107992	0.000568775
NM_024370	Gabrg3	gamma-aminobutyric acid (GABA) A receptor, gamma 3 (Gabrg3), mRNA	0.765776	0.139612	0.118	0.347335	0.133725	0.0115655
NM_001017505	Itgbl1	integrin, beta-like 1 (Itgbl1), mRNA	0.751695	0.164348	0.0878	0.345283	0.105378	0.00188208
NM_001106671	Ttc22	tetratricopeptide repeat domain 22 (Ttc22), mRNA	0.541887	0.185359	1	0.341567	0.156203	0.00264305
NM_173327	Taok1	no definition	1.13229	0.239153	0.21605	0.340225	0.152432	0.000568775
NM_053879	Cntn4	contactin 4 (Cntn4), mRNA	0.792856	0.0807567	0.0257	0.340036	0.120413	0.000568775
NM_001134436	C1qtnf3	C1q and tumor necrosis factor related protein 3 (C1qtnf3), mRNA	1.1126	0.39443	0.57355	0.339012	0.260843	0.00563252
NM_012647	Scn2a	no definition	0.706691	0.0754221	0.0001	0.33657	0.100877	0.000568775
NM_001012205	Dpp10	dipeptidylpeptidase 10 (Dpp10), mRNA	0.728938	0.143047	0.0032	0.336211	0.115999	0.000568775
NM_001014256	Bhmt2	betaine-homocysteine S-methyltransferase 2 (Bhmt2), mRNA	1.31882	0.707174	1	0.335359	0.257346	0.0299495
NM_001107671	Plcxd3	phosphatidylinositol-specific phospholipase C, X domain containing 3 (Plcxd3), mRNA	0.832488	0.0487807	0.15775	0.335125	0.123263	0.000568775
NM_023991	Prkaa2	protein kinase, AMP-activated, alpha 2 catalytic subunit (Prkaa2), mRNA	1.20069	0.174644	0.16925	0.333491	0.155028	0.00104156
NM_054000	Kcnb2	potassium voltage gated channel, Shab-related subfamily, member 2 (Kcnb2), mRNA	1.05334	0.136872	1	0.332817	0.123478	0.00225915
NM_001106846	Cldn2	claudin 2 (Cldn2), mRNA	1.04135	0.419381	0.70735	0.330596	0.280063	0.000568775
NM_001108653	Bicd1	bicaudal D homolog 1 (Drosophila) (Bicd1), mRNA	1.08684	0.195448	0.4886	0.32974	0.15685	0.000568775
NM_053848	Opcml	no definition	0.829708	0.168009	0.06795	0.329356	0.126625	0.000568775
NM_017065	Gabrb3	gamma-aminobutyric acid (GABA) A receptor, beta 3 (Gabrb3), mRNA	0.788176	0.0795559	0.0178	0.327682	0.136248	0.000568775
NM_001047878	F5	coagulation factor V (proaccelerin, labile factor) (F5), mRNA	1.44231	0.60759	0.00065	0.327587	0.335455	0.000568775
NM_053779	Serpini1	serpin peptidase inhibitor, clade I (neuroserpin), member 1 (Serpini1), mRNA	0.72381	0.200206	0.00145	0.327283	0.125107	0.000568775
NM_001109289	RGD1561795	similar to RIKEN cDNA 1700012B09 (RGD1561795), mRNA	0.633557	0.187436	0.0739	0.325475	0.157979	0.0100754
NM_053613	Rtn4r	reticulon 4 receptor (Rtn4r), mRNA	0.780978	0.143891	0.0166	0.322093	0.14543	0.000568775
NM_001172155	Kctd16	potassium channel tetramerization domain containing 16 (Kctd16), mRNA	0.872263	0.104638	0.4498	0.320781	0.104767	0.00532248
NM_001031845	Sprn	shadow of prion protein homolog (zebrafish) (Sprn), mRNA	0.717495	0.109815	0.01215	0.320188	0.0857396	0.000568775
NM_017289	Gabrd	gamma-aminobutyric acid (GABA) A receptor, delta (Gabrd), mRNA	0.817431	0.0599572	0.045	0.320026	0.0748273	0.000568775
NM_001034111; NM_012630	Prlr	prolactin receptor (Prlr), transcript variant 1, mRNA; no definition	1.44238	0.654059	0.01025	0.319933	0.175078	0.00188208
NM_001192006	Cd84	CD84 molecule (Cd84), mRNA	0.917678	0.311241	0.75905	0.31943	0.156013	0.0312499
NM_001012034	Art3	ADP-ribosyltransferase 3 (Art3), mRNA	0.706279	0.0734748	0.06515	0.317294	0.0450887	0.0253659
NM_001107405	Mib1	mindbomb E3 ubiquitin protein ligase 1 (Mib1), mRNA	0.995275	0.133819	0.95935	0.316542	0.0991575	0.000568775
NM_001276762	Epm2a	epilepsy, progressive myoclonus type 2A (Epm2a), mRNA	0.767174	0.13106	0.175	0.30798	0.140126	0.0092824
NM_001105838	Klhl11	kelch-like family member 11 (Klhl11), mRNA	1.16068	0.0759387	0.13945	0.306679	0.0719025	0.000568775
NM_184045	Srpk3	SRSF protein kinase 3 (Srpk3), mRNA	0.229821	0.0596959	1	0.306027	0.142553	0.00104156
NM_017053	Tacr3	tachykinin receptor 3 (Tacr3), mRNA	0.694765	0.179704	0.04775	0.305664	0.166571	0.00468808
NM_001105733	Cacnb4	calcium channel, voltage-dependent, beta 4 subunit (Cacnb4), mRNA	0.859361	0.111107	0.12745	0.304772	0.100006	0.000568775
NM_053514	Lin7a	lin-7 homolog a (C. elegans) (Lin7a), mRNA	0.798065	0.181822	0.2305	0.303612	0.124724	0.00825836
NM_001012049	Mfap3l	microfibrillar-associated protein 3-like (Mfap3l), mRNA	0.722597	0.114043	0.0016	0.303462	0.0903841	0.000568775
NM_001191562	Trpm3	transient receptor potential cation channel, subfamily M, member 3 (Trpm3), mRNA	0.999076	0.196218	0.99215	0.303267	0.137038	0.000568775
NM_022847	Pgr	progesterone receptor (Pgr), mRNA	0.854526	0.177601	0.2607	0.303229	0.0747079	0.000568775
NM_001170799	Ipcef1	interaction protein for cytohesin exchange factors 1 (Ipcef1), mRNA	1.36211	0.302512	0.1876	0.302987	0.133469	0.00147371
NM_013179	Hcrt	hypocretin (Hcrt), mRNA	1.23342	0.229602	0.0492	0.302557	0.209709	0.000568775
NM_031666	Syt10	synaptotagmin X (Syt10), mRNA	0.81514	0.265959	0.1996	0.299007	0.138074	0.00188208
NM_017254	Htr2a	5-hydroxytryptamine (serotonin) receptor 2A, G protein-coupled (Htr2a), mRNA	0.971648	0.329348	0.89295	0.298758	0.176511	0.00147371
NM_001011971	Xkr4	XK, Kell blood group complex subunit-related family, member 4 (Xkr4), mRNA	0.804636	0.077991	0.04945	0.29816	0.124465	0.000568775
NM_013225	Cntn6	contactin 6 (Cntn6), mRNA	0.709958	0.10278	0.0096	0.297727	0.0668655	0.000568775
NM_001004086	Pon3	paraoxonase 3 (Pon3), mRNA	0.96863	0.409412	0.88455	0.295939	0.27638	0.0233291
NM_017310	Sema3a	sema domain, immunoglobulin domain (Ig), short basic domain, secreted, (semaphorin) 3A (Sema3a), mRNA	1.04778	0.210482	1	0.295867	0.182998	0.000568775
NM_053746	Cntn5	contactin 5 (Cntn5), mRNA	0.662159	0.0762438	0.0171	0.29515	0.133983	0.000568775
NM_001012347	Rgs7bp	regulator of G-protein signaling 7 binding protein (Rgs7bp), mRNA	0.703414	0.170379	0.0004	0.29182	0.100058	0.000568775
NM_001107766	Ttbk2	tau tubulin kinase 2 (Ttbk2), mRNA	1.08239	0.0510854	0.43325	0.290808	0.0900173	0.000568775
NM_053859	Slc17a7	solute carrier family 17 (vesicular glutamate transporter), member 7 (Slc17a7), mRNA	0.676118	0.214441	5e-05	0.290808	0.20075	0.000568775
NM_001106947	Slitrk4	no definition	0.824524	0.145946	0.12265	0.288731	0.11731	0.000568775
NM_001107251	Fezf2	Fez family zinc finger 2 (Fezf2), mRNA	0.808242	0.377252	0.1219	0.288142	0.1203	0.000568775
NM_178092	Slc4a10	solute carrier family 4, sodium bicarbonate transporter, member 10 (Slc4a10), mRNA	0.812913	0.180269	0.0359	0.287224	0.124154	0.000568775
NM_020976	Tmem27	transmembrane protein 27 (Tmem27), mRNA	0.844284	0.376797	0.26485	0.2837	0.227604	0.00188208
NM_053991	Vip	vasoactive intestinal peptide (Vip), mRNA	0.780263	0.0852863	0.0519	0.281639	0.132549	0.00104156
NM_001107319	Unc5d	unc-5 homolog D (C. elegans) (Unc5d), mRNA	1.10997	0.0522605	0.42905	0.278885	0.121309	0.000568775
NM_001107899	Prex2	phosphatidylinositol-3,4,5-trisphosphate-dependent Rac exchange factor 2 (Prex2), mRNA	0.875473	0.106713	0.164	0.277371	0.106707	0.000568775
NM_001271404	Hs6st3	heparan sulfate 6-O-sulfotransferase 3 (Hs6st3), mRNA	0.717351	0.0523184	0.01785	0.274453	0.0826168	0.000568775
NM_001113403; NM_133574	Lnpep	leucyl/cystinyl aminopeptidase (Lnpep), transcript variant 1, mRNA; no definition	1.09976	0.0738964	0.4036	0.271541	0.122214	0.000568775
NM_001106960	Frmpd4	FERM and PDZ domain containing 4 (Frmpd4), mRNA	0.831026	0.101681	0.06125	0.271505	0.119987	0.000568775
NM_001109492	B3galt2	UDP-Gal:betaGlcNAc beta 1,3-galactosyltransferase, polypeptide 2 (B3galt2), mRNA	0.831959	0.182485	0.28455	0.269411	0.0847343	0.00709664
NM_001271225	Csrnp3	cysteine-serine-rich nuclear protein 3 (Csrnp3), mRNA	0.80648	0.145282	0.07905	0.268416	0.0849666	0.000568775
NM_001128138	Lcn12	no definition	0.612369	0.204387	0.16795	0.268371	0.121631	0.00953761
NM_001109403	C1ql3	complement component 1, q subcomponent-like 3 (C1ql3), mRNA	0.807963	0.268178	0.0523	0.267984	0.104912	0.000568775
NM_173293	Olr59	olfactory receptor 59 (Olr59), mRNA	0.576839	0.376116	1	0.267804	0.0883504	0.00369784
NM_153737	Sostdc1	sclerostin domain containing 1 (Sostdc1), mRNA	1.01281	0.47208	0.9089	0.266591	0.198998	0.000568775
NM_001013217	Trim54	tripartite motif-containing 54 (Trim54), mRNA	0.918949	0.472602	1	0.263647	0.184212	0.000568775
NM_001014162	Acsm5	no definition	0.476091	0.132639	1	0.262775	0.127844	0.00369784
NM_001013243	Slc30a3	solute carrier family 30 (zinc transporter), member 3 (Slc30a3), mRNA	0.71621	0.237744	0.00225	0.261879	0.168345	0.000568775
NM_001106165	Car7	carbonic anhydrase 7 (Car7), mRNA	0.893301	0.0540219	0.4041	0.259639	0.0989046	0.000568775
NM_133536	Rab3c	RAB3C, member RAS oncogene family (Rab3c), mRNA	0.857827	0.136222	0.1339	0.256605	0.071083	0.000568775
NM_053504	Prss12	protease, serine, 12 neurotrypsin (motopsin) (Prss12), mRNA	0.697972	0.215222	1	0.255827	0.123511	0.000568775
NM_201417	Rxfp1	relaxin/insulin-like family peptide receptor 1 (Rxfp1), mRNA	0.456992	0.169948	1	0.254509	0.1009	0.0137561
NM_053608	Kcnj13	potassium inwardly-rectifying channel, subfamily J, member 13 (Kcnj13), mRNA	1.01444	0.378743	0.89645	0.253981	0.225939	0.000568775
NM_023956	Gucy1a2	guanylate cyclase 1, soluble, alpha 2 (Gucy1a2), mRNA	0.775808	0.0802209	0.077	0.250139	0.11429	0.00301488
NM_001110847; NM_001110848; NM_012919	Cacna2d1	calcium channel, voltage-dependent, alpha2/delta subunit 1 (Cacna2d1), transcript variant 3, mRNA; calcium channel, voltage-dependent, alpha2/delta subunit 1 (Cacna2d1), transcript variant 2, mRNA; calcium channel, voltage-dependent, alpha2/delta subunit 1 (Cacna2d1), transcript variant 1, mRNA	0.899612	0.0897956	0.28505	0.246307	0.0991881	0.000568775
NM_012676	Tnnt2	troponin T type 2 (cardiac) (Tnnt2), mRNA	0.563117	0.173178	0.0795	0.245378	0.0591269	0.000568775
NM_030838	Slco1a5	solute carrier organic anion transporter family, member 1a5 (Slco1a5), mRNA	1.11856	0.503166	0.38435	0.24519	0.236652	0.000568775
NM_001191070	Tbr1	no definition	0.78487	0.448564	0.0851	0.245115	0.141344	0.000568775
NM_001191728	Lancl3	LanC lantibiotic synthetase component C-like 3 (bacterial) (Lancl3), mRNA	0.940681	0.235537	0.76965	0.244116	0.104426	0.0444633
NM_080898	Trpc5	transient receptor potential cation channel, subfamily C, member 5 (Trpc5), mRNA	0.762171	0.170757	0.0484	0.242203	0.0816379	0.000568775
NM_001191970	Thsd7a	thrombospondin, type I, domain containing 7A (Thsd7a), mRNA	0.713317	0.10124	0.0041	0.238288	0.0808519	0.000568775
NM_198762	Kcnt2	potassium channel, subfamily T, member 2 (Kcnt2), mRNA	0.777018	0.128725	0.0538	0.237553	0.0910635	0.000568775
NM_001191849	Ndst4	N-deacetylase/N-sulfotransferase (heparan glucosaminyl) 4 (Ndst4), mRNA	0.662462	0.133795	1	0.234794	0.144823	0.00188208
NM_001271228	Pcdh11x	protocadherin 11 X-linked (Pcdh11x), mRNA	0.839199	0.113846	0.17905	0.228605	0.0843842	0.000568775
NM_001035233; NM_017215	Slc1a2	no definition; no definition	0.674237	0.0912593	5e-05	0.217472	0.0692055	0.000568775
NM_017105	Bmp3	bone morphogenetic protein 3 (Bmp3), mRNA	0.479868	0.163463	1	0.216286	0.170097	0.00104156
NM_023952	Npvf	neuropeptide VF precursor (Npvf), mRNA	1.02486	0.451338	0.89245	0.213826	0.204524	0.0233291
NM_001106117	Hecw1	HECT, C2 and WW domain containing E3 ubiquitin protein ligase 1 (Hecw1), mRNA	0.837326	0.105965	0.0968	0.209442	0.0834347	0.000568775
NM_022178	Myo5a	no definition	0.87072	0.0783398	0.14175	0.202262	0.0774974	0.000568775
NM_001130562	Samd12	sterile alpha motif domain containing 12 (Samd12), mRNA	0.825811	0.123115	0.24235	0.201163	0.072696	0.000568775
NM_019218	Neurod1	neuronal differentiation 1 (Neurod1), mRNA	0.746595	0.145731	0.1135	0.200842	0.113128	0.000568775
NM_001108726	Itgb8	integrin, beta 8 (Itgb8), mRNA	0.895846	0.104849	0.2803	0.197074	0.0847011	0.000568775
NM_012957	Gabrb2	gamma-aminobutyric acid (GABA) A receptor, beta 2 (Gabrb2), mRNA	0.82225	0.064585	0.06075	0.194339	0.0755426	0.000568775
NM_001109306	Satb2	SATB homeobox 2 (Satb2), mRNA	0.823617	0.620466	0.2327	0.179799	0.0943225	0.000568775
NM_013066	Map2	microtubule-associated protein 2 (Map2), mRNA	0.744874	0.0789604	0.00255	0.174233	0.0716563	0.000568775
NM_001271250	Stxbp5l	syntaxin binding protein 5-like (Stxbp5l), mRNA	0.831003	0.0698211	0.09085	0.172445	0.0850041	0.000568775
NM_001108242	Slc9a7	solute carrier family 9, subfamily A (NHE7, cation proton antiporter 7), member 7 (Slc9a7), mRNA	0.814776	0.0219012	0.06305	0.168852	0.0653035	0.000568775
NM_001012172	Rfx3	regulatory factor X, 3 (influences HLA class II expression) (Rfx3), mRNA	0.741584	0.135735	0.0365	0.16466	0.0986564	0.000568775
NM_131912	Kcnh7	potassium voltage-gated channel, subfamily H (eag-related), member 7 (Kcnh7), mRNA	0.804724	0.176446	0.10565	0.159615	0.0578732	0.00104156
NM_012970	Kcna2	potassium voltage-gated channel, shaker-related subfamily, member 2 (Kcna2), mRNA	0.806562	0.0832376	0.0375	0.155929	0.0837173	0.000568775
NM_031597	Kcnq3	potassium voltage-gated channel, KQT-like subfamily, member 3 (Kcnq3), mRNA	0.718359	0.0679812	0.00055	0.140759	0.0515813	0.000568775
NM_019326	Neurod2	no definition	0.763009	0.139446	0.01505	0.139297	0.081438	0.000568775
NM_001191943	Dok6	docking protein 6 (Dok6), mRNA	0.742068	0.164007	0.0115	0.135103	0.0603186	0.000568775
NM_001163607	Wnk3	WNK lysine deficient protein kinase 3 (Wnk3), mRNA	1.27191	0.0776304	0.0523	0.123464	0.0567725	0.000568775
NM_133610	Kcnh5	potassium voltage-gated channel, subfamily H (eag-related), member 5 (Kcnh5), mRNA	1.06826	0.0794828	0.61895	0.113626	0.0607227	0.00147371
Only those genes that decrease the expression of more than 1.5-fold from the baseline value and whose p-value lower 0.05 were selected for analysis.
Only those genes that increase the expression of more than 1.5-fold from the baseline value and whose p-value lower 0.05 were selected for analysis.
