# Supplementary material for: Isoflurane Anesthesia’s Impact on Gene Expression Patterns of Rat Brains in an Ischemic Stroke Model
Source: Genes (Basel). 2023 Jul 14;14(7):1448. doi: 10.3390/genes14071448 (PMC10379230; doi:10.3390/genes14071448)
Supplement: Supplementary file 1 [file genes-14-01448-s001.zip › Supplementary Table S6.xlsx]

## Sheet: Sheet1
Table S6. Analysis of the functional annotations of DEGs using DAVID v.6.8 and DAVID v.2021
Category	Pathway Name	IR-lt vs. SO-lt DAVID v.6.8					IR-lt vs. SO-lt DAVID v.2021					IR-st vs. SO-st DAVID v.2021
		number of DEGs		padj-value	Up/(Up+Down), %	Down/(Up+Down), %	number of DEGs		padj-value	Up/(Up+Down), %	Down/(Up+Down), %	number of DEGs		padj-value	Up/(Up+Down), %	Down/(Up+Down), %
		up	down				up	down				up	down
REACTOME_PATHWAY	R-RNO-112316_Neuronal System						8	57	0.00267141	12.3077	87.6923	11	114	4.74864e-18	8.8	91.2
KEGG_PATHWAY	rno04724:Glutamatergic synapse	5	21	0.00105365	19.2308	80.7692	5	21	0.00239997	19.2308	80.7692	10	45	2.47068e-13	18.1818	81.8182
KEGG_PATHWAY	rno04020:Calcium signaling pathway	15	39	8.80492e-11	27.7778	72.2222	18	42	5.60843e-08	30	70	29	55	1.11731e-11	34.5238	65.4762
REACTOME_PATHWAY	R-RNO-112315_Transmission across Chemical Synapses						4	40	0.004284	9.09091	90.9091	6	72	3.78003e-11	7.69231	92.3077
KEGG_PATHWAY	rno04921:Oxytocin signaling pathway	16	24	2.75531e-06	40	60	16	22	3.86329e-05	42.1053	57.8947	19	42	1.54108e-10	31.1475	68.8525
KEGG_PATHWAY	rno04010:MAPK signaling pathway	38	25	2.51716e-09	60.3175	39.6825	44	26	2.96474e-08	62.8571	37.1429	57	36	2.68648e-10	61.2903	38.7097
KEGG_PATHWAY	rno05205:Proteoglycans in cancer	46	13	7.96377e-12	77.9661	22.0339	46	13	1.56248e-09	77.9661	22.0339	51	21	7.55677e-10	70.8333	29.1667
KEGG_PATHWAY	rno05417:Lipid and atherosclerosis						42	11	3.4444e-07	79.2453	20.7547	49	23	9.02373e-10	68.0556	31.9444
KEGG_PATHWAY	rno04713:Circadian entrainment	4	23	2.16394e-05	14.8148	85.1852	4	23	0.000119935	14.8148	85.1852	7	37	9.02373e-10	15.9091	84.0909
KEGG_PATHWAY	rno04611:Platelet activation	26	17	5.13071e-10	60.4651	39.5349	26	12	4.0478e-07	68.4211	31.5789	30	21	1.52525e-09	58.8235	41.1765
KEGG_PATHWAY	rno04510:Focal adhesion	38	17	1.56071e-09	69.0909	30.9091	37	13	1.07805e-06	74	26	46	23	1.81464e-09	66.6667	33.3333
KEGG_PATHWAY	rno04727:GABAergic synapse						3	15	0.0483268	16.6667	83.3333	8	33	2.81202e-09	19.5122	80.4878
KEGG_PATHWAY	rno05032:Morphine addiction											4	37	3.85682e-09	9.7561	90.2439
KEGG_PATHWAY	rno04015:Rap1 signaling pathway	28	21	3.45498e-06	57.1429	42.8571	28	20	2.37691e-05	58.3333	41.6667	40	31	4.04618e-09	56.338	43.662
REACTOME_PATHWAY	R-RNO-112314_Neurotransmitter receptors and postsynaptic signal transmission											3	52	5.60916e-09	5.45455	94.5455
KEGG_PATHWAY	rno04728:Dopaminergic synapse	6	25	9.79946e-05	19.3548	80.6452	6	25	0.000452765	19.3548	80.6452	8	43	6.73988e-09	15.6863	84.3137
KEGG_PATHWAY	rno04725:Cholinergic synapse	9	20	4.25262e-05	31.0345	68.9655	9	20	0.000184778	31.0345	68.9655	12	34	7.34292e-09	26.087	73.913
KEGG_PATHWAY	rno05133:Pertussis	26	2	1.0736e-08	92.8571	7.14286	26	2	2.6113e-07	92.8571	7.14286	28	7	7.38232e-09	80	20
KEGG_PATHWAY	rno05200:Pathways in cancer	52	26	1.5822e-06	66.6667	33.3333	72	38	6.41834e-09	65.4545	34.5455	88	50	9.9851e-09	63.7681	36.2319
REACTOME_PATHWAY	R-RNO-109582_Hemostasis						68	26	0.000960946	72.3404	27.6596	94	50	1.17453e-08	65.2778	34.7222
KEGG_PATHWAY	rno05163:Human cytomegalovirus infection						39	17	4.30224e-06	69.6429	30.3571	49	28	1.84412e-08	63.6364	36.3636
KEGG_PATHWAY	rno05033:Nicotine addiction											0	24	2.45302e-08	0	100
KEGG_PATHWAY	rno04970:Salivary secretion	5	14	0.00187699	26.3158	73.6842	5	14	0.00883279	26.3158	73.6842	9	27	3.97904e-08	25	75
KEGG_PATHWAY	rno05418:Fluid shear stress and atherosclerosis						30	0	9.97327e-06	100	0	38	15	9.74801e-08	71.6981	28.3019
KEGG_PATHWAY	rno04380:Osteoclast differentiation	33	4	2.00219e-07	89.1892	10.8108	32	4	1.17684e-06	88.8889	11.1111	35	10	2.15964e-07	77.7778	22.2222
KEGG_PATHWAY	rno04024:cAMP signaling pathway	15	27	6.91541e-05	35.7143	64.2857	16	30	0.000136802	34.7826	65.2174	19	48	2.50067e-07	28.3582	71.6418
KEGG_PATHWAY	rno04723:Retrograde endocannabinoid signaling	4	18	0.00570186	18.1818	81.8182						6	46	2.50067e-07	11.5385	88.4615
KEGG_PATHWAY	rno04540:Gap junction	8	14	0.000733474	36.3636	63.6364	8	14	0.0018401	36.3636	63.6364	11	25	3.01171e-07	30.5556	69.4444
KEGG_PATHWAY	rno04261:Adrenergic signaling in cardiomyocytes	10	22	0.000431859	31.25	68.75	10	25	0.000158174	28.5714	71.4286	10	41	3.14989e-07	19.6078	80.3922
KEGG_PATHWAY	rno04720:Long-term potentiation	4	17	2.19371e-05	19.0476	80.9524	4	17	0.000162669	19.0476	80.9524	5	25	6.59456e-07	16.6667	83.3333
KEGG_PATHWAY	rno04062:Chemokine signaling pathway	25	10	0.000769943	71.4286	28.5714	27	11	0.000772864	71.0526	28.9474	39	19	6.59456e-07	67.2414	32.7586
KEGG_PATHWAY	rno04925:Aldosterone synthesis and secretion	6	18	4.43272e-05	25	75	7	20	8.82172e-05	25.9259	74.0741	10	27	1.29344e-06	27.027	72.973
KEGG_PATHWAY	rno05142:Chagas disease						21	5	0.000642122	80.7692	19.2308	27	12	1.29344e-06	69.2308	30.7692
KEGG_PATHWAY	rno04360:Axon guidance						11	22	0.013637	33.3333	66.6667	18	39	1.29344e-06	31.5789	68.4211
KEGG_PATHWAY	rno04670:Leukocyte transendothelial migration	27	9	8.94396e-08	75	25	26	8	4.30224e-06	76.4706	23.5294	29	13	1.50621e-06	69.0476	30.9524
KEGG_PATHWAY	rno05140:Leishmaniasis	25	1	1.59157e-07	96.1538	3.84615	25	2	4.0478e-07	92.5926	7.40741	28	2	2.50177e-06	93.3333	6.66667
KEGG_PATHWAY	rno04971:Gastric acid secretion	4	17	0.000136291	19.0476	80.9524	5	17	0.000254025	22.7273	77.2727	6	25	2.60677e-06	19.3548	80.6452
REACTOME_PATHWAY	R-RNO-76002_Platelet activation, signaling and aggregation						32	16	0.0321289	66.6667	33.3333	47	31	2.78695e-06	60.2564	39.7436
KEGG_PATHWAY	rno04072:Phospholipase D signaling pathway						17	15	0.00180311	53.125	46.875	22	27	2.90862e-06	44.898	55.102
KEGG_PATHWAY	rno05031:Amphetamine addiction	4	20	2.4384e-07	16.6667	83.3333	4	20	7.69433e-06	16.6667	83.3333	5	24	3.0205e-06	17.2414	82.7586
KEGG_PATHWAY	rno05166:Human T-cell leukemia virus 1 infection						40	5	0.00354841	88.8889	11.1111	54	16	4.24315e-06	77.1429	22.8571
KEGG_PATHWAY	rno04115:p53 signaling pathway	19	3	2.11555e-05	86.3636	13.6364	20	3	6.96838e-05	86.9565	13.0435	23	7	4.38174e-06	76.6667	23.3333
KEGG_PATHWAY	rno04933:AGE-RAGE signaling pathway in diabetic complications						24	5	3.03348e-05	82.7586	17.2414	27	10	4.42764e-06	72.973	27.027
KEGG_PATHWAY	rno04911:Insulin secretion	5	17	0.000529184	22.7273	77.2727	5	17	0.00137321	22.7273	77.2727	8	25	4.5461e-06	24.2424	75.7576
KEGG_PATHWAY	rno04210:Apoptosis	13	3	0.00350933	81.25	18.75	31	6	5.92765e-06	83.7838	16.2162	34	11	5.49175e-06	75.5556	24.4444
REACTOME_PATHWAY	R-RNO-162582_Signal Transduction						177	120	0.004284	59.596	40.404	241	196	5.62118e-06	55.1487	44.8513
KEGG_PATHWAY	rno05152:Tuberculosis	37	7	2.08311e-06	84.0909	15.9091	37	7	5.92765e-06	84.0909	15.9091	42	12	6.12796e-06	77.7778	22.2222
KEGG_PATHWAY	rno05145:Toxoplasmosis	26	3	9.82439e-05	89.6552	10.3448	26	3	0.000144018	89.6552	10.3448	29	10	6.12796e-06	74.359	25.641
KEGG_PATHWAY	rno04926:Relaxin signaling pathway						20	8	0.00268823	71.4286	28.5714	24	19	6.12796e-06	55.814	44.186
KEGG_PATHWAY	rno05132:Salmonella infection	18	2	0.00217132	90	10	49	5	3.03224e-05	90.7407	9.25926	53	17	7.74113e-06	75.7143	24.2857
KEGG_PATHWAY	rno05170:Human immunodeficiency virus 1 infection						30	13	0.00352561	69.7674	30.2326	40	25	1.45673e-05	61.5385	38.4615
KEGG_PATHWAY	rno05414:Dilated cardiomyopathy	11	9	0.00251295	55	45	11	12	0.00210142	47.8261	52.1739	14	20	1.5802e-05	41.1765	58.8235
KEGG_PATHWAY	rno04371:Apelin signaling pathway						14	12	0.021138	53.8462	46.1538	22	22	1.5802e-05	50	50
KEGG_PATHWAY	rno04668:TNF signaling pathway	26	2	6.89071e-05	92.8571	7.14286	26	2	0.000310938	92.8571	7.14286	30	8	1.59666e-05	78.9474	21.0526
KEGG_PATHWAY	rno04270:Vascular smooth muscle contraction						9	18	0.0141802	33.3333	66.6667	14	30	2.28827e-05	31.8182	68.1818
KEGG_PATHWAY	rno04625:C-type lectin receptor signaling pathway						20	6	0.0021518	76.9231	23.0769	27	11	2.42967e-05	71.0526	28.9474
KEGG_PATHWAY	rno04915:Estrogen signaling pathway	16	6	0.000393165	72.7273	27.2727						18	25	2.42967e-05	41.8605	58.1395
KEGG_PATHWAY	rno04924:Renin secretion						5	11	0.029097	31.25	68.75	7	21	2.88268e-05	25	75
KEGG_PATHWAY	rno05130:Pathogenic Escherichia coli infection											40	17	4.81253e-05	70.1754	29.8246
KEGG_PATHWAY	rno05167:Kaposi sarcoma-associated herpesvirus infection						42	7	1.63776e-05	85.7143	14.2857	45	14	6.7983e-05	76.2712	23.7288
REACTOME_PATHWAY	R-RNO-6794362_Protein-protein interactions at synapses											3	26	6.89953e-05	10.3448	89.6552
KEGG_PATHWAY	rno04014:Ras signaling pathway											31	31	7.01018e-05	50	50
KEGG_PATHWAY	rno04066:HIF-1 signaling pathway	17	8	0.000535322	68	32	17	9	0.00239997	65.3846	34.6154	27	10	7.51985e-05	72.973	27.027
KEGG_PATHWAY	rno04071:Sphingolipid signaling pathway	17	8	0.00647168	68	32	16	8	0.0228173	66.6667	33.3333	20	19	9.2664e-05	51.2821	48.7179
KEGG_PATHWAY	rno04151:PI3K-Akt signaling pathway	48	20	3.64701e-06	70.5882	29.4118	48	19	3.86329e-05	71.6418	28.3582	60	24	9.44591e-05	71.4286	28.5714
KEGG_PATHWAY	rno05231:Choline metabolism in cancer	13	8	0.00955754	61.9048	38.0952	12	8	0.0268163	60	40	13	20	0.000101087	39.3939	60.6061
KEGG_PATHWAY	rno04650:Natural killer cell mediated cytotoxicity	22	6	2.72723e-06	78.5714	21.4286	22	6	5.50873e-05	78.5714	21.4286	25	8	0.000125427	75.7576	24.2424
KEGG_PATHWAY	rno04666:Fc gamma R-mediated phagocytosis	16	6	0.000447048	72.7273	27.2727	18	7	0.000417857	72	28	22	10	0.000133936	68.75	31.25
KEGG_PATHWAY	rno04080:Neuroactive ligand-receptor interaction											22	67	0.000137177	24.7191	75.2809
KEGG_PATHWAY	rno05214:Glioma	9	8	0.000764643	52.9412	47.0588	13	9	0.000209293	59.0909	40.9091	15	12	0.000138273	55.5556	44.4444
KEGG_PATHWAY	rno04928:Parathyroid hormone synthesis, secretion and action						13	10	0.00725282	56.5217	43.4783	15	19	0.000168051	44.1176	55.8824
KEGG_PATHWAY	rno05030:Cocaine addiction	5	10	0.000421193	33.3333	66.6667	5	10	0.0018401	33.3333	66.6667	6	14	0.000179946	30	70
KEGG_PATHWAY	rno04022:cGMP-PKG signaling pathway						21	19	0.0302964	52.5	47.5	13	35	0.000200381	27.0833	72.9167
KEGG_PATHWAY	rno05131:Shigellosis											47	17	0.000200626	73.4375	26.5625
KEGG_PATHWAY	rno04722:Neurotrophin signaling pathway	14	10	0.0079264	58.3333	41.6667	14	10	0.0167039	58.3333	41.6667	21	16	0.000215331	56.7568	43.2432
KEGG_PATHWAY	rno05169:Epstein-Barr virus infection	36	4	0.001853	90	10	49	4	3.06561e-06	92.4528	7.54717	52	7	0.000222135	88.1356	11.8644
KEGG_PATHWAY	rno04514:Cell adhesion molecules						24	7	0.0337099	77.4194	22.5806	28	20	0.000222135	58.3333	41.6667
KEGG_PATHWAY	rno01522:Endocrine resistance						15	6	0.00893687	71.4286	28.5714	20	11	0.00024948	64.5161	35.4839
KEGG_PATHWAY	rno04912:GnRH signaling pathway	9	13	0.0013526	40.9091	59.0909	9	13	0.00268823	40.9091	59.0909	11	19	0.000268619	36.6667	63.3333
KEGG_PATHWAY	rno04916:Melanogenesis	9	12	0.0076396	42.8571	57.1429	9	12	0.0157192	42.8571	57.1429	8	24	0.000275372	25	75
KEGG_PATHWAY	rno04730:Long-term depression	7	11	0.000421482	38.8889	61.1111	7	11	0.00115318	38.8889	61.1111	6	17	0.000311975	26.087	73.913
KEGG_PATHWAY	rno05410:Hypertrophic cardiomyopathy						12	10	0.00305231	54.5455	45.4545	13	17	0.000323415	43.3333	56.6667
KEGG_PATHWAY	rno04145:Phagosome	38	1	0.000345772	97.4359	2.5641	39	1	0.000259573	97.5	2.5	46	4	0.000337871	92	8
KEGG_PATHWAY	rno04726:Serotonergic synapse											7	30	0.000337871	18.9189	81.0811
REACTOME_PATHWAY	R-RNO-442755_Activation of NMDA receptors and postsynaptic events						0	14	0.00760697	0	100	0	19	0.000345926	0	100
KEGG_PATHWAY	rno04972:Pancreatic secretion											9	24	0.000354025	27.2727	72.7273
KEGG_PATHWAY	rno05202:Transcriptional misregulation in cancer	29	9	2.40072e-05	76.3158	23.6842	35	11	1.07045e-05	76.087	23.913	41	10	0.00049295	80.3922	19.6078
KEGG_PATHWAY	rno05207:Chemical carcinogenesis - receptor activation						32	16	0.000114581	66.6667	33.3333	32	26	0.00049295	55.1724	44.8276
KEGG_PATHWAY	rno04935:Growth hormone synthesis, secretion and action						16	9	0.00595607	64	36	15	20	0.00049295	42.8571	57.1429
KEGG_PATHWAY	rno04064:NF-kappa B signaling pathway	24	1	3.99753e-05	96	4	27	2	1.79859e-05	93.1034	6.89655	26	5	0.000510607	83.871	16.129
KEGG_PATHWAY	rno04922:Glucagon signaling pathway											10	22	0.000674883	31.25	68.75
KEGG_PATHWAY	rno05223:Non-small cell lung cancer	8	7	0.00343228	53.3333	46.6667	15	7	0.000184311	68.1818	31.8182	16	9	0.000692558	64	36
KEGG_PATHWAY	rno04918:Thyroid hormone synthesis	6	10	0.00872373	37.5	62.5	6	10	0.0323954	37.5	62.5	10	15	0.000692558	40	60
KEGG_PATHWAY	rno05161:Hepatitis B	26	7	7.14611e-05	78.7879	21.2121	29	8	0.00011304	78.3784	21.6216	31	12	0.000757408	72.093	27.907
REACTOME_PATHWAY	R-RNO-397014_Muscle contraction						8	31	0.0082732	20.5128	79.4872	12	42	0.000884464	22.2222	77.7778
REACTOME_PATHWAY	R-RNO-438066_Unblocking of NMDA receptors, glutamate binding and activation						0	11	0.0190957	0	100	0	15	0.000884464	0	100
KEGG_PATHWAY	rno04750:Inflammatory mediator regulation of TRP channels	8	16	0.00502912	33.3333	66.6667	7	16	0.0196012	30.4348	69.5652	10	24	0.000889874	29.4118	70.5882
KEGG_PATHWAY	rno05135:Yersinia infection						24	5	0.00277371	82.7586	17.2414	30	8	0.00104478	78.9474	21.0526
KEGG_PATHWAY	rno05134:Legionellosis	17	1	3.80776e-05	94.4444	5.55556	18	1	0.000209293	94.7368	5.26316	20	1	0.00111437	95.2381	4.7619
REACTOME_PATHWAY	R-RNO-977443_GABA receptor activation											2	23	0.00119908	8	92
KEGG_PATHWAY	rno05165:Human papillomavirus infection						48	15	0.000589124	76.1905	23.8095	54	26	0.00126258	67.5	32.5
KEGG_PATHWAY	rno04070:Phosphatidylinositol signaling system											9	20	0.00127676	31.0345	68.9655
KEGG_PATHWAY	rno04659:Th17 cell differentiation						25	3	0.000122562	89.2857	10.7143	25	6	0.00145245	80.6452	19.3548
KEGG_PATHWAY	rno04919:Thyroid hormone signaling pathway	15	9	0.00502912	62.5	37.5	14	12	0.00675322	53.8462	46.1538	17	18	0.00171628	48.5714	51.4286
KEGG_PATHWAY	rno05146:Amoebiasis	20	13	5.34012e-07	60.6061	39.3939	19	7	0.000199087	73.0769	26.9231	22	7	0.00180893	75.8621	24.1379
KEGG_PATHWAY	rno04658:Th1 and Th2 cell differentiation						15	4	0.0213371	78.9474	21.0526	22	5	0.0027393	81.4815	18.5185
KEGG_PATHWAY	rno04976:Bile secretion											13	15	0.00288491	46.4286	53.5714
REACTOME_PATHWAY	R-RNO-388396_GPCR downstream signalling											43	72	0.00334267	37.3913	62.6087
REACTOME_PATHWAY	R-RNO-6794361_Neurexins and neuroligins											1	15	0.00334267	6.25	93.75
REACTOME_PATHWAY	R-RNO-1474244_Extracellular matrix organization						38	15	0.000172539	71.6981	28.3019	52	11	0.00352668	82.5397	17.4603
KEGG_PATHWAY	rno05221:Acute myeloid leukemia	12	3	0.00343228	80	20	15	3	0.00354841	83.3333	16.6667	17	5	0.00372266	77.2727	22.7273
KEGG_PATHWAY	rno04927:Cortisol synthesis and secretion						6	11	0.00836273	35.2941	64.7059	9	13	0.00372266	40.9091	59.0909
KEGG_PATHWAY	rno04218:Cellular senescence						28	5	0.0179978	84.8485	15.1515	32	14	0.00372266	69.5652	30.4348
KEGG_PATHWAY	rno05412:Arrhythmogenic right ventricular cardiomyopathy						7	9	0.0479114	43.75	56.25	9	15	0.00372266	37.5	62.5
KEGG_PATHWAY	rno04745:Phototransduction - fly											3	10	0.00372266	23.0769	76.9231
KEGG_PATHWAY	rno05220:Chronic myeloid leukemia						17	1	0.013637	94.4444	5.55556	21	3	0.00440432	87.5	12.5
REACTOME_PATHWAY	R-RNO-112043_PLC beta mediated events											2	15	0.00505461	11.7647	88.2353
KEGG_PATHWAY	rno04934:Cushing syndrome						16	15	0.00675322	51.6129	48.3871	17	23	0.00572782	42.5	57.5
KEGG_PATHWAY	rno05143:African trypanosomiasis											10	5	0.00655366	66.6667	33.3333
KEGG_PATHWAY	rno04810:Regulation of actin cytoskeleton	26	11	0.0143267	70.2703	29.7297						30	22	0.00737888	57.6923	42.3077
KEGG_PATHWAY	rno04370:VEGF signaling pathway	12	7	8.13287e-05	63.1579	36.8421	11	7	0.000639193	61.1111	38.8889	11	8	0.00744114	57.8947	42.1053
KEGG_PATHWAY	rno04662:B cell receptor signaling pathway	15	1	0.0100038	93.75	6.25	15	2	0.0245554	88.2353	11.7647	18	5	0.00827935	78.2609	21.7391
KEGG_PATHWAY	rno04530:Tight junction											21	20	0.00868368	51.2195	48.7805
KEGG_PATHWAY	rno04512:ECM-receptor interaction	18	12	8.13549e-08	60	40	17	9	4.61934e-05	65.3846	34.6154	18	7	0.00885606	72	28
REACTOME_PATHWAY	R-RNO-202733_Cell surface interactions at the vascular wall						27	1	0.004284	96.4286	3.57143	29	5	0.00899963	85.2941	14.7059
REACTOME_PATHWAY	R-RNO-422475_Axon guidance						24	21	0.0482862	53.3333	46.6667	34	29	0.00899963	53.9683	46.0317
REACTOME_PATHWAY	R-RNO-9675108_Nervous system development											34	29	0.00899963	53.9683	46.0317
REACTOME_PATHWAY	R-RNO-5576891_Cardiac conduction											2	36	0.00899963	5.26316	94.7368
REACTOME_PATHWAY	R-RNO-112040_G-protein mediated events											2	16	0.00899963	11.1111	88.8889
REACTOME_PATHWAY	R-RNO-111996_Ca-dependent events											1	13	0.00899963	7.14286	92.8571
REACTOME_PATHWAY	R-RNO-1489509_DAG and IP3 signaling											1	13	0.00899963	7.14286	92.8571
REACTOME_PATHWAY	R-RNO-1296071_Potassium Channels											2	32	0.00899963	5.88235	94.1176
KEGG_PATHWAY	rno05222:Small cell lung cancer	15	5	0.0038189	75	25	20	5	0.000254025	80	20	22	4	0.00904125	84.6154	15.3846
WIKIPATHWAYS	WP140_Myometrial relaxation and contraction pathways						19	21	0.04935	47.5	52.5	27	25	0.00920235	51.9231	48.0769
WIKIPATHWAYS	WP188_Focal adhesion											47	19	0.00920235	71.2121	28.7879
KEGG_PATHWAY	rno04060:Cytokine-cytokine receptor interaction						39	7	0.00836273	84.7826	15.2174	50	10	0.0092411	83.3333	16.6667
REACTOME_PATHWAY	R-RNO-168249_Innate Immune System						130	17	1.05301e-05	88.4354	11.5646	141	35	0.00943605	80.1136	19.8864
KEGG_PATHWAY	rno04929:GnRH secretion											5	15	0.00948189	25	75
KEGG_PATHWAY	rno05230:Central carbon metabolism in cancer	12	5	0.00181522	70.5882	29.4118	11	5	0.0211072	68.75	31.25	15	6	0.00999008	71.4286	28.5714
KEGG_PATHWAY	rno05224:Breast cancer						20	7	0.0283468	74.0741	25.9259	24	13	0.00999008	64.8649	35.1351
KEGG_PATHWAY	rno05164:Influenza A	34	4	3.5854e-05	89.4737	10.5263	33	3	0.00078122	91.6667	8.33333	35	6	0.0102358	85.3659	14.6341
KEGG_PATHWAY	rno05216:Thyroid cancer						11	2	0.00247321	84.6154	15.3846	12	2	0.0106437	85.7143	14.2857
KEGG_PATHWAY	rno04215:Apoptosis - multiple species											8	5	0.011188	61.5385	38.4615
REACTOME_PATHWAY	R-RNO-1296072_Voltage gated Potassium channels											0	18	0.0113585	0	100
KEGG_PATHWAY	rno04350:TGF-beta signaling pathway											17	9	0.0115167	65.3846	34.6154
KEGG_PATHWAY	rno04660:T cell receptor signaling pathway											17	11	0.0116615	60.7143	39.2857
REACTOME_PATHWAY	R-RNO-372790_Signaling by GPCR											50	80	0.0118574	38.4615	61.5385
KEGG_PATHWAY	rno05212:Pancreatic cancer						17	2	0.0040646	89.4737	10.5263	17	5	0.0119334	77.2727	22.7273
KEGG_PATHWAY	rno04012:ErbB signaling pathway	10	10	0.00281199	50	50	10	10	0.00675322	50	50	10	14	0.0125133	41.6667	58.3333
KEGG_PATHWAY	rno04061:Viral protein interaction with cytokine and cytokine receptor											22	2	0.0125133	91.6667	8.33333
KEGG_PATHWAY	rno04211:Longevity regulating pathway											12	13	0.0126652	48	52
KEGG_PATHWAY	rno04931:Insulin resistance											17	12	0.0128946	58.6207	41.3793
KEGG_PATHWAY	rno05323:Rheumatoid arthritis											20	4	0.014288	83.3333	16.6667
KEGG_PATHWAY	rno04141:Protein processing in endoplasmic reticulum											33	7	0.0148387	82.5	17.5
KEGG_PATHWAY	rno05100:Bacterial invasion of epithelial cells											15	7	0.0157552	68.1818	31.8182
KEGG_PATHWAY	rno04620:Toll-like receptor signaling pathway											20	5	0.0185308	80	20
KEGG_PATHWAY	rno04310:Wnt signaling pathway											16	23	0.0185308	41.0256	58.9744
KEGG_PATHWAY	rno04961:Endocrine and other factor-regulated calcium reabsorption											2	16	0.0185308	11.1111	88.8889
KEGG_PATHWAY	rno04361:Axon regeneration											7	20	0.0185308	25.9259	74.0741
WIKIPATHWAYS	WP2433_Spinal cord injury											25	14	0.0191368	64.1026	35.8974
KEGG_PATHWAY	rno05219:Bladder cancer	12	0	0.00417113	100	0	12	0	0.0128415	100	0	12	2	0.0194311	85.7143	14.2857
WIKIPATHWAYS	WP348_G1 to S cell cycle control											23	6	0.019836	79.3103	20.6897
WIKIPATHWAYS	WP326_Calcium regulation in cardiac cells											12	37	0.019836	24.4898	75.5102
KEGG_PATHWAY	rno05144:Malaria						13	0	0.0385555	100	0	17	0	0.0205248	100	0
REACTOME_PATHWAY	R-RNO-111933_Calmodulin induced events											1	12	0.0208045	7.69231	92.3077
REACTOME_PATHWAY	R-RNO-111997_CaM pathway											1	12	0.0208045	7.69231	92.3077
REACTOME_PATHWAY	R-RNO-194138_Signaling by VEGF											19	11	0.0212411	63.3333	36.6667
KEGG_PATHWAY	rno04214:Apoptosis - fly											9	7	0.0229256	56.25	43.75
KEGG_PATHWAY	rno04391:Hippo signaling pathway - fly											11	9	0.0229256	55	45
REACTOME_PATHWAY	R-RNO-418346_Platelet homeostasis											9	12	0.0252174	42.8571	57.1429
REACTOME_PATHWAY	R-RNO-1566948_Elastic fibre formation											14	2	0.0252174	87.5	12.5
KEGG_PATHWAY	rno04390:Hippo signaling pathway											21	16	0.0253509	56.7568	43.2432
KEGG_PATHWAY	rno04664:Fc epsilon RI signaling pathway											12	7	0.0258737	63.1579	36.8421
REACTOME_PATHWAY	R-RNO-76009_Platelet Aggregation (Plug Formation)											9	6	0.0265237	60	40
KEGG_PATHWAY	rno04610:Complement and coagulation cascades	18	1	0.000964751	94.7368	5.26316	21	2	0.000639193	91.3043	8.69565	22	1	0.026637	95.6522	4.34783
KEGG_PATHWAY	rno04110:Cell cycle						23	1	0.029097	95.8333	4.16667	27	4	0.026637	87.0968	12.9032
REACTOME_PATHWAY	R-RNO-76005_Response to elevated platelet cytosolic Ca2+											25	11	0.0274216	69.4444	30.5556
REACTOME_PATHWAY	R-RNO-168256_Immune System						193	39	2.00617e-05	83.1897	16.8103	216	70	0.0274819	75.5245	24.4755
REACTOME_PATHWAY	R-RNO-1855204_Synthesis of IP3 and IP4 in the cytosol											7	6	0.0274819	53.8462	46.1538
KEGG_PATHWAY	rno05162:Measles	25	0	0.00977924	100	0	29	1	0.00352561	96.6667	3.33333	30	4	0.0299742	88.2353	11.7647
KEGG_PATHWAY	rno04520:Adherens junction											15	5	0.0299742	75	25
WIKIPATHWAYS	WP358_MAPK signaling pathway											41	34	0.0302352	54.6667	45.3333
WIKIPATHWAYS	WP654_ATM signaling pathway											11	4	0.0302352	73.3333	26.6667
KEGG_PATHWAY	rno04621:NOD-like receptor signaling pathway						27	3	0.0471207	90	10	31	9	0.0320267	77.5	22.5
KEGG_PATHWAY	rno01524:Platinum drug resistance						13	4	0.0446167	76.4706	23.5294	12	10	0.034148	54.5455	45.4545
KEGG_PATHWAY	rno04721:Synaptic vesicle cycle											2	19	0.034148	9.52381	90.4762
REACTOME_PATHWAY	R-RNO-9006934_Signaling by Receptor Tyrosine Kinases											59	30	0.0342423	66.2921	33.7079
KEGG_PATHWAY	rno05215:Prostate cancer											20	5	0.0369891	80	20
KEGG_PATHWAY	rno05225:Hepatocellular carcinoma						24	13	0.00114659	64.8649	35.1351	23	17	0.0372998	57.5	42.5
KEGG_PATHWAY	rno05210:Colorectal cancer						16	3	0.0213371	84.2105	15.7895	16	7	0.037458	69.5652	30.4348
KEGG_PATHWAY	rno05213:Endometrial cancer											11	6	0.037458	64.7059	35.2941
KEGG_PATHWAY	rno04613:Neutrophil extracellular trap formation						27	9	0.00352561	75	25	29	12	0.0382983	70.7317	29.2683
WIKIPATHWAYS	WP173_Oxidative stress response						16	0	0.0234811	100	0	16	1	0.0405495	94.1176	5.88235
KEGG_PATHWAY	rno05416:Viral myocarditis											19	3	0.0426415	86.3636	13.6364
KEGG_PATHWAY	rno05203:Viral carcinogenesis	34	7	0.00357061	82.9268	17.0732	35	6	0.00369361	85.3659	14.6341	40	7	0.0473872	85.1064	14.8936
KEGG_PATHWAY	rno05110:Vibrio cholerae infection											11	4	0.0476792	73.3333	26.6667
KEGG_PATHWAY	rno04013:MAPK signaling pathway - fly											9	13	0.0476792	40.9091	59.0909
KEGG_PATHWAY	rno04910:Insulin signaling pathway											14	18	0.0483544	43.75	56.25
REACTOME_PATHWAY	R-RNO-1280215_Cytokine Signaling in Immune system						64	11	0.000172539	85.3333	14.6667
REACTOME_PATHWAY	R-RNO-6798695_Neutrophil degranulation						77	8	0.00158124	90.5882	9.41176
REACTOME_PATHWAY	R-RNO-449147_Signaling by Interleukins						37	7	0.00169134	84.0909	15.9091
KEGG_PATHWAY	rno00983:Drug metabolism - other enzymes	7	1	0.00343228	87.5	12.5	17	5	0.00570715	77.2727	22.7273
KEGG_PATHWAY	rno04640:Hematopoietic cell lineage	16	3	0.00394826	84.2105	15.7895	18	3	0.0059302	85.7143	14.2857
KEGG_PATHWAY	rno04630:Jak-STAT signaling pathway	27	0	0.00504689	100	0	31	0	0.00675322	100	0
KEGG_PATHWAY	rno00230:Purine metabolism						15	12	0.0068226	55.5556	44.4444
KEGG_PATHWAY	rno04612:Antigen processing and presentation	19	0	0.00604667	100	0	20	0	0.00847712	100	0
REACTOME_PATHWAY	R-RNO-3000171_Non-integrin membrane-ECM interactions						9	3	0.00897351	75	25
KEGG_PATHWAY	rno05235:PD-L1 expression and PD-1 checkpoint pathway in cancer						15	5	0.0107751	75	25
KEGG_PATHWAY	rno05150:Staphylococcus aureus infection	20	1	8.52048e-07	95.2381	4.7619	20	1	0.0173302	95.2381	4.7619
KEGG_PATHWAY	rno00860:Porphyrin metabolism						12	0	0.0177383	100	0
KEGG_PATHWAY	rno05160:Hepatitis C						26	3	0.0208015	89.6552	10.3448
WIKIPATHWAYS	WP1302_Estrogen metabolism						11	0	0.0234811	100	0
KEGG_PATHWAY	rno00053:Ascorbate and aldarate metabolism	1	1	0.00863212	50	50	8	1	0.0365253	88.8889	11.1111
KEGG_PATHWAY	rno04216:Ferroptosis						9	2	0.0367667	81.8182	18.1818
KEGG_PATHWAY	rno05340:Primary immunodeficiency						10	0	0.0368169	100	0
KEGG_PATHWAY	rno01232:Nucleotide metabolism						14	3	0.0402572	82.3529	17.6471
REACTOME_PATHWAY	R-RNO-168898_Toll-like Receptor Cascades						19	3	0.0460362	86.3636	13.6364
KEGG_PATHWAY	rno05171:Coronavirus disease - COVID-19						43	5	0.0467794	89.5833	10.4167
REACTOME_PATHWAY	R-RNO-216083_Integrin cell surface interactions						13	4	0.0482862	76.4706	23.5294
REACTOME_PATHWAY	R-RNO-3000170_Syndecan interactions						7	0	0.0482862	100	0
WIKIPATHWAYS	WP44_IL-5 signaling pathway						20	4	0.04935	83.3333	16.6667
KEGG_PATHWAY	rno05206:MicroRNAs in cancer	29	8	1.06658e-06	78.3784	21.6216
KEGG_PATHWAY	rno05014:Amyotrophic lateral sclerosis (ALS)
KEGG_PATHWAY	rno05321:Inflammatory bowel disease (IBD)
KEGG_PATHWAY	rno05142:Chagas disease (American trypanosomiasis)	22	5	0.000131451	81.4815	18.5185
KEGG_PATHWAY	rno05166:HTLV-I infection	47	6	0.000346533	88.6792	11.3208
KEGG_PATHWAY	rno00860:Porphyrin and chlorophyll metabolism	5	0	0.00512475	100	0
KEGG_PATHWAY	rno05410:Hypertrophic cardiomyopathy (HCM)	11	7	0.00802189	61.1111	38.8889
Associative analysis of DEGs for comparison groups was carried out according to the DAVID database. The number of up-regulated (Up) and down-regulated (Down) DEGs, as well as the Padj-values are shown. Functional annotations (Functional categories) with a Padj-value <0.05 were selected for analysis.
The functional annotations associated with more than 75 percents of up-regulated DEGs
The functional annotations associated with more than 75 percents of down-regulated DEGs
